# Supplementary material for: Dynamic and Physical Clustering of Gene Expression during Epidermal Barrier Formation in Differentiating Keratinocytes
Source: PLoS One. 2009 Oct 30;4(10):e7651. doi: 10.1371/journal.pone.0007651 (PMC2766255; doi:10.1371/journal.pone.0007651)
Supplement: Table S1 — Table of gene expression clusters (0.26 MB XLS) [file pone.0007651.s002.xls]

## Sheet: Summary Table
Expression Clusters for Keratinocyte Differentiation
Cluster	Alignments	Gene Title	Gene Symbol	Chromosomal Location
CLUSTER 1
1	chr11:2869239-2870381 (-)	---	---	---
1	---	Homo sapiens cDNA clone IMAGE:4801360, with apparent retained intron	---	---
1	chr21:43690753-43691189 (-)	transcription factor 8 (represses interleukin 2 expression)	TCF8	10p11.2
1	chr10:93052809-93053342 (-)	protein phosphatase 1, regulatory (inhibitor) subunit 3C	PPP1R3C	10q23-q24
1	---	BCL2/adenovirus E1B 19kDa interacting protein 3	BNIP3	10q26.3
1	chr11:10292688-10293195 (+)	adrenomedullin	ADM	11p15.4
1	chr11:7650731-7653304 (-)	cytochrome b5 reductase b5R.2	CYB5R2	11p15.4
1	chr11:73691460-73691931 (+)	protein phosphatase methylesterase-1	PME-1	11q13.3
1	chr11:102178980-102180549 (-)	matrix metalloproteinase 10 (stromelysin 2)	MMP10	11q22.3
1	chr12:7964448-7964993 (-)	solute carrier family 2 (facilitated glucose transporter), member 3	SLC2A3	12p13.3
1	chr12:7857460-7857963 (-)	solute carrier family 2 (facilitated glucose transporter), member 14	SLC2A14	12p13.31
1	chr12:6307215-6307786 (+)	hypothetical protein FLJ10665	FLJ10665	12p13.32
1	chr12:55914975-55915510 (-)	NADH:ubiquinone oxidoreductase MLRQ subunit homolog	LOC56901	12q13.2
1	chr14:19158026-19158367 (+)	ribonuclease, RNase A family, 4	RNASE4	14q11.1
1	chr14:32383534-32383985 (-)	egl nine homolog 3 (C. elegans)	EGLN3	14q13.1
1	chr14:50461580-50462144 (-)	nidogen 2 (osteonidogen)	NID2	14q21-q22
1	chr15:32387362-32387926 (-)	golgin-67	GOLGIN-67	15q11.2
1	chr15:43101068-43101477 (-)	dual oxidase 2	DUOX2	15q15.3
1	chr16:50129545-50130046 (+)	adenylate cyclase 7	ADCY7	16q12-q13
1	chr16:66731859-66732319 (-)	Ras-related associated with diabetes	RRAD	16q22
1	chr16:66985385-66985833 (+)	hypothetical protein LOC283849	LOC283849	16q22.1
1	chr16:30118538-30119335 (+)	aldolase A, fructose-bisphosphate	ALDOA	16q22-q24
1	chr16:84275038-84277186 (+)	KIAA0703 gene product	KIAA0703	16q24.1
1	chr17:27045819-27046390 (-)	aldolase C, fructose-bisphosphate	ALDOC	17cen-q12
1	chr17:7364109-7364813 (-)	claudin 7	CLDN7	17p13
1	chr17:8152437-8152846 (+)	arachidonate 15-lipoxygenase, second type	ALOX15B	17p13.1
1	chr17:25784871-25785396 (+)	SOCS box-containing WD protein SWiP-1	WSB1	17q11.2
1	chr17:34726685-34727197 (-)	TBC1 domain family, member 3	TBC1D3	17q21.1
1	chr17:80874196-80875489 (+)	solute carrier family 16 (monocarboxylic acid transporters), member 3	SLC16A3	17q25
1	chr19:14707415-14707896 (-)	egf-like module containing, mucin-like, hormone receptor-like 2	EMR2	19p13.1
1	chr19:15087164-15087681 (-)	ilvB (bacterial acetolactate synthase)-like	ILVBL	19p13.1
1	chr19:8344929-8345208 (+)	angiopoietin-like 4	ANGPTL4	19p13.3
1	chr19:2048424-2049449 (+)	hypothetical protein IMAGE:4215339	IMAGE:4215339	19p13.3
1	chr19:1988514-1988787 (-)	MAP kinase-interacting serine/threonine kinase 2	MKNK2	19p13.3
1	chr19:11546506-11547042 (-)	acid phosphatase 5, tartrate resistant	ACP5	19p13.3-p13.2
1	chr19:50574788-50575159 (-)	RelA-associated inhibitor	RAI	19q13.32
1	chr1:54445424-54445809 (+)	thioesterase, adipose associated	THEA	1p32.3
1	chr1:39365458-39365851 (+)	microtubule-actin crosslinking factor 1	MACF1	1p32-p31
1	chr1:39364588-39365153 (+)	microtubule-actin crosslinking factor 1	MACF1	1p32-p31
1	chr1:32301997-32302472 (-)	MARCKS-like protein	MLP	1p34.3
1	chr1:27335594-27336120 (-)	WAS protein family, member 2	WASF2	1p36.11-p34.3
1	chr1:6230800-6231295 (-)	tumor necrosis factor receptor superfamily, member 25	TNFRSF25	1p36.2
1	chr1:204616969-204617401 (+)	decay accelerating factor for complement (CD55, Cromer blood group system)	DAF	1q32
1	chr20:6754172-6754667 (+)	bone morphogenetic protein 2	BMP2	20p12
1	chr20:30938169-30938604 (+)	inhibitor of DNA binding 1, dominant negative helix-loop-helix protein	ID1	20q11
1	chr15:62662834-62697618 (+)	PTK6 protein tyrosine kinase 6	PTK6	20q13.3
1	chr20:62026722-62029955 (+)	solute carrier organic anion transporter family, member 4A1	SLCO4A1	20q13.33
1	chr22:28747847-28748284 (+)	myotubularin related protein 3	MTMR3	22q12.2
1	chr22:45781828-45781946 (+)	chromosome 22 open reading frame 4	C22orf4	22q13.3
1	chr2:85254960-85255398 (+)	potassium channel modulatory factor 1	KCMF1	2p11.2
1	chr2:86693778-86694229 (+)	jumonji domain containing 1	JMJD1	2p11.2
1	chr2:75094449-75094927 (+)	hexokinase 2	HK2	2p13
1	chr2:39187129-39187661 (-)	son of sevenless homolog 1 (Drosophila)	SOS1	2p22-p21
1	chr2:110578060-110578539 (-)	BENE protein	BENE	2q13
1	chr2:192032263-192032670 (+)	glutaminase	GLS	2q32-q34
1	chr3:48296463-48296664 (-)	non-metastatic cells 6, protein expressed in (nucleoside-diphosphate kinase)	NME6	3p21
1	chr3:50296364-50296930 (-)	hyaluronoglucosaminidase 1	HYAL1	3p21.3-p21.2
1	chr4:78546327-78546716 (+)	cyclin G2	CCNG2	4q21.22
1	chr5:135475142-135475687 (+)	transforming growth factor, beta-induced, 68kDa	TGFBI	5q31
1	chr6:33306354-33306856 (-)	RAB2, member RAS oncogene family-like	RAB2L	6p21.3
1	chr6:43635157-43636002 (-)	GTP binding protein 2	GTPBP2	6p21-p12
1	chr6:87966664-87967238 (+)	zinc finger protein 292	ZNF292	6q15
1	chr7:65687505-65687949 (+)	RAB guanine nucleotide exchange factor (GEF) 1	RABGEF1	7q11.21
1	chr7:76552205-76552702 (-)	hypothetical protein LOC54103	LOC54103	7q21.11
1	chr7:127652021-127652391 (+)	hypoxia-inducible protein 2	HIG2	7q32.2
1	---	hypothetical protein DKFZp434K1210	DKFZp434K1210	8p21.1
1	chr8:28946750-28947278 (-)	kinesin family member 13B	KIF13B	8p21.1
1	chr8:23176674-23177231 (-)	lysyl oxidase-like 2	LOXL2	8p21.3-p21.2
1	chr8:134206062-134206575 (-)	N-myc downstream regulated gene 1	NDRG1	8q24.3
1	chr9:35669200-35671022 (+)	carbonic anhydrase IX	CA9	9p13-p12
1	chr9:2643934-2644260 (+)	very low density lipoprotein receptor	VLDLR	9p24
1	chrX:2821784-2822113 (-)	adlican	DKFZp564I1922	Xp22.33
1	chrX:76136402-76137206 (+)	phosphoglycerate kinase 1	PGK1	Xq13
1	chrX:149739322-149739790 (-)	gamma-aminobutyric acid (GABA) A receptor, epsilon	GABRE	Xq28
1	chrX:151429456-151429904 (+)	solute carrier family 6 (neurotransmitter transporter, creatine), member 8	SLC6A8	Xq28
CLUSTER 2
2	chr10:8120605-8120786 (+)	GATA binding protein 3	GATA3	10p15
2	chr10:61132802-61133291 (-)	ankyrin 3, node of Ranvier (ankyrin G)	ANK3	10q21
2	chr10:63200707-63201245 (+)	modulator recognition factor 2	MRF2	10q21.3
2	chr10:97616078-97624452 (-)	B-cell linker	BLNK	10q23.2-q23.33
2	chr10:93876629-93877170 (-)	insulin-degrading enzyme	IDE	10q23-q25
2	chr10:96159732-96160057 (+)	cytochrome P450, family 2, subfamily C, polypeptide 18	CYP2C18	10q24
2	chr10:111558212-111558545 (+)	adducin 3 (gamma)	ADD3	10q24.2-q24.3
2	chr10:104240099-104240586 (+)	chromosome 10 open reading frame 26	C10orf26	10q24.33
2	chr10:111710366-111710782 (+)	MAX interacting protein 1	MXI1	10q24-q25
2	chr11:27111617-27113506 (+)	butyrobetaine (gamma), 2-oxoglutarate dioxygenase (gamma-butyrobetaine hydroxylase) 1	BBOX1	11p14.2
2	chr11:1738437-1738871 (-)	cathepsin D (lysosomal aspartyl protease)	CTSD	11p15.5
2	chr11:107917414-107917816 (-)	SLAC2-B	SLAC2-B	11q23.1
2	chr11:116605396-116605790 (+)	transgelin	TAGLN	11q23.2
2	chr12:6326325-6326765 (-)	sodium channel, nonvoltage-gated 1 alpha	SCNN1A	12p13
2	chr12:14547894-14551268 (-)	hypothetical protein FLJ22662	FLJ22662	12p13.2
2	chr12:54782272-54782673 (+)	v-erb-b2 erythroblastic leukemia viral oncogene homolog 3 (avian)	ERBB3	12q13
2	chr12:46389840-46390357 (-)	26 serine protease	P11	12q13.1
2	chr12:51933862-51934310 (+)	hypothetical protein MGC11308	MGC11308	12q13.13
2	chr12:90042309-90074769 (-)	decorin	DCN	12q13.2
2	chr12:86945860-86946340 (+)	hypothetical protein DKFZp434N2030	DKFZp434N2030	12q21.33
2	chr12:91040361-91040677 (-)	B-cell translocation gene 1, anti-proliferative	BTG1	12q22
2	chr13:28137868-28138291 (-)	ubiquitin-like 3	UBL3	13q12-q13
2	chr14:19475101-19475623 (-)	NDRG family member 2	NDRG2	14q11.2
2	chr14:86924238-86925340 (-)	protein tyrosine phosphatase, non-receptor type 21	PTPN21	14q31.3
2	chr14:92504761-92505217 (+)	chromosome 14 open reading frame 137	C14orf137	14q32.13
2	chr15:39581972-39586601 (+)	TYRO3 protein tyrosine kinase	TYRO3	15q15.1-q21.1
2	chr15:68058279-68062651 (-)	transducin-like enhancer of split 3 (E(sp1) homolog, Drosophila)	TLE3	15q22
2	chr15:76929973-76931284 (-)	cathepsin H	CTSH	15q24-q25
2	chr16:31178962-31179404 (-)	protease, serine, 8 (prostasin)	PRSS8	16p11.2
2	chr16:23358657-23359145 (+)	sodium channel, nonvoltage-gated 1, beta (Liddle syndrome)	SCNN1B	16p12.2-p12.1
2	chr16:2227497-2228502 (+)	deoxyribonuclease I-like 2	DNASE1L2	16p13.3
2	chr16:57967263-57974888 (-)	casein kinase 2, alpha prime polypeptide	CSNK2A2	16p13.3-p13.2
2	chr16:68168583-68169038 (-)	hypothetical protein FLJ10640	FLJ10640	16q22.1
2	chr16:74526511-74526878 (-)	fatty acid 2-hydroxylase	FA2H	16q23
2	chr16:85487913-85488407 (+)	KIAA0182 protein	KIAA0182	16q24.1
2	chr16:84906923-84907378 (+)	KIAA0513 gene product	KIAA0513	16q24.1
2	chr17:29431352-29431731 (+)	centaurin, alpha 2	CENTA2	17q11.2
2	chr17:74539060-74539250 (-)	acyl-Coenzyme A oxidase 1, palmitoyl	ACOX1	17q24-q25
2	chr18:12020340-12020712 (+)	inositol(myo)-1(or 4)-monophosphatase 2	IMPA2	18p11.2
2	chr18:45561997-45563710 (-)	acetyl-Coenzyme A acyltransferase 2 (mitochondrial 3-oxoacyl-Coenzyme A thiolase)	ACAA2	18q21.1
2	chr18:70069575-70079648 (-)	cytochrome b-5	CYB5	18q23
2	chr19:23334136-23334452 (-)	zinc finger protein 91 (HPF7, HTF10)	ZNF91	19p13.1-p12
2	chrX:111980227-111980287 (+)	cytochrome P450, family 4, subfamily F, polypeptide 3	CYP4F3	19p13.2
2	chr19:38569746-38570228 (-)	peptidase D	PEPD	19q12-q13.2
2	chr19:40860738-40861184 (+)	uroplakin 1A	UPK1A	19q13.13
2	chr19:56251312-56251784 (-)	kallikrein 13	KLK13	19q13.3-q13.4
2	chr19:56191169-56195322 (-)	kallikrein 8 (neuropsin/ovasin)	KLK8	19q13.3-q13.4
2	chr1:109155311-109159317 (-)	sortilin 1	SORT1	1p21.3-p13.1
2	chr1:47019364-47022957 (-)	membrane-associated protein 17	MAP17	1p33
2	chr1:46654399-46654852 (+)	cytochrome P450, family 4, subfamily B, polypeptide 1	CYP4B1	1p34-p12
2	chr1:23224628-23229222 (-)	up-regulated in liver cancer 1	UPLC1	1p36.11
2	chr1:148176934-148177396 (+)	annexin A9	ANXA9	1q21
2	chr1:166620651-166621095 (-)	solute carrier family 19 (thiamine transporter), member 2	SLC19A2	1q23.3
2	chr1:165399218-165399686 (+)	H.sapiens gene from PAC 747L4	---	1q23.3
2	chr1:204303395-204303775 (-)	hypothetical DKFZp451J1719	DKFZp451J1719	1q32.1
2	chr1:208824399-208824940 (-)	solute carrier family 30 (zinc transporter), member 1	SLC30A1	1q32-q41
2	chr1:221352549-221355359 (+)	degenerative spermatocyte homolog, lipid desaturase (Drosophila)	DEGS	1q42.12
2	chr1:233412760-233413287 (+)	transmembrane 7 superfamily member 1 (upregulated in kidney)	TM7SF1	1q42-q43
2	chr20:2316174-2316601 (+)	transglutaminase 3 (E polypeptide, protein-glutamine-gamma-glutamyltransferase)	TGM3	20q11.2
2	chr20:63632758-63633220 (+)	myelin transcription factor 1	MYT1	20q13.33
2	chr21:43841392-43841701 (+)	H2B histone family, member S	H2BFS	21q22.3
2	chr22:34114164-34114715 (+)	heme oxygenase (decycling) 1	HMOX1	22q12
2	chr22:34067941-34068479 (+)	target of myb1 (chicken)	TOM1	22q13.1
2	chr2:86975298-86975753 (+)	hypothetical protein FLJ13910	FLJ13910	2p11.2
2	chr2:21198937-21199396 (-)	apolipoprotein B (including Ag(x) antigen)	APOB	2p24-p23
2	chr2:102417165-102417698 (+)	interleukin 1 receptor, type I	IL1R1	2q12
2	chr2:152861699-152862182 (-)	ADP-ribosylation factor-like 5	ARL5	2q24.1
2	chr3:43722188-43722739 (+)	abhydrolase domain containing 5	ABHD5	3p21
2	chr3:20170333-20170772 (+)	p300/CBP-associated factor	PCAF	3p24
2	chr3:100887821-100888314 (-)	downregulated in ovarian cancer 1	DOC1	3q12.3
2	chr3:128731868-128760834 (-)	monoglyceride lipase	MGLL	3q21.3
2	chr3:185619775-185620304 (+)	EphB3	EPHB3	3q21-qter
2	chr3:173545187-173547974 (-)	tumor necrosis factor (ligand) superfamily, member 10	TNFSF10	3q26
2	chr3:191346722-191348954 (-)	claudin 1	CLDN1	3q28-q29
2	chr4:40271925-40272463 (+)	cholinergic receptor, nicotinic, alpha polypeptide 9	CHRNA9	4p14
2	chr4:171603672-171604243 (-)	KIAA0626 gene product	KIAA0626	4q32.3
2	chr4:160205053-160207336 (+)	electron-transferring-flavoprotein dehydrogenase	ETFDH	4q32-q35
2	chr4:171338035-171338497 (+)	chloride channel 3	CLCN3	4q33
2	chr4:186372707-186373106 (-)	fatty-acid-Coenzyme A ligase, long-chain 2	FACL2	4q34-q35
2	chr5:32155956-32156348 (+)	PDZ domain containing 3	PDZK3	5p13.3
2	chr5:126281821-126282283 (-)	hypothetical protein MGC48332	MGC48332	5q23.3
2	chr5:150674835-150674976 (+)	GM2 ganglioside activator protein	GM2A	5q31.3-q33.1
2	chr5:172176263-172176623 (-)	dual specificity phosphatase 1	DUSP1	5q34
2	chr5:159971128-159971596 (-)	ATPase, Class V, type 10B	ATP10B	5q34
2	chr6:52889652-52890159 (-)	glutathione S-transferase A4	GSTA4	6p12.1
2	chr6:89789471-89790040 (+)	proline-rich nuclear receptor coactivator 1	PNRC1	6q16.1
2	chr6:121750956-121751392 (+)	gap junction protein, alpha 1, 43kDa (connexin 43)	GJA1	6q21-q23.2
2	chr6:123110855-123111412 (+)	sphingomyelin phosphodiesterase, acid-like 3A	SMPDL3A	6q22.32
2	chr6:137301796-137302152 (-)	interleukin 20 receptor, alpha	IL20RA	6q22.33-q23.1
2	chr6:139674823-139675006 (-)	Cbp/p300-interacting transactivator, with Glu/Asp-rich carboxy-terminal domain, 2	CITED2	6q23.3
2	chr6:144242036-144242538 (-)	pleiomorphic adenoma gene-like 1	PLAGL1	6q24-q25
2	chr7:12472590-12473061 (+)	ADP-ribosylation factor-like 4	ARL4	7p21-p15.3
2	chr7:75227588-75228159 (+)	P450 (cytochrome) oxidoreductase	POR	7q11.2
2	chr7:96261560-96262025 (-)	distal-less homeo box 5	DLX5	7q22
2	chr7:106402898-106403437 (+)	HMG-box transcription factor 1	HBP1	7q22-q31
2	chr7:142038976-142039684 (+)	EphB6	EPHB6	7q33-q35
2	chr7:156626434-156626932 (+)	DnaJ (Hsp40) homolog, subfamily B, member 6	DNAJB6	7q36.3
2	chr8:37775525-37775932 (-)	Rab coupling protein	RCP	8p11.22
2	chr8:26292038-26292545 (+)	BCL2/adenovirus E1B 19kDa interacting protein 3-like	BNIP3L	8p21
2	chr9:90816564-90816958 (-)	ribosomal protein L30	RPL30	8q22
2	chr8:143885434-143886848 (-)	ARS component B	ARS	8q24.3
2	chr9:19105841-19106329 (-)	adipose differentiation-related protein	ADFP	9p22.1
2	chr9_random:767894-768290 (-)	sema domain, immunoglobulin domain (Ig), transmembrane domain (TM) and short cytoplasmic domain, (semaphorin) 4D	SEMA4D	9q22-q31
2	chr9:105627901-105629425 (-)	Kruppel-like factor 4 (gut)	KLF4	9q31
2	chr9:110613944-110614180 (+)	hypothetical protein MGC10940	MGC10940	9q33.1
2	chr9:126298739-126302247 (+)	chromosome 9 open reading frame 16	C9orf16	9q34.1
2	chrX:83304339-83304823 (-)	premature ovarian failure 1B	POF1B	Xq21.2
CLUSTER 3
3	chr10:5494744-5495255 (-)	calmodulin-like 5	CALML5	10p15.1
3	chr11:65554961-65556315 (+)	cystatin E/M	CST6	11q13
3	chr11:67208291-67209516 (-)	aldehyde dehydrogenase 3 family, member B2	ALDH3B2	11q13
3	chr12:51354892-51355311 (-)	keratin 1 (epidermolytic hyperkeratosis)	KRT1	12q12-q13
3	chr12:67535901-67536406 (-)	carboxypeptidase M	CPM	12q14.3
3	chr12:94869672-94870059 (-)	histidine ammonia-lyase	HAL	12q22-q24.1
3	chr12:118043907-118044417 (+)	protein kinase H11	H11	12q24.23
3	chr15:58505567-58511035 (-)	RAR-related orphan receptor A	RORA	15q21-q22
3	chr16:79409976-79410491 (-)	v-maf musculoaponeurotic fibrosarcoma oncogene homolog (avian)	MAF	16q22-q23
3	chr17:8176640-8177597 (-)	arachidonate 12-lipoxygenase, 12R type	ALOX12B	17p13.1
3	chr17:39347567-39348268 (-)	keratin 10 (epidermolytic hyperkeratosis; keratosis palmaris et plantaris)	KRT10	17q21
3	chr17:39452176-39454904 (-)	keratin 23 (histone deacetylase inducible)	KRT23	17q21.2
3	chr18:27187930-27188329 (+)	desmoglein 1	DSG1	18q12.1
3	chr18:26961368-26961733 (-)	desmocollin 1	DSC1	18q12.2
3	chr18:59471832-59472195 (-)	serine (or cysteine) proteinase inhibitor, clade B (ovalbumin), member 3	SERPINB3	18q21.3
3	chr18:59453894-59454257 (-)	serine (or cysteine) proteinase inhibitor, clade B (ovalbumin), member 4	SERPINB4	18q21.3
3	chr19:56172463-56175413 (-)	kallikrein 7 (chymotryptic, stratum corneum)	KLK7	19q13.41
3	chr1:150579280-150579599 (-)	S100 calcium binding protein A8 (calgranulin A)	S100A8	1q21
3	chr1:149875880-149876408 (+)	small proline rich-like (epidermal differentiation complex) 1B	SPRL1B	1q21
3	chr1:149704626-149705031 (+)	NICE-1 protein	NICE-1	1q21
3	chr1:150547348-150550035 (+)	S100 calcium binding protein A9 (calgranulin B)	S100A9	1q21
3	chr1:149491315-149491798 (-)	filaggrin	FLG	1q21
3	chr1:150450778-150451123 (+)	loricrin	LOR	1q21
3	chr1:150192315-150192794 (+)	small proline-rich protein 3	SPRR3	1q21-q22
3	chr1:150259679-150259897 (-)	small proline-rich protein 2B	SPRR2B	1q21-q22
3	chr20:44488930-44490567 (+)	protease inhibitor 3, skin-derived (SKALP)	PI3	20q12-q13
3	chr3:101608633-101617153 (+)	hypothetical protein FLJ10134	FLJ10134	3q12.3
3	chr4:6760183-6763412 (+)	S100 calcium binding protein P	S100P	4p16
3	chr4:57429867-57430242 (-)	homeodomain-only protein	HOP	4q11-q12
3	chr4:176108164-176108616 (-)	hydroxyprostaglandin dehydrogenase 15-(NAD)	HPGD	4q34-q35
3	chr5:147535093-147545322 (+)	serine protease inhibitor, Kazal type, 5	SPINK5	5q32
3	chr6:31189983-31190505 (-)	corneodesmosin	CDSN	6p21.3
3	chr6:31790790-31791297 (-)	lymphocyte antigen 6 complex, locus G6C	LY6G6C	6p21.31
3	chr6:80620152-80620556 (-)	elongation of very long chain fatty acids (FEN1/Elo2, SUR4/Elo3, yeast)-like 4	ELOVL4	6q14
3	chr6:131885528-131885998 (+)	arginase, liver	ARG1	6q23
3	chr8:22567216-22567740 (-)	early growth response 3	EGR3	8p23-p21
3	chr9:135246945-135247247 (-)	chloride intracellular channel 3	CLIC3	9q34.3
CLUSTER 4
4	chr8:145045946-145046444 (-)	---	---	---
4	chr9:126079270-126079764 (-)	Homo sapiens mRNA; cDNA DKFZp586A0618 (from clone DKFZp586A0618)	---	---
4	chr7:99192352-99196432 (+)	---	---	---
4	chr10:50934761-50935228 (+)	nuclear receptor coactivator 4	NCOA4	10q11.2
4	chr10:64258793-64259347 (+)	nuclear receptor binding factor-2	NRBF-2	10q22.1
4	chr10:71403433-71403884 (-)	hypothetical protein FLJ10751	FLJ10751	10q22.2
4	chr10:80458510-80458959 (+)	peptidylprolyl isomerase F (cyclophilin F)	PPIF	10q22-q23
4	chr10:88977153-88977683 (+)	multiple inositol polyphosphate histidine phosphatase, 1	MINPP1	10q23
4	chr10:85938172-85938684 (+)	KIAA1128 protein	KIAA1128	10q23.2
4	chr10:104714088-104714566 (+)	internexin neuronal intermediate filament protein, alpha	INA	10q24.33
4	chr10:123678446-123678568 (+)	transforming, acidic coiled-coil containing protein 2	TACC2	10q26
4	chr11:34457319-34457787 (+)	catalase	CAT	11p13
4	chr11:755516-756639 (+)	transaldolase 1	TALDO1	11p15.5-p15.4
4	chr11:63302128-63302667 (+)	reticulon 3	RTN3	11q13
4	chr11:64437397-64437827 (-)	KIAA0404 protein	KIAA0404	11q13.1
4	chr11:68297799-68298235 (-)	carnitine palmitoyltransferase 1A (liver)	CPT1A	11q13.1-q13.2
4	chr11:82261789-82262229 (-)	prolylcarboxypeptidase (angiotensinase C)	PRCP	11q14
4	chr11:111551731-111552190 (-)	interleukin 18 (interferon-gamma-inducing factor)	IL18	11q22.2-q22.3
4	chr12:54674160-54674719 (+)	RAB5B, member RAS oncogene family	RAB5B	12q13
4	chr12:58460027-58460225 (+)	solute carrier family 16 (monocarboxylic acid transporters), member 7	SLC16A7	12q13
4	chr12:90042270-90053367 (-)	decorin	DCN	12q13.2
4	chr12:119870180-119870432 (-)	2'-5'-oligoadenylate synthetase-like	OASL	12q24.2
4	chr12:110653614-110659624 (+)	aldehyde dehydrogenase 2 family (mitochondrial)	ALDH2	12q24.2
4	chr12:116913385-116916379 (-)	hypothetical protein FLJ20674	FLJ20674	12q24.23
4	chr12:119293758-119294267 (-)	hypothetical protein HSPC132	HSPC132	12q24.31
4	chr13:75469720-75470243 (-)	protein associated with Myc	PAM	13q22
4	chr13:95741662-95742208 (+)	muscleblind-like 2 (Drosophila)	MBNL2	13q32.2
4	chr13:111922659-111924758 (+)	lysosomal-associated membrane protein 1	LAMP1	13q34
4	chr14:22463672-22465567 (+)	dehydrogenase/reductase (SDR family) member 4	DHRS4	14q11.2
4	chr14:63510014-63518193 (+)	farnesyltransferase, CAAX box, beta	FNTB	14q23-q24
4	chr14:87613145-87613627 (-)	chromosome 14 open reading frame 116	C14orf116	14q32.11
4	chr14:94741188-94741622 (-)	chromosome 14 open reading frame 103	C14orf103	14q32.31
4	chr15:81243663-81244172 (-)	homer homolog 2 (Drosophila)	HOMER2	15q24.3
4	chr16:31248980-31250047 (-)	apoptosis-associated speck-like protein containing a CARD	ASC	16p12-p11.2
4	chr16:10593178-10607864 (-)	epithelial membrane protein 2	EMP2	16p13.2
4	chr16:54746039-54746513 (+)	iroquois homeobox protein 5	IRX5	16q11.2-q13
4	chr16:67248176-67248749 (-)	ATPase, H+ transporting, lysosomal 38kDa, V0 subunit d isoform 1	ATP6V0D1	16q22
4	chr16:69523118-69523221 (-)	NAD(P)H dehydrogenase, quinone 1	NQO1	16q22.1
4	chr16:75390772-75391256 (+)	GABA(A) receptor-associated protein-like 2	GABARAPL2	16q22.3-q24.1
4	chr17:19730287-19740962 (+)	aldehyde dehydrogenase 3 family, member A2	ALDH3A2	17p11.2
4	chr17:19803506-19804902 (-)	aldehyde dehydrogenase 3 family, memberA1	ALDH3A1	17p11.2
4	chr17:7329283-7330075 (-)	dishevelled, dsh homolog 2 (Drosophila)	DVL2	17p13.2
4	chr17:61983996-61984260 (-)	cytochrome b-561	CYB561	17q11-qter
4	chr17:30697559-30698076 (+)	ras homolog gene family, member T1	ARHT1	17q12
4	chr17:40043219-40045087 (-)	keratin 15	KRT15	17q21.2
4	chr17:55558247-55558695 (+)	likely homolog of rat and mouse retinoid-inducible serine carboxypeptidase	RISC	17q23.2
4	chr17:67840644-67843883 (-)	ATP-binding cassette, sub-family A (ABC1), member 5	ABCA5	17q24.3
4	chr18:32088918-32100635 (+)	molybdenum cofactor sulfurase	MOCOS	18q12
4	chr18:26822394-26822832 (-)	desmocollin 3	DSC3	18q12.1
4	chr18:31940508-31940828 (-)	solute carrier family 39 (zinc transporter), member 6	SLC39A6	18q12.2
4	chr19:18147412-18149893 (+)	interferon, gamma-inducible protein 30	IFI30	19p13.1
4	chr19:14534338-14537735 (+)	glycoprotein, synaptic 2	GPSN2	19p13.13
4	chr19:12768650-12768904 (-)	peroxiredoxin 2	PRDX2	19p13.2
4	chr19:43997994-43998978 (-)	enoyl Coenzyme A hydratase 1, peroxisomal	ECH1	19q13.1
4	chr1:119631834-119633190 (+)	phosphoglycerate dehydrogenase	PHGDH	1p12
4	chr1:109512889-109516578 (+)	glutathione S-transferase M2 (muscle)	GSTM2	1p13.3
4	chr1:107468899-107469445 (-)	vav 3 oncogene	VAV3	1p13.3
4	chr1:89040633-89042865 (-)	guanylate binding protein 2, interferon-inducible	GBP2	1p22.2
4	chr1:70274788-70275118 (+)	cystathionase (cystathionine gamma-lyase)	CTH	1p31.1
4	chr1:66836008-66836421 (-)	solute carrier family 35 (UDP-glucuronic acid/UDP-N-acetylgalactosamine dual transporter), member D1	SLC35D1	1p32-p31
4	chr1:91619938-91620371 (-)	transforming growth factor, beta receptor III (betaglycan, 300kDa)	TGFBR3	1p33-p32
4	chr1:39774442-39774864 (-)	v-myc myelocytomatosis viral oncogene homolog 1, lung carcinoma derived (avian)	MYCL1	1p34.2
4	chr1:35459462-35460005 (+)	neurochondrin	NCDN	1p34.3
4	chr1:45577857-45578252 (-)	intracisternal A particle-promoted polypeptide	IPP	1p34-p32
4	chr1:19100109-19103003 (-)	aldo-keto reductase family 7, member A2 (aflatoxin aldehyde reductase)	AKR7A2	1p35.1-p36.23
4	chr1:148481188-148481523 (-)	phosphatidylinositol 4-kinase, catalytic, beta polypeptide	PIK4CB	1q21
4	chr1:147811262-147811624 (-)	endosulfine alpha	ENSA	1q21.3
4	chr1:167009693-167010169 (-)	ezrin-binding partner PACE-1	PACE-1	1q23.3
4	chr1:170693914-170696481 (+)	peroxiredoxin 6	PRDX6	1q24.2
4	chr1:200889766-200889997 (+)	ATPase, Ca++ transporting, plasma membrane 4	ATP2B4	1q25-q32
4	chr1:223004746-223007781 (+)	epoxide hydrolase 1, microsomal (xenobiotic)	EPHX1	1q42.1
4	chr1:221551523-221552024 (-)	WD repeat domain 26	WDR26	1q42.12-q42.13
4	chr20:33011058-33014212 (-)	peroxisomal membrane protein 4, 24kDa	PXMP4	20q11.22
4	chr21:18087498-18090981 (-)	chromosome 21 open reading frame 91	C21orf91	21q21.1
4	chr21:36363698-36365629 (+)	carbonyl reductase 1	CBR1	21q22.13
4	chr21:36584885-36586408 (+)	chromosome 21 open reading frame 5	C21orf5	21q22.2
4	chr22:20129738-20130258 (+)	hypermethylated in cancer 2	HIC2	22q11.21
4	chr22:19549276-19566704 (+)	synaptosomal-associated protein, 29kDa	SNAP29	22q11.21
4	chr22:40165442-40167733 (+)	aconitase 2, mitochondrial	ACO2	22q11.2-q13.31
4	chr2:84625298-84633324 (-)	succinate-CoA ligase, GDP-forming, alpha subunit	SUCLG1	2p11.2
4	chr2:85780704-85783383 (+)	vesicle-associated membrane protein 8 (endobrevin)	VAMP8	2p12-p11.2
4	chr2:60653881-60654321 (-)	B-cell CLL/lymphoma 11A (zinc finger protein)	BCL11A	2p16.1
4	chr2:60658912-60659447 (-)	B-cell CLL/lymphoma 11A (zinc finger protein)	BCL11A	2p16.1
4	chr2:26482938-26487768 (+)	hydroxyacyl-Coenzyme A dehydrogenase/3-ketoacyl-Coenzyme A thiolase/enoyl-Coenzyme A hydratase (trifunctional protein), beta subunit	HADHB	2p23
4	chr2:28609330-28609794 (+)	FOS-like antigen 2	FOSL2	2p23-p22
4	---	solute carrier family 9 (sodium/hydrogen exchanger), isoform 2	SLC9A2	2q11.2
4	chr2:120220338-120225219 (+)	diazepam binding inhibitor (GABA receptor modulator, acyl-Coenzyme A binding protein)	DBI	2q12-q21
4	chr2:234968133-234968490 (+)	UDP glycosyltransferase 1 family, polypeptide A10	UGT1A10	2q37
4	chr3:94912918-94913443 (-)	protein S (alpha)	PROS1	3p11-q11.2
4	chr3:78567349-78567839 (-)	hypothetical protein FLJ10539	FLJ10539	3p14.2
4	chr3:58237335-58237772 (+)	abhydrolase domain containing 6	ABHD6	3p21.2
4	chr3:137184804-137185259 (+)	protein phosphatase 2 (formerly 2A), regulatory subunit B'', alpha	PPP2R3A	3q22.1
4	chr3:142965499-142965863 (+)	ATPase, Na+/K+ transporting, beta 3 polypeptide	ATP1B3	3q22-q23
4	chr4:8560616-8561050 (-)	acyl-Coenzyme A oxidase 3, pristanoyl	ACOX3	4p15.3
4	chr4:1150592-1151141 (-)	spondin 2, extracellular matrix protein	SPON2	4p16.3
4	chr5:41775773-41776236 (-)	3-oxoacid CoA transferase	OXCT	5p13
4	chr5:34032681-34033153 (-)	alpha-methylacyl-CoA racemase	AMACR	5p13.2-q11.1
4	chr5:34034546-34035011 (-)	alpha-methylacyl-CoA racemase	AMACR	5p13.2-q11.1
4	chr5:34033931-34034477 (-)	alpha-methylacyl-CoA racemase	AMACR	5p13.2-q11.1
4	chr5:42766958-42767447 (+)	growth hormone receptor	GHR	5p13-p12
4	chr5:54736923-54779754 (-)	phosphatidic acid phosphatase type 2A	PPAP2A	5q11
4	chr5:118948356-118954141 (+)	hydroxysteroid (17-beta) dehydrogenase 4	HSD17B4	5q21
4	chr5:112437834-112438334 (-)	mutated in colorectal cancers	MCC	5q21-q22
4	chr5:122435316-122435676 (-)	peptidylprolyl isomerase C (cyclophilin C)	PPIC	5q23.2
4	chr5:174138266-174138672 (+)	msh homeo box homolog 2 (Drosophila)	MSX2	5q34-q35
4	chr6:26307783-26308145 (+)	histone 1, H2bg	HIST1H2BG	6p21.3
4	chr6:26164004-26164495 (-)	histone 1, H1c	HIST1H1C	6p21.3
4	chr6:24775413-24809762 (+)	thioesterase superfamily member 2	THEM2	6p22.1
4	chr6:24758297-24758764 (-)	TRAF and TNF receptor associated protein	TTRAP	6p22.3-p22.1
4	chr6:13899018-13910537 (-)	chromosome 6 open reading frame 79	C6orf79	6p24.3-p23
4	chr6:123085436-123085657 (+)	fatty acid binding protein 7, brain	FABP7	6q22-q23
4	chr6:160012793-160018478 (-)	superoxide dismutase 2, mitochondrial	SOD2	6q25.3
4	chr7:139796737-139802118 (+)	aarF domain containing kinase 2	ADCK2	7q32-q34
4	chr8:41385389-41385821 (+)	Golgi complex-associated protein of 16kDa	GCP16	8p11.21
4	chr8:24831828-24832248 (-)	neurofilament, light polypeptide 68kDa	NEFL	8p21
4	chr8:99920408-99920835 (+)	odd-skipped-related 2A protein	OSR2	8q22.2
4	chr8:102167831-102170555 (-)	HSPC038 protein	LOC51123	8q22.3
4	chr8:121507754-121517789 (-)	syntrophin, beta 1 (dystrophin-associated protein A1, 59kDa, basic component 1)	SNTB1	8q23-q24
4	chr9:21996001-21999029 (-)	cyclin-dependent kinase inhibitor 2B (p15, inhibits CDK4)	CDKN2B	9p21
4	chr9:19040376-19040909 (+)	Ras-related GTP binding A	RRAGA	9p22.1
4	chr9:89512814-89513311 (-)	nuclear factor, interleukin 3 regulated	NFIL3	9q22
4	chr9:84337815-84338067 (-)	hypothetical protein MGC4276 similar to CG8198	MGC4276	9q22.1
4	chr9:120531051-120531586 (+)	prostaglandin-endoperoxide synthase 1 (prostaglandin G/H synthase and cyclooxygenase)	PTGS1	9q32-q33.3
4	chr9:126006201-126010261 (-)	adenylate kinase 1	AK1	9q34.1
4	chr5:53171774-53172294 (+)	argininosuccinate synthetase	ASS	9q34.1
4	chr9:132763081-132767935 (+)	retinoid X receptor, alpha	RXRA	9q34.3
4	chrX:52425048-52425845 (-)	hydroxyacyl-Coenzyme A dehydrogenase, type II	HADH2	Xp11.2
4	chrX:16224282-16228819 (-)	retinoblastoma binding protein 7	RBBP7	Xp22.22
4	chrX:76061252-76061736 (+)	ATPase, Cu++ transporting, alpha polypeptide (Menkes syndrome)	ATP7A	Xq13.2-q13.3
4	chrX:79288476-79308948 (+)	SH3 domain binding glutamic acid-rich protein like	SH3BGRL	Xq13.3
4	chrX:108203670-108204059 (-)	Alport syndrome, mental retardation, midface hypoplasia and elliptocytosis chromosomal region, gene 1	AMMECR1	Xq22.3
4	chrX:104811581-104812046 (+)	ring finger protein 128	RNF128	Xq22.3
4	chrX:108184294-108184790 (+)	hypothetical protein FLJ22679	FLJ22679	Xq22.3
4	chrX:152227217-152227589 (-)	glucose-6-phosphate dehydrogenase	G6PD	Xq28
CLUSTER 5
5	chr5:139956993-139957647 (+)	---	---	---
5	chr1:75470373-75470770 (+)	---	---	---
5	chr7:141921572-141922701 (+)	Homo sapiens transcribed sequence with strong similarity to protein sp:P07478 (H.sapiens) TRY2_HUMAN Trypsin II precursor (Anionic trypsinogen)	---	---
5	chr22:21192662-21193025 (-)	Homo sapiens transcribed sequence with strong similarity to protein ref:NP_542778.1 (H.sapiens) similar to Ovis aries Y chromosome repeat region OY11.1 [Homo sapiens]	---	---
5	chr17:80328055-80328449 (-)	Homo sapiens hypothetical protein LOC339229, mRNA (cDNA clone IMAGE:4800255), partial cds	---	---
5	chr6:109047073-109047492 (+)	Homo sapiens cDNA clone IMAGE:4814010, partial cds	---	---
5	chr1:198639646-198643128 (-)	---	---	---
5	chrY:20047831-20048231 (-)	---	---	---
5	chr10:15119271-15119799 (+)	hypothetical protein FLJ11106	FLJ11106	10p13
5	chr10:74905529-74906118 (+)	KIAA0913 protein	KIAA0913	10q22.3
5	chr10:96413187-96413588 (+)	cytochrome P450, family 2, subfamily C, polypeptide 9	CYP2C9	10q24
5	chr10:103210526-103211834 (-)	meningioma expressed antigen 5 (hyaluronidase)	MGEA5	10q24.1-q24.3
5	chr10:99101808-99102336 (-)	vasopressin-induced transcript	VIP32	10q24.2
5	chr10:115855493-115856056 (-)	actin binding LIM protein 1	ABLIM1	10q25
5	chr11:32826043-32839562 (+)	transmembrane gamma-carboxyglutamic acid protein 4	TMG4	11p13
5	chr11:20362490-20369193 (+)	HIV-1 Tat interactive protein 2, 30kDa	HTATIP2	11p15.1
5	chr11:7980301-7981920 (+)	eukaryotic translation initiation factor 3, subunit 5 epsilon, 47kDa	EIF3S5	11p15.4
5	chr11:2904842-2910744 (+)	solute carrier family 22 (organic cation transporter), member 1-like	SLC22A1L	11p15.5
5	chr11:2869174-2869620 (+)	cyclin-dependent kinase inhibitor 1C (p57, Kip2)	CDKN1C	11p15.5
5	chr11:113807474-113807980 (-)	hypothetical protein FLJ20010	FLJ20010	11q14.2-q14.3
5	chr11:94550785-94551300 (+)	KIAA0830 protein	KIAA0830	11q21
5	chr11:119519816-119520196 (-)	tripartite motif-containing 29	TRIM29	11q22-q23
5	chr11:118591870-118592349 (+)	NOD9 protein	NOD9	11q23.3
5	chr11:117663126-117663511 (-)	epithelial V-like antigen 1	EVA1	11q24
5	chr11:128376520-128376967 (-)	Rho GTPase-activating protein	RICS	11q24-q25
5	chr12:10742996-10743431 (-)	cold shock domain protein A	CSDA	12p13.1
5	chr12:888351-888765 (+)	protein kinase, lysine deficient 1	PRKWNK1	12p13.3
5	chr12:10266519-10266971 (+)	GABA(A) receptor-associated protein like 1	GABARAPL1	12p13.31
5	chr12:51486626-51487027 (-)	keratin 4	KRT4	12q12-q13
5	chr12:51890716-51891238 (-)	retinoic acid receptor, gamma	RARG	12q13
5	chr12:52391221-52391777 (-)	KIAA1536 protein	KIAA1536	12q13.13
5	chr12:102998305-102999620 (+)	host cell factor 2	HCF-2	12q23.3
5	chr12:121784678-121785010 (+)	huntingtin interacting protein-1-related	HIP1R	12q24
5	chr13:30668212-30668645 (+)	hypothetical protein CG003	13CDNA73	13q12.3
5	chr13:46628487-46633504 (+)	integral membrane protein 2B	ITM2B	13q14.3
5	chr13:71434560-71447970 (+)	Kruppel-like factor 5 (intestinal)	KLF5	13q21.33
5	chr14:21070804-21071349 (+)	abhydrolase domain containing 4	ABHD4	14q11.2
5	chr14:21336902-21337386 (+)	low density lipoprotein receptor-related protein 10	LRP10	14q11.2
5	chr14:22750070-22750897 (-)	dehydrogenase/reductase (SDR family) member 1	DHRS1	14q11.2
5	chr14:19459593-19460116 (+)	solute carrier family 39 (zinc transporter), member 2	SLC39A2	14q11.2
5	chr14:21815781-21815982 (-)	embryonal Fyn-associated substrate	EFS	14q11.2-q12
5	chr14:103375322-103375826 (-)	chromosome 14 open reading frame 78	C14orf78	14q32.33
5	chr15:39855719-39856389 (+)	phospholipase A2, group IVB (cytosolic)	PLA2G4B	15q11.2-q21.3
5	chr15:43160908-43161200 (+)	dual oxidase 1	DUOX1	15q15.3
5	chr15:63885922-63896052 (+)	RAB11A, member RAS oncogene family	RAB11A	15q21.3-q22.31
5	chr15:61616661-61617176 (-)	hect (homologous to the E6-AP (UBE3A) carboxyl terminus) domain and RCC1 (CHC1)-like domain (RLD) 1	HERC1	15q22
5	chr15:61331961-61332383 (-)	hypothetical protein FLJ20151	FLJ20151	15q22.1
5	chr15:99579493-99579989 (-)	paired basic amino acid cleaving system 4	PACE4	15q26
5	chr16:28953406-28953556 (-)	Fos-related antigen	FRA	16p12.1
5	chr16:30162793-30163298 (-)	mitogen-activated protein kinase 3	MAPK3	16p12-p11.2
5	chr16:50544431-50544985 (+)	caspase recruitment domain family, member 15	CARD15	16p12-q21
5	chr16:53304284-53304793 (-)	fused toes homolog (mouse)	FTS	16q12.2
5	chr16:57473855-57474227 (+)	G protein-coupled receptor 56	GPR56	16q13
5	chr16:68039437-68039830 (-)	hypothetical protein FLJ21918	FLJ21918	16q22.1
5	chr16:66755117-66755211 (+)	carboxylesterase 2 (intestine, liver)	CES2	16q22.1
5	chr17:15731888-15732418 (-)	tripartite motif-containing 16	TRIM16	17p11.2
5	chr17:8264509-8265513 (-)	vesicle-associated membrane protein 2 (synaptobrevin 2)	VAMP2	17p13.1
5	chr17:7113926-7114539 (+)	arachidonate 12-lipoxygenase	ALOX12	17p13.1
5	chr17:38259195-38259719 (+)	v-erb-b2 erythroblastic leukemia viral oncogene homolog 2, neuro/glioblastoma derived oncogene homolog (avian)	ERBB2	17q11.2-q12
5	chr17:45309061-45309481 (+)	N-ethylmaleimide-sensitive factor	NSF	17q21
5	chr17:46174787-46175050 (+)	aminopeptidase puromycin sensitive	NPEPPS	17q21
5	chr17:40284074-40284628 (-)	junction plakoglobin	JUP	17q21
5	chr17:35152226-35152721 (+)	hypothetical protein MGC4172	MGC4172	17q21.1
5	chr17:42868956-42870375 (+)	RaP2 interacting protein 8	RPIP8	17q21.31
5	chr17:48737302-48737904 (-)	collagen, type I, alpha 1	COL1A1	17q21.3-q22.1
5	chr17:74600180-74600645 (-)	envoplakin	EVPL	17q25
5	chr18:12252845-12267210 (+)	cell death-inducing DFFA-like effector a	CIDEA	18p11.21
5	chr18:11841935-11842427 (+)	guanine nucleotide binding protein (G protein), alpha activating activity polypeptide, olfactory type	GNAL	18p11.22-p11.21
5	chr18:5382869-5383098 (-)	erythrocyte membrane protein band 4.1-like 3	EPB41L3	18p11.32
5	chr18:26899461-26900013 (-)	desmocollin 2	DSC2	18q12.1
5	chr18:28099582-28100041 (-)	hypothetical protein FLJ21610	FLJ21610	18q12.1
5	chr18:27307864-27308409 (+)	desmoglein 3 (pemphigus vulgaris antigen)	DSG3	18q12.1-q12.2
5	chr18:59620986-59621507 (+)	serine (or cysteine) proteinase inhibitor, clade B (ovalbumin), member 7	SERPINB7	18q22.1
5	chr19:19906052-19906595 (+)	zinc finger protein 505	ZNF505	19p13.11
5	chr19:14119630-14119986 (-)	latrophilin 1	LPHN1	19p13.2
5	chr19:5101425-5102875 (+)	KIAA0876 protein	KIAA0876	19p13.3
5	chr19:1828034-1828539 (-)	hypothetical protein MGC5244	MGC5244	19p13.3
5	chr19:45575577-45576153 (+)	phospholipase D3	PLD3	19q13.2
5	chr19:56714831-56724815 (-)	sialic acid binding Ig-like lectin 6	SIGLEC6	19q13.3
5	chr19:52950829-52952097 (+)	glioma tumor suppressor candidate region gene 2	GLTSCR2	19q13.3
5	chr19:56209443-56209974 (-)	kallikrein 10	KLK10	19q13.3-q13.4
5	chr19:60290513-60291099 (+)	EPS8-like 1	EPS8L1	19q13.42
5	chr1:119802085-119802557 (-)	Notch homolog 2 (Drosophila)	NOTCH2	1p13-p11
5	chr1:109116514-109117098 (+)	cadherin, EGF LAG seven-pass G-type receptor 2 (flamingo homolog, Drosophila)	CELSR2	1p21
5	chr1:86343948-86344640 (+)	chloride channel, calcium activated, family member 2	CLCA2	1p31-p22
5	chr1:51122882-51123398 (-)	chromosome 1 open reading frame 34	C1orf34	1p32.3
5	chr1:39363639-39364973 (+)	microtubule-actin crosslinking factor 1	MACF1	1p32-p31
5	chr1:43242390-43242835 (-)	elongation of very long chain fatty acids (FEN1/Elo2, SUR4/Elo3, yeast)-like 1	ELOVL1	1p34.1
5	chr1:43262900-43263201 (-)	mediator of RNA polymerase II transcription, subunit 8 homolog (yeast)	MED8	1p34.1
5	chr1:32333209-32333841 (-)	hypothetical protein FLJ10276	FLJ10276	1p34.3
5	chr1:42804378-42804656 (-)	solute carrier family 2 (facilitated glucose transporter), member 1	SLC2A1	1p35-p31.3
5	chr1:27755067-27755502 (+)	syntaxin 12	STX12	1p35-p34.1
5	chr1:23797445-23797959 (-)	interleukin 22 receptor, alpha 1	IL22RA1	1p36.11
5	chr1:10416834-10417367 (-)	hypothetical protein FLJ20321	FLJ20321	1p36.22
5	chr1:20400933-20414798 (+)	cytidine deaminase	CDA	1p36.2-p35
5	chr1:53867676-53877382 (-)	chromosome 1 open reading frame 8	C1orf8	1p36-p31
5	chr1:148772301-148772601 (+)	tuftelin 1	TUFT1	1q21
5	chr1:152400443-152400870 (-)	glucosidase, beta; acid (includes glucosylceramidase)	GBA	1q21
5	chr1:152417886-152418368 (-)	metaxin 1	MTX1	1q21
5	chr1:152421425-152422424 (-)	glucosidase, beta; acid (includes glucosylceramidase)	GBA	1q21
5	chr1:150519297-150519711 (-)	peptidoglycan recognition protein-I-beta precursor	PGLYRPIbeta	1q21
5	chr1:147039238-147039551 (+)	histone 2, H2aa	HIST2H2AA	1q21.3
5	chr1:150220278-150221887 (+)	small proline-rich protein 1B (cornifin)	SPRR1B	1q21-q22
5	chr1:147072647-147073172 (-)	histone 2, H2be	HIST2H2BE	1q21-q23
5	chr1:153086899-153091368 (-)	Ras-like without CAAX 1	RIT1	1q22
5	chr1:153363769-153364213 (+)	hypothetical protein FLJ12287 similar to semaphorins	FLJ12287	1q22
5	chr1:169650017-169650540 (-)	phosphatidylinositol glycan, class C	PIGC	1q23-q25
5	chr1:166288162-166288323 (+)	ATPase, Na+/K+ transporting, beta 1 polypeptide	ATP1B1	1q24
5	chr1:200886285-200886787 (+)	ATPase, Ca++ transporting, plasma membrane 4	ATP2B4	1q25-q32
5	chr1:200563068-200564904 (+)	BTG family, member 2	BTG2	1q32
5	chr1:199985837-199986405 (-)	putative DNA/chromatin binding motif	PLU-1	1q32.1
5	chr1:198172553-198173046 (+)	hypothetical protein FLJ10901	FLJ10901	1q32.1
5	chr1:238798097-238798643 (-)	opsin 3 (encephalopsin, panopsin)	OPN3	1q43
5	chr20:23021736-23022062 (-)	thrombomodulin	THBD	20p12-cen
5	chr20:31491245-31498317 (+)	transmembrane 9 superfamily protein member 4	TM9SF4	20q11.21
5	chr20:49494117-49494486 (+)	CCAAT/enhancer binding protein (C/EBP), beta	CEBPB	20q13.1
5	chr20:45211837-45212807 (+)	protective protein for beta-galactosidase (galactosialidosis)	PPGB	20q13.1
5	chr20:62302788-62303301 (+)	chromosome 20 open reading frame 11	C20orf11	20q13.33
5	chr21:42611072-42611314 (+)	ATP-binding cassette, sub-family G (WHITE), member 1	ABCG1	21q22.3
5	chr21:44050207-44052367 (-)	cystatin B (stefin B)	CSTB	21q22.3
5	chr22:35649982-35650407 (-)	thiosulfate sulfurtransferase (rhodanese)	TST	22q13.1
5	chr22:30830598-30831084 (+)	solute carrier family 5 (sodium/glucose cotransporter), member 1	SLC5A1	22q13.1
5	chr2:86805169-86805655 (-)	ring finger protein 103	RNF103	2p11.2
5	chr2:71277219-71280222 (+)	N-acetylglucosamine kinase	NAGK	2p13.2
5	chr2:64833941-64834499 (-)	transcriptional regulator interacting with the PHS-bromodomain 2	TRIP-Br2	2p15
5	chr2:46587833-46588252 (+)	endothelial PAS domain protein 1	EPAS1	2p21-p16
5	chr2:44520451-44520919 (-)	putative L-type neutral amino acid transporter	KIAA0436	2p22.1
5	chr2:17821497-17821756 (+)	visinin-like 1	VSNL1	2p24.3
5	chr2:101245119-101245676 (-)	TBC1 domain family, member 8 (with GRAM domain)	TBC1D8	2q12.1
5	chr2:109987287-109987551 (+)	hypothetical protein FLJ21870	FLJ21870	2q13
5	chr2:113986254-113986716 (+)	interleukin 1 receptor antagonist	IL1RN	2q14.2
5	chr2:220353580-220354078 (+)	DnaJ (Hsp40) homolog, subfamily B, member 2	DNAJB2	2q32-q34
5	chr2:202227711-202228209 (+)	CASP8 and FADD-like apoptosis regulator	CFLAR	2q33-q34
5	chr2:210793011-210797719 (+)	microtubule-associated protein 2	MAP2	2q34-q35
5	chr2:242419423-242426587 (+)	protein phosphatase 1, regulatory subunit 7	PPP1R7	2q37.3
5	chr3:38008338-38009283 (+)	villin-like	VILL	3p21.3
5	chr3:47348317-47348816 (+)	KIAA0795 protein	KIAA0795	3p21.31
5	chr3:43368456-43368887 (-)	hypothetical protein FLJ10375	FLJ10375	3p21.32
5	chr3:55459028-55459387 (-)	wingless-type MMTV integration site family, member 5A	WNT5A	3p21-p14
5	chr3:38009664-38010410 (-)	phospholipase C, delta 1	PLCD1	3p22-p21.3
5	chr3:99828090-99833653 (+)	sialyltransferase 10 (alpha-2,3-sialyltransferase VI)	SIAT10	3q12.2
5	chr3:114851267-114851743 (+)	ATPase, H+ transporting, lysosomal 70kDa, V1 subunit A	ATP6V1A	3q13.31
5	chr3:123365034-123381376 (+)	cystatin A (stefin A)	CSTA	3q21
5	chr3:159867837-159868294 (+)	hypothetical protein FLJ14153	FLJ14153	3q25.32
5	chr3:198942752-198943065 (-)	hypothetical protein DKFZp434B227	DKFZp434B227	3q29
5	chr3:198565031-198565527 (-)	3-hydroxybutyrate dehydrogenase (heart, mitochondrial)	BDH	3q29
5	chr4:47509865-47510312 (+)	ATPase, Class V, type 10D	ATP10D	4p12
5	chr4:38593546-38596247 (+)	Kruppel-like factor 3 (basic)	KLF3	4p14
5	chr4:6949082-6949573 (+)	KIAA0232 gene product	KIAA0232	4p16.1
5	chr4:69346613-69365888 (+)	DESC1 protein	DESC1	4q13.3
5	chr4:86051878-86052396 (-)	WD repeat and FYVE domain containing 3	WDFY3	4q22.1
5	chr5:64902422-64902946 (-)	ADP-ribosylation factor domain protein 1, 64kDa	ARFD1	5q12.3
5	chr5:66478800-66478945 (+)	KIAA0303 protein	KIAA0303	5q13.1
5	chr5:95298636-95308053 (-)	elongation factor, RNA polymerase II, 2	ELL2	5q15
5	chr5:132167940-132168458 (-)	septin 8	2008-09-01	5q31
5	chr5:134762727-134762821 (-)	H2A histone family, member Y	H2AFY	5q31.3-q32
5	chr5:150676895-150677260 (+)	GM2 ganglioside activator protein	GM2A	5q31.3-q33.1
5	chr5:175534456-175534969 (+)	NY-REN-7 antigen	NY-REN-7	5q35.3
5	chr6:37189515-37189979 (+)	pim-1 oncogene	PIM1	6p21.2
5	chr6:35442576-35442788 (+)	peroxisome proliferative activated receptor, delta	PPARD	6p21.2-p21.1
5	chr6:31711174-31712585 (-)	HLA-B associated transcript 3	BAT3	6p21.3
5	chr6:26292002-26292382 (+)	histone 1, H2be	HIST1H2BE	6p21.3
5	chr6:33292905-33293474 (+)	UDP-Gal:betaGlcNAc beta 1,3-galactosyltransferase, polypeptide 4	B3GALT4	6p21.3
5	chr6:36154113-36154633 (+)	mitogen-activated protein kinase 13	MAPK13	6p21.31
5	---	histone 1, H2bk	HIST1H2BK	6p21.33
5	chr6:17719379-17719899 (+)	family with sequence similarity 8, member A1	FAM8A1	6p22-p23
5	chr6:7531259-7531711 (+)	desmoplakin	DSP	6p24
5	chr6:295820-296323 (+)	dual specificity phosphatase 22	DUSP22	6p25.3
5	chr6:83915775-83916294 (-)	malic enzyme 1, NADP(+)-dependent, cytosolic	ME1	6q12
5	chr6:70381415-70403106 (-)	chromosome 6 open reading frame 209	C6orf209	6q13
5	chrY:20047753-20048232 (-)	CD24 antigen (small cell lung carcinoma cluster 4 antigen)	CD24	6q21
5	chr6:110976818-110977331 (-)	cyclin-dependent kinase (CDC2-like) 11	CDK11	6q22.1
5	chr6:125564732-125565160 (+)	tumor protein D52-like 1	TPD52L1	6q22-q23
5	chr6:148850142-148850733 (+)	SAM and SH3 domain containing 1	SASH1	6q24.3
5	chr7:63850168-63850480 (-)	Krueppel-related zinc finger protein	H-plk	7q11.21
5	chr7:75237783-75246750 (-)	map kinase phosphatase-like protein MK-STYX	MK-STYX	7q11.23
5	chr7:99245190-99245463 (+)	zinc finger protein 36 (KOX 18)	ZNF36	7q21.3-q22.1
5	chr7:141941896-141943116 (+)	protease, serine, 2 (trypsin 2)	PRSS2	7q34
5	chr8:30017101-30021164 (+)	leptin receptor overlapping transcript-like 1	LEPROTL1	8p21.2-p21.1
5	chr8:19272120-19272655 (-)	chondroitin beta1,4 N-acetylgalactosaminyltransferase	ChGn	8p21.3
5	chr8:125525168-125526707 (-)	metastasis suppressor 1	MTSS1	8p22
5	chr8:125519655-125520121 (-)	metastasis suppressor 1	MTSS1	8p22
5	chr8:20088622-20089169 (+)	ATPase, H+ transporting, lysosomal 56/58kDa, V1 subunit B, isoform 2	ATP6V1B2	8p22-p21
5	chr8:48699476-48700006 (-)	KIAA0146 protein	KIAA0146	8q11.21
5	chr8:95674747-95675186 (+)	hypothetical protein FLJ20171	FLJ20171	8q22.1
5	chr9:33787889-33789131 (+)	protease, serine, 3 (mesotrypsin)	PRSS3	9p11.2
5	chr9:33246798-33252828 (-)	BCL2-associated athanogene	BAG1	9p12
5	chr1:65062053-65062484 (+)	adenylate kinase 3	AK3	9pter-p13
5	chr9:84359808-84360294 (-)	hypothetical protein FLJ13409	FLJ13409	9q21
5	chr9:90815622-90816142 (-)	bicaudal D homolog 2 (Drosophila)	BICD2	9q22.32
5	chr9:119469706-119471030 (+)	gelsolin (amyloidosis, Finnish type)	GSN	9q33
5	chr9:111509051-111509538 (+)	B-box and SPRY domain containing	BSPRY	9q33.1
5	chr9:112730925-112736379 (+)	ATPase, H+ transporting, lysosomal 13kDa, V1 subunit G isoform 1	ATP6V1G1	9q33.1
5	chr9:126288665-126291676 (+)	lipocalin 2 (oncogene 24p3)	LCN2	9q34
5	chrX:111716-112149 (+)	hypothetical protein FLJ11323	FLJ11323	Xp22.33
5	chrX:118414695-118422541 (-)	cullin 4B	CUL4B	Xq23
5	chr10:120560700-120561258 (+)	uncharacterized hypothalamus protein HT011	HT011	Xq26.1
5	chrX:138963579-138964087 (-)	leucine zipper, down-regulated in cancer 1	LDOC1	Xq27
5	chrX:152183581-152184036 (-)	solute carrier family 10 (sodium/bile acid cotransporter family), member 3	SLC10A3	Xq28
5	chrX:152132204-152132630 (+)	ATPase, H+ transporting, lysosomal accessory protein 1	ATP6AP1	Xq28
5	chrX:150759046-150759555 (+)	zinc finger protein 185 (LIM domain)	ZNF185	Xq28
CLUSTER 6
6	chr1:149295447-149295972 (-)	Homo sapiens trichohyalin (THH), mRNA	---	---
6	chr19:56138734-56144183 (-)	---	---	---
6	chr6:26246769-26247292 (+)	---	---	---
6	---	---	---	---
6	chr10:21073602-21074041 (-)	nebulette	NEBL	10p12
6	chr10:21074164-21074669 (-)	nebulette	NEBL	10p12
6	chr11:59395733-59398732 (-)	transcobalamin I (vitamin B12 binding protein, R binder family)	TCN1	11q11-q12
6	chr11:64657752-64658852 (+)	transmembrane 7 superfamily member 2	TM7SF2	11q13
6	chr11:111317078-111320025 (-)	crystallin, alpha B	CRYAB	11q22.3-q23.1
6	chr12:108752660-108752961 (-)	glycolipid transfer protein	GLTP	12q24.12
6	chr13:23082619-23083828 (+)	ATPase, H+/K+ transporting, nongastric, alpha polypeptide	ATP12A	13q11-q12.1
6	chr13:76009257-76016621 (+)	sciellin	SCEL	13q22
6	chr14:22708486-22714011 (-)	transglutaminase 1 (K polypeptide epidermal type I, protein-glutamine-gamma-glutamyltransferase)	TGM1	14q11.2
6	chr14:98397335-98397879 (+)	echinoderm microtubule associated protein like 1	EML1	14q32
6	chr15:61332802-61333278 (-)	carbonic anhydrase XII	CA12	15q22
6	chr15:61331616-61331951 (-)	hypothetical protein FLJ20151	FLJ20151	15q22.1
6	chr15:56193663-56194030 (+)	aquaporin 9	AQP9	15q22.1-22.2
6	chr15:87744537-87744858 (-)	Rhesus blood group, C glycoprotein	RHCG	15q25
6	chr16:30153840-30160802 (-)	hypothetical protein MGC4171	MGC4171	16p12.1
6	chr16:4932883-4933403 (-)	periplakin	PPL	16p13.3
6	chr15:61331616-61332123 (-)	adaptor-related protein complex 1, gamma 1 subunit	AP1G1	16q23
6	chr17:8199955-8200372 (-)	arachidonate lipoxygenase 3	ALOXE3	17p13.1
6	chr17:40139617-40140350 (-)	keratin 16 (focal non-epidermolytic palmoplantar keratoderma)	KRT16	17q12-q21
6	chr17:81466230-81466615 (-)	hypothetical protein FLJ13841	FLJ13841	17q25.3
6	---	serine (or cysteine) proteinase inhibitor, clade B (ovalbumin), member 13	SERPINB13	18q21.3-q22
6	chr19:15198786-15199293 (-)	abhydrolase domain containing 9	ABHD9	19p13.13
6	chr19:15131499-15131991 (-)	Notch homolog 3 (Drosophila)	NOTCH3	19p13.2-p13.1
6	chr19:38482814-38483362 (-)	CCAAT/enhancer binding protein (C/EBP), alpha	CEBPA	19q13.1
6	chr19:43972131-43974189 (+)	lectin, galactoside-binding, soluble, 7 (galectin 7)	LGALS7	19q13.2
6	chr19:53787805-53794483 (+)	sulfotransferase family, cytosolic, 2B, member 1	SULT2B1	19q13.3
6	chr19:56153789-56154291 (-)	kallikrein 6 (neurosin, zyme)	KLK6	19q13.3
6	chr19:48656828-48657201 (-)	GPI-anchored metastasis-associated protein homolog	C4.4A	19q13.32
6	chr19:56217330-56218270 (-)	kallikrein 11	KLK11	19q13.3-q13.4
6	chr1:81879880-81880434 (+)	latrophilin 2	LPHN2	1p31.1
6	chr1:86468446-86468940 (+)	chloride channel, calcium activated, family member 4	CLCA4	1p31-p22
6	chr1:150646895-150648067 (-)	S100 calcium binding protein A7 (psoriasin 1)	S100A7	1q21
6	chr1:150562848-150564636 (-)	S100 calcium binding protein A12 (calgranulin C)	S100A12	1q21
6	chr1:150100604-150101021 (+)	involucrin	IVL	1q21
6	chr1:143187410-143188609 (+)	thioredoxin interacting protein	TXNIP	1q21.2
6	chr1:153886238-153887473 (-)	cellular retinoic acid binding protein 2	CRABP2	1q21.3
6	chr1:150174659-150174804 (+)	small proline-rich protein 1A	SPRR1A	1q21-q22
6	chr1:153254852-153257009 (+)	RAB25, member RAS oncogene family	RAB25	1q22
6	chr1:164697655-164698196 (-)	cellular repressor of E1A-stimulated genes	CREG	1q24
6	chr1:190069161-190069611 (+)	regulator of G-protein signalling 2, 24kDa	RGS2	1q31
6	chr1:204588268-204616718 (+)	decay accelerating factor for complement (CD55, Cromer blood group system)	DAF	1q32
6	chr1:198582375-198587487 (+)	plakophilin 1 (ectodermal dysplasia/skin fragility syndrome)	PKP1	1q32
6	chr20:40000038-40000511 (-)	v-maf musculoaponeurotic fibrosarcoma oncogene homolog B (avian)	MAFB	20q11.2-q13.1
6	chr20:44566345-44568626 (-)	secretory leukocyte protease inhibitor (antileukoproteinase)	SLPI	20q12
6	chr21:31411319-31411660 (-)	T-cell lymphoma invasion and metastasis 1	TIAM1	21q22.1
6	chr2:64657953-64660145 (+)	HSPC159 protein	HSPC159	2p15
6	chr2:113837770-113838211 (+)	interleukin 1 family, member 9	IL1F9	2q12-q21
6	chr2:170154961-170155202 (+)	dehydrogenase/reductase (SDR family) member 9	DHRS9	2q31.1
6	chr2:215999702-216001481 (-)	ATP-binding cassette, sub-family A (ABC1), member 12	ABCA12	2q34-q35
6	chr2:219203995-219204448 (+)	interleukin 8 receptor, beta	IL8RB	2q35
6	chr3:123444005-123449806 (+)	growth and transformation-dependent protein	E2IG5	3q21.1
6	chr3:188760132-188760616 (-)	B-cell CLL/lymphoma 6 (zinc finger protein 51)	BCL6	3q27
6	chr4:48968249-48979617 (+)	hypothetical protein FLJ21511	FLJ21511	4p12
6	chr4:4475884-4483930 (+)	DNA segment on chromosome 4 (unique) 234 expressed sequence	D4S234E	4p16.3
6	chr4:84674891-84685853 (-)	heparanase	HPSE	4q21.3
6	chr5:150436588-150436868 (+)	glutathione peroxidase 3 (plasma)	GPX3	5q23
6	chr6:46719154-46723962 (-)	phospholipase A2, group VII (platelet-activating factor acetylhydrolase, plasma)	PLA2G7	6p21.2-p12
6	chr6:30144396-30144878 (-)	ring finger protein 39	RNF39	6p21.3
6	chr6:26223157-26232005 (-)	histone 1, H2bc	HIST1H2BC	6p21.3
6	chr6:26266573-26279478 (+)	histone 1, H2bd	HIST1H2BD	6p21.3
6	chr6:31189181-31189718 (-)	psoriasis susceptibility 1 candidate 1	PSORS1C1	6p21.3
6	chr6:3098945-3099112 (-)	tubulin, beta polypeptide	TUBB	6p25
6	chr7:30278617-30279102 (-)	chromosome 7 open reading frame 24	C7orf24	7p15-p14
6	chr7:75544444-75545397 (+)	heat shock 27kDa protein 1	HSPB1	7q11.23
6	chr8:6715599-6722824 (-)	defensin, beta 1	DEFB1	8p23.2-p23.1
6	chr11:59324064-59324532 (-)	fatty acid binding protein 5 (psoriasis-associated)	FABP5	8q21.13
6	chr8:86467705-86467998 (+)	carbonic anhydrase II	CA2	8q22
6	chr8:143929349-143930048 (-)	lymphocyte antigen 6 complex, locus D	E48	8q24-qter
6	chr9:33431217-33431496 (-)	aquaporin 3	AQP3	9p13
6	chr9:6247393-6247952 (+)	chromosome 9 open reading frame 26 (NF-HEV)	C9orf26	9p24.1
6	chr9:95174984-95177780 (-)	cathepsin L2	CTSL2	9q22.2
6	chrX:114376190-114376644 (+)	solute carrier family 6 (neurotransmitter transporter), member 14	SLC6A14	Xq23-q24
CLUSTER 7
7	chr10:17279824-17281363 (+)	vimentin	VIM	10p13
7	chr10:53421227-53421717 (+)	dickkopf homolog 1 (Xenopus laevis)	DKK1	10q11.2
7	chr10:94952871-94953392 (+)	chromosome 10 open reading frame 3	C10orf3	10q23.33
7	chr10:75021257-75021755 (+)	plasminogen activator, urokinase	PLAU	10q24
7	chr12:32835128-32835632 (-)	plakophilin 2	PKP2	12p11
7	chr12:28006859-28007356 (-)	parathyroid hormone-like hormone	PTHLH	12p12.1-p11.2
7	chr12:56442486-56442972 (-)	cytochrome P450, family 27, subfamily B, polypeptide 1	CYP27B1	12q13.1-q13.3
7	chr12:64645756-64646270 (+)	high mobility group AT-hook 2	HMGA2	12q15
7	chr14:67330913-67331336 (-)	actinin, alpha 1	ACTN1	14q24.1-q24.2
7	chr15:37605126-37605678 (+)	thrombospondin 1	THBS1	15q15
7	chr15:37602372-37603826 (+)	thrombospondin 1	THBS1	15q15
7	chr15:37604193-37604749 (+)	thrombospondin 1	THBS1	15q15
7	chr16:56476102-56477343 (-)	metallothionein 1G	MT1G	16q13
7	chr17:63091642-63091874 (-)	E3 ubiquitin ligase SMURF2	SMURF2	17q22-q23
7	chr18:19784937-19786754 (+)	laminin, alpha 3	LAMA3	18q11.2
7	chr1:183880024-183880508 (-)	prostaglandin-endoperoxide synthase 2 (prostaglandin G/H synthase and cyclooxygenase)	PTGS2	1q25.2-q25.3
7	chr1:180452848-180453359 (+)	laminin, gamma 2	LAMC2	1q25-q31
7	chr1:180449199-180449486 (+)	laminin, gamma 2	LAMC2	1q25-q31
7	chr1:206867837-206869319 (-)	laminin, beta 3	LAMB3	1q32
7	chr22:36316016-36318770 (+)	lectin, galactoside-binding, soluble, 1 (galectin 1)	LGALS1	22q13.1
7	chr2:113516022-113516521 (+)	solute carrier family 20 (phosphate transporter), member 1	SLC20A1	2q11-q14
7	chr2:225042462-225042986 (-)	serine (or cysteine) proteinase inhibitor, clade E (nexin, plasminogen activator inhibitor type 1), member 2	SERPINE2	2q33-q35
7	chr2:216428165-216428716 (-)	fibronectin 1	FN1	2q34
7	chr3:112632682-112633120 (-)	zinc finger, BED domain containing 2	ZBED2	3q13.13
7	chr4:57814151-57822608 (-)	insulin-like growth factor binding protein 7	IGFBP7	4q12
7	chr4:75781150-75786867 (+)	amphiregulin (schwannoma-derived growth factor)	AREG	4q13-q21
7	chr4:79976941-79989782 (+)	annexin A3	ANXA3	4q13-q22
7	chr5:52795788-52796942 (+)	follistatin	FST	5q11.2
7	chr6:86200506-86201033 (+)	5'-nucleotidase, ecto (CD73)	NT5E	6q14-q21
7	chr7:115753551-115754038 (+)	caveolin 1, caveolae protein, 22kDa	CAV1	7q31.1
CLUSTER 8
8	chr9:75791261-75791615 (-)	Homo sapiens, clone IMAGE:5289004, mRNA	---	---
8	chr12:6849694-6850234 (+)	---	---	---
8	chr7:5311149-5311640 (-)	Homo sapiens transcribed sequence with weak similarity to protein sp:O00401 (H.sapiens) WASL_HUMAN Neural Wiskott-Aldrich syndrome protein (N-WASP)	---	---
8	chr2:43424143-43424667 (-)	---	---	---
8	chr2:9746165-9746396 (-)	Homo sapiens transcribed sequences	---	---
8	chr11:33691169-33691713 (-)	Homo sapiens mRNA; cDNA DKFZp564J0323 (from clone DKFZp564J0323)	---	---
8	chr16:32926476-32927272 (-)	similar to sodium- and chloride-dependent creatine transporter	FLJ43855	---
8	chr10:33193410-33193886 (-)	integrin, beta 1 (fibronectin receptor, beta polypeptide, antigen CD29 includes MDF2, MSK12)	ITGB1	10p11.2
8	chr10:3775404-3776386 (-)	core promoter element binding protein	COPEB	10p15
8	chr10:3129458-3132934 (+)	phosphofructokinase, platelet	PFKP	10p15.3-p15.2
8	chr10:73379910-73380290 (+)	HIF-1 responsive RTP801	RTP801	10pter-q26.12
8	chr10:74111699-74112181 (-)	procollagen-proline, 2-oxoglutarate 4-dioxygenase (proline 4-hydroxylase), alpha polypeptide I	P4HA1	10q21.3-q23.1
8	chr10:111935162-111935667 (+)	dual specificity phosphatase 5	DUSP5	10q25
8	chr10:105683978-105691751 (+)	glutathione S-transferase omega 1	GSTO1	10q25.1
8	chr10:125376783-125377344 (+)	B cell RAG associated protein	GALNAC4S-6ST	10q26
8	chr11:33695904-33717303 (-)	CD59 antigen p18-20 (antigen identified by monoclonal antibodies 16.3A5, EJ16, EJ30, EL32 and G344)	CD59	11p13
8	chr11:18393148-18393573 (+)	lactate dehydrogenase A	LDHA	11p15.4
8	chr11:102198417-102198803 (-)	matrix metalloproteinase 1 (interstitial collagenase)	MMP1	11q22.3
8	chr11:121033477-121037948 (+)	sortilin-related receptor, L(DLR class) A repeats-containing	SORL1	11q23.2-q24.2
8	chr12:14986282-14986824 (-)	Rho GDP dissociation inhibitor (GDI) beta	ARHGDIB	12p12.3
8	chr12:6516808-6517778 (+)	glyceraldehyde-3-phosphate dehydrogenase	GAPD	12p13
8	chr12:6517332-6517785 (+)	glyceraldehyde-3-phosphate dehydrogenase	GAPD	12p13
8	chr12:6517055-6517607 (+)	glyceraldehyde-3-phosphate dehydrogenase	GAPD	12p13
8	chr12:6517138-6517778 (+)	glyceraldehyde-3-phosphate dehydrogenase	GAPD	12p13
8	chr12:6516632-6517257 (+)	glyceraldehyde-3-phosphate dehydrogenase	GAPD	12p13
8	chr12:6515919-6516437 (+)	glyceraldehyde-3-phosphate dehydrogenase	GAPD	12p13
8	chr12:45038628-45038994 (-)	solute carrier family 38, member 2	SLC38A2	12q
8	chr12:88244378-88244863 (-)	dual specificity phosphatase 6	DUSP6	12q22-q23
8	chr12:95165516-95166032 (+)	ELK3, ETS-domain protein (SRF accessory protein 2)	ELK3	12q23
8	chr13:42805680-42806238 (-)	transforming growth factor beta-stimulated protein TSC-22	TSC22	13q14
8	chr13:108499536-108499972 (-)	collagen, type IV, alpha 1	COL4A1	13q34
8	chr14:22625181-22625843 (+)	interferon-stimulated transcription factor 3, gamma 48kDa	ISGF3G	14q11.2
8	chr14:18934727-18935275 (+)	nucleoside phosphorylase	NP	14q13.1
8	chr14:49362190-49366836 (-)	phosphorylase, glycogen; liver (Hers disease, glycogen storage disease type VI)	PYGL	14q21-q22
8	chr14:51098717-51099224 (-)	ERO1-like (S. cerevisiae)	ERO1L	14q22.1
8	chr14:72956539-72956904 (-)	latent transforming growth factor beta binding protein 2	LTBP2	14q24
8	chr15:32534314-32534799 (-)	golgin-67	GOLGIN-67	15q11.2
8	chr15:58355630-58359999 (-)	annexin A2	ANXA2	15q21-q22
8	chr15:70207377-70207757 (-)	pyruvate kinase, muscle	PKM2	15q22
8	chr15:64499112-64499566 (+)	mitogen-activated protein kinase kinase 1	MAP2K1	15q22.1-q22.33
8	chr15:94611330-94611765 (+)	nuclear receptor subfamily 2, group F, member 2	NR2F2	15q26
8	chr15:99191496-99192054 (+)	aldehyde dehydrogenase 1 family, member A3	ALDH1A3	15q26.3
8	chr16:3072097-3072576 (+)	tumor necrosis factor receptor superfamily, member 12A	TNFRSF12A	16p13.3
8	chr16:68508592-68509069 (+)	cadherin 3, type 1, P-cadherin (placental)	CDH3	16q22.1
8	chr7:5389239-5390617 (+)	hypothetical protein MGC4655	MGC4655	16q22.1
8	chr17:74345458-74347952 (+)	integrin, beta 4	ITGB4	17q11-qter
8	chr17:40053244-40053877 (-)	keratin 19	KRT19	17q21.2
8	chr17:48641912-48642345 (+)	integrin, alpha 3 (antigen CD49C, alpha 3 subunit of VLA-3 receptor)	ITGA3	17q21.33
8	chr17:80177155-80177672 (-)	actin, gamma 1	ACTG1	17q25
8	chr17:80875636-80875895 (+)	solute carrier family 16 (monocarboxylic acid transporters), member 3	SLC16A3	17q25
8	chr18:12316124-12316513 (+)	tubulin beta MGC4083	MGC4083	18p11.21
8	chr18:9536864-9537388 (-)	protein phosphatase 4, regulatory subunit 1	PPP4R1	18p11.22
8	chr18:3447804-3448320 (+)	TGFB-induced factor (TALE family homeobox)	TGIF	18p11.3
8	chr18:45370505-45371017 (+)	lipase, endothelial	LIPG	18q21.1
8	chr18:59719495-59719961 (+)	serine (or cysteine) proteinase inhibitor, clade B (ovalbumin), member 2	SERPINB2	18q21.3
8	chr19:6701526-6702488 (+)	thyroid hormone receptor interactor 10	TRIP10	19p13.3
8	chr19:11104902-11105392 (+)	low density lipoprotein receptor (familial hypercholesterolemia)	LDLR	19p13.3
8	chr19:40343490-40352347 (+)	FXYD domain containing ion transport regulator 5	FXYD5	19q12-q13.1
8	chr19:46528812-46539751 (-)	transforming growth factor, beta 1 (Camurati-Engelmann disease)	TGFB1	19q13.2
8	chr19:53521949-53525548 (+)	epithelial membrane protein 3	EMP3	19q13.3
8	chr19:48702765-48722246 (-)	ethylmalonic encephalopathy 1	ETHE1	19q13.32
8	chr19:54830398-54831782 (-)	related RAS viral (r-ras) oncogene homolog	RRAS	19q13.3-qter
8	chr1:112753581-112753674 (-)	solute carrier family 16 (monocarboxylic acid transporters), member 1	SLC16A1	1p12
8	chr1:112542536-112543062 (-)	hypothetical protein MGC19531	MGC19531	1p13.1
8	chr1:94466797-94467196 (-)	coagulation factor III (thromboplastin, tissue factor)	F3	1p22-p21
8	chr1:78547684-78551139 (+)	interferon-induced protein 44	IFI44	1p31.1
8	chrUn_random:2299525-2300018 (-)	gap junction protein, beta 3, 31kDa (connexin 31)	GJB3	1p34
8	chrUn_random:2299671-2300018 (-)	gap junction protein, beta 3, 31kDa (connexin 31)	GJB3	1p34
8	chr1:39951234-39951555 (+)	CAP, adenylate cyclase-associated protein 1 (yeast)	CAP1	1p34.2
8	chr1:15832030-15832497 (-)	EphA2	EPHA2	1p36
8	chr1:8630687-8632939 (-)	enolase 1, (alpha)	ENO1	1p36.3-p36.2
8	chr1:149172100-149175309 (-)	S100 calcium binding protein A10 (annexin II ligand, calpactin I, light polypeptide (p11))	S100A10	1q21
8	chr1:157400668-157401178 (+)	phosphoprotein enriched in astrocytes 15	PEA15	1q21.1
8	chr1:109120976-109121484 (-)	CDC28 protein kinase regulatory subunit 1B	CKS1B	1q21.2
8	chr1:148154395-148154911 (-)	LAG1 longevity assurance homolog 2 (S. cerevisiae)	LASS2	1q21.3
8	chr1:198740959-198741489 (-)	cysteine and glycine-rich protein 1	CSRP1	1q32
8	chr1:207038480-207038993 (-)	interferon regulatory factor 6	IRF6	1q32.3-q41
8	chr20:25273063-25273369 (+)	phosphorylase, glycogen; brain	PYGB	20p11.2-p11.1
8	chr20:10614671-10614907 (-)	jagged 1 (Alagille syndrome)	JAG1	20p12.1-p11.23
8	chr20:6050819-6051274 (-)	chromosome 20 open reading frame 42	C20orf42	20p12.3
8	chr20:2437333-2437576 (-)	small nuclear ribonucleoprotein polypeptides B and B1	SNRPB	20p13
8	chr20:4676661-4677173 (+)	prion protein (p27-30) (Creutzfeld-Jakob disease, Gerstmann-Strausler-Scheinker syndrome, fatal familial insomnia)	PRNP	20pter-p12
8	chr20:36831273-36831781 (-)	bladder cancer associated protein	BLCAP	20q11.2-q12
8	chr20:44639398-44639939 (-)	syndecan 4 (amphiglycan, ryudocan)	SDC4	20q12
8	chr21:33729684-33730119 (+)	interferon gamma receptor 2 (interferon gamma transducer 1)	IFNGR2	21q22.11
8	chr22:29820270-29825143 (+)	smoothelin	SMTN	22q12.2
8	chr22:34949594-34950063 (-)	myosin, heavy polypeptide 9, non-muscle	MYH9	22q13.1
8	chr22:35870309-35871074 (-)	ras-related C3 botulinum toxin substrate 2 (rho family, small GTP binding protein Rac2)	RAC2	22q13.1
8	chr2:74416465-74416850 (+)	methylene tetrahydrofolate dehydrogenase (NAD+ dependent), methenyltetrahydrofolate cyclohydrolase	MTHFD2	2p13.1
8	chr2:47361892-47362394 (-)	calmodulin 2 (phosphorylase kinase, delta)	CALM2	2p21
8	chr2:3026153-3026525 (+)	Melanoma associated gene	D2S448	2p25
8	chr2:9566971-9567513 (+)	development and differentiation enhancing factor 2	DDEF2	2p25
8	chr2:105598719-105599251 (-)	four and a half LIM domains 2	FHL2	2q12-q14
8	chr2:113626996-113627511 (-)	interleukin 1, alpha	IL1A	2q14
8	chr2:113682506-113683053 (-)	interleukin 1, beta	IL1B	2q14
8	chr2:201890528-201891025 (+)	basic leucine zipper and W2 domains 1	BZW1	2q33
8	chr2:235688516-235689007 (-)	ADP-ribosylation factor-like 7	ARL7	2q37.2
8	chr3:58111647-58113781 (+)	filamin B, beta (actin binding protein 278)	FLNB	3p14.3
8	chr3:52041442-52041970 (-)	dual specificity phosphatase 7	DUSP7	3p21
8	chr3:45084404-45084905 (-)	CUB domain-containing protein 1	CDCP1	3p21.32
8	chr3:31674113-31674634 (-)	oxysterol binding protein-like 10	OSBPL10	3p22.3
8	chr3:16332419-16332950 (-)	raft-linking protein	RAFTLIN	3p25.1
8	chr3:4999885-5000433 (+)	basic helix-loop-helix domain containing, class B, 2	BHLHB2	3p26
8	chr3:121434063-121434605 (-)	follistatin-like 1	FSTL1	3q13.33
8	chr3:120234053-120243984 (+)	uroplakin 1B	UPK1B	3q13.3-q21
8	chr3:135395692-135396216 (-)	angiomotin like 2	AMOTL2	3q21-q22
8	chr3:147108168-147108670 (-)	procollagen-lysine, 2-oxoglutarate 5-dioxygenase (lysine hydroxylase) 2	PLOD2	3q23-q24
8	chr4:2963760-2964375 (-)	tetracycline transporter-like protein	TETRAN	4p16.3
8	chr4:68486952-68487522 (-)	hypothetical protein FLJ10808	FLJ10808	4q13.3
8	chr4:102404899-102405425 (-)	protein phosphatase 3 (formerly 2B), catalytic subunit, alpha isoform (calcineurin A alpha)	PPP3CA	4q21-q24
8	chr4:143527550-143585036 (-)	inositol polyphosphate-4-phosphatase, type II, 105kDa	INPP4B	4q31.1
8	chr4:158260453-158260948 (-)	platelet derived growth factor C	PDGFC	4q32
8	chr4:188204933-188205438 (-)	FAT tumor suppressor homolog 1 (Drosophila)	FAT	4q34-q35
8	chr5:17329003-17329444 (+)	brain abundant, membrane attached signal protein 1	BASP1	5p15.1-p14
8	chr5:72293709-72294260 (+)	karyopherin (importin) beta 2	KPNB2	5q13.2
8	chr5:86771508-86771751 (+)	RAS p21 protein activator (GTPase activating protein) 1	RASA1	5q13.3
8	chr5:52403569-52404036 (+)	integrin, alpha 2 (CD49B, alpha 2 subunit of VLA-2 receptor)	ITGA2	5q23-q31
8	chr5:127669980-127670537 (-)	fibrillin 2 (congenital contractural arachnodactyly)	FBN2	5q23-q31
8	chr5:141718666-141719052 (-)	sprouty homolog 4 (Drosophila)	SPRY4	5q31.3
8	chr5:159830767-159836573 (+)	pituitary tumor-transforming 1	PTTG1	5q35.1
8	chr6:43800486-43800997 (+)	vascular endothelial growth factor	VEGF	6p12
8	chr6:30817177-30817717 (-)	immediate early response 3	IER3	6p21.3
8	chr6:2778932-2781134 (-)	serine (or cysteine) proteinase inhibitor, clade B (ovalbumin), member 1	SERPINB1	6p25
8	chr6:3667886-3668284 (-)	chromosome 6 open reading frame 145	C6orf145	6p25.1
8	chr7:47887247-47888714 (+)	uridine phosphorylase 1	UPP1	7p12.3
8	chr7:24480268-24480780 (-)	deafness, autosomal dominant 5	DFNA5	7p15
8	chr7:5312508-5313618 (-)	actin, beta	ACTB	7p15-p12
8	chr7:41470016-41470457 (-)	inhibin, beta A (activin A, activin AB alpha polypeptide)	INHBA	7p15-p13
8	chr7:5390044-5390398 (+)	fascin homolog 1, actin-bundling protein (Strongylocentrotus purpuratus)	FSCN1	7p22
8	chr7:100341265-100341711 (+)	serine (or cysteine) proteinase inhibitor, clade E (nexin, plasminogen activator inhibitor type 1), member 1	SERPINE1	7q21.3-q22
8	chr7:93128097-93130454 (-)	tissue factor pathway inhibitor 2	TFPI2	7q22
8	chr7:110926735-110927256 (-)	dedicator of cytokinesis 4	DOCK4	7q31.1
8	chr7:115446410-115452096 (+)	testis derived transcript (3 LIM domains)	TES	7q31.2
8	chr8:38137147-38137531 (+)	KIAA0725 protein	KIAA0725	8p11.23
8	chr8_random:78558-81649 (-)	eukaryotic translation initiation factor 4E binding protein 1	EIF4EBP1	8p12
8	chr8:29216026-29216424 (-)	dual specificity phosphatase 4	DUSP4	8p12-p11
8	chr8:29215572-29215962 (-)	dual specificity phosphatase 4	DUSP4	8p12-p11
8	chr8:49880375-49880875 (-)	snail homolog 2 (Drosophila)	SNAI2	8q11
8	chr8:59544819-59545310 (+)	syndecan binding protein (syntenin)	SDCBP	8q12
8	chr8:91028205-91028780 (-)	calbindin 1, 28kDa	CALB1	8q21.3-q22.1
8	chr9:71239530-71242177 (+)	annexin A1	ANXA1	9q12-q21.2
8	chr9:119478450-119478877 (-)	stomatin	STOM	9q34.1
8	chrX:23165544-23165726 (+)	spermidine/spermine N1-acetyltransferase	SAT	Xp22.1
8	chrX:2230774-2251414 (+)	CD99 antigen	CD99	Xp22.32
8	chrX:99682351-99682899 (-)	armadillo repeat protein ALEX2	ALEX2	Xq21.33-q22.2
8	chrX:127286511-127286824 (-)	SWI/SNF related, matrix associated, actin dependent regulator of chromatin, subfamily a, member 1	SMARCA1	Xq25
CLUSTER 9
9	chr2:171660787-171661273 (-)	---	---	---
9	chrX:82782339-82782701 (+)	Homo sapiens, clone IMAGE:4420333, mRNA	---	---
9	chr2:10945351-10945658 (-)	ATPase, H+ transporting, lysosomal 42kDa, V1 subunit C isoform 2	ATP6V1C2	---
9	chr15:22912614-22912927 (+)	Homo sapiens mRNA; cDNA DKFZp686M12165 (from clone DKFZp686M12165)	---	---
9	chr3:189285929-189286490 (+)	Homo sapiens mRNA; cDNA DKFZp586A061 (from clone DKFZp586A061)	---	---
9	chr6:25380452-25380863 (-)	---	---	---
9	chr12:47807986-47808494 (-)	---	---	---
9	chr5:36229134-36229550 (+)	---	---	---
9	chr2:198556411-198561468 (-)	Homo sapiens transcribed sequence with strong similarity to protein pir:A32800 (H.sapiens) A32800 chaperonin GroEL precursor - human	---	---
9	chr10:12292158-12296492 (+)	chromosome 10 open reading frame 7	C10orf7	10p13
9	chr10:13255303-13255751 (+)	MCM10 minichromosome maintenance deficient 10 (S. cerevisiae)	MCM10	10p13
9	chr10:70087480-70088049 (+)	DEAD (Asp-Glu-Ala-Asp) box polypeptide 21	DDX21	10q21
9	chr10:74346443-74346858 (-)	KIAA0974 mRNA	KIAA0974	10q22.2
9	chr10:74347272-74347760 (-)	DnaJ (Hsp40) homolog, subfamily C, member 9	DNAJC9	10q22.3
9	chr10:90638068-90638455 (-)	lipase A, lysosomal acid, cholesterol esterase (Wolman disease)	LIPA	10q23.2-q23.3
9	chr10:94079133-94079540 (+)	kinesin family member 11	KIF11	10q24.1
9	chr10:103573183-103574477 (+)	PGC-1 related co-activator	PRC	10q24.32
9	chr10:103586189-103586770 (+)	nucleolar and coiled-body phosphoprotein 1	NOLC1	10q24.32
9	chr10:115154642-115155199 (+)	caspase 7, apoptosis-related cysteine protease	CASP7	10q25
9	chr10:125660405-125660866 (-)	ornithine aminotransferase (gyrate atrophy)	OAT	10q26
9	chr10:134558460-134559785 (-)	a disintegrin and metalloproteinase domain 8	ADAM8	10q26.3
9	chr11:298237-299200 (+)	interferon induced transmembrane protein 2 (1-8D)	IFITM2	11p15.5
9	chr11:4123870-4124368 (+)	ribonucleotide reductase M1 polypeptide	RRM1	11p15.5
9	chr11:56952003-56952836 (-)	likely ortholog of mouse embryonic epithelial gene 1	EEG1	11q11
9	chr11:56870327-56873222 (-)	structure specific recognition protein 1	SSRP1	11q12
9	chr11:61339580-61340025 (+)	flap structure-specific endonuclease 1	FEN1	11q12
9	chr11:58069842-58070382 (-)	leupaxin	LPXN	11q12.1
9	chr11:61344871-61345271 (-)	fatty acid desaturase 1	FADS1	11q12.2-q13.1
9	chr11:82622570-82623101 (+)	pre-mRNA cleavage complex II protein Pcf11	PCF11	11q13
9	chr11:65546149-65546918 (+)	barrier to autointegration factor 1	BANF1	11q13.1
9	chr11:105499086-105505409 (+)	aminoadipate-semialdehyde dehydrogenase-phosphopantetheinyl transferase	AASDHPPT	11q22
9	chr11:107550856-107555808 (+)	acetyl-Coenzyme A acetyltransferase 1 (acetoacetyl Coenzyme A thiolase)	ACAT1	11q22.3-q23.1
9	chr11:118452581-118453045 (-)	hypoxia up-regulated 1	HYOU1	11q23.1-q23.3
9	chr11:118502287-118502644 (-)	H2A histone family, member X	H2AFX	11q23.2-q23.3
9	chr11:122466054-122467089 (-)	heat shock 70kDa protein 8	HSPA8	11q24.1
9	chr11:125745875-125753145 (+)	mRNA decapping enzyme	DCPS	11q24.2
9	chr12:32788432-32791404 (-)	CGI-04 protein	CGI-04	12p11.21
9	chr12:32784377-32787789 (+)	dynamin 1-like	DNM1L	12p11.21
9	chr12:21514021-21514543 (-)	RecQ protein-like (DNA helicase Q1-like)	RECQL	12p12
9	chr12:21679572-21682672 (-)	lactate dehydrogenase B	LDHB	12p12.2-p12.1
9	chr12:6954003-6955334 (+)	C2f protein	C2F	12p13
9	chr12:4332094-4332536 (+)	chromosome 12 open reading frame 5	C12orf5	12p13.3
9	chr12:1570851-1571348 (-)	hypothetical protein MGC40195	MGC40195	12p13.33
9	chr12:92471043-92471362 (+)	suppressor of cytokine signaling 2	SOCS2	12q
9	chr12:50925507-50928777 (+)	keratin 7	KRT7	12q12-q13
9	chr12:46521629-46522128 (-)	vitamin D (1,25- dihydroxyvitamin D3) receptor	VDR	12q12-q14
9	chr12:51577463-51579878 (-)	keratin 8	KRT8	12q13
9	chr12:68267629-68273066 (+)	chaperonin containing TCP1, subunit 2 (beta)	CCT2	12q14.3
9	chr12:74727568-74728513 (-)	nucleosome assembly protein 1-like 1	NAP1L1	12q21.1
9	chr12:97431287-97431814 (+)	thymopoietin	TMPO	12q22
9	chr12:100819374-100819827 (+)	hypothetical protein FLJ11259	FLJ11259	12q23.3
9	chr12:110300805-110301196 (+)	lymphocyte adaptor protein	LNK	12q24
9	chr12:106584906-106593803 (+)	nuclear phosphoprotein similar to S. cerevisiae PWP1	PWP1	12q24.11
9	chr13:37715107-37715579 (-)	lipoma HMGIC fusion partner	LHFP	13q12
9	chr13:28834782-28835796 (-)	high-mobility group box 1	HMGB1	13q12
9	chr13:27031285-27050293 (+)	chromosome 13 open reading frame 12	C13orf12	13q12.3
9	chr13:29513305-29520167 (-)	heat shock 105kDa/110kDa protein 1	HSPH1	13q12.3
9	chr13:27881575-27882055 (-)	solute carrier family 7 (cationic amino acid transporter, y+ system), member 1	SLC7A1	13q12-q14
9	chr13:93370161-93370605 (-)	ATP-binding cassette, sub-family C (CFTR/MRP), member 4	ABCC4	13q32
9	chr13:112490119-112490292 (+)	growth arrest-specific 6	GAS6	13q34
9	chr14:21380238-21382152 (-)	SKB1 homolog (S. pombe)	SKB1	14q11.2-q21
9	chr14:37492261-37500087 (-)	Sec23 homolog A (S. cerevisiae)	SEC23A	14q13.3
9	chr14:52858310-52876804 (+)	cyclin-dependent kinase inhibitor 3 (CDK2-associated dual specificity phosphatase)	CDKN3	14q22
9	chr14:71949619-71950087 (+)	chromosome 14 open reading frame 169	C14orf169	14q24.2
9	chr14:76174001-76174231 (-)	SKI-interacting protein	SNW1	14q24.3
9	chr14:73465772-73466311 (+)	eukaryotic translation initiation factor 2B, subunit 2 beta, 39kDa	EIF2B2	14q24.3
9	chr14:73272946-73277906 (+)	chromosome 14 open reading frame 170	C14orf170	14q24.3
9	chr14:76164502-76172236 (+)	hypothetical protein DC50	DC50	14q24.3
9	chr14:91396269-91396806 (-)	inositol 1,3,4-triphosphate 5/6 kinase	ITPK1	14q31
9	chr14:94000523-94000996 (+)	chromosome 14 open reading frame 87	C14orf87	14q32.2
9	chr14:100537677-100537990 (-)	heat shock 90kDa protein 1, alpha	HSPCA	14q32.33
9	chr15:81526772-81527115 (-)	hepatoma-derived growth factor, related protein 3	HDGFRP3	15q11.2
9	chr15:40540777-40541291 (+)	synaptosomal-associated protein, 23kDa	SNAP23	15q14
9	chr15:39388759-39389276 (+)	nucleolar and spindle associated protein 1	NUSAP1	15q14
9	chr15:41808881-41810086 (+)	Huntingtin interacting protein K	HYPK	15q15.1
9	chr15:46351054-46351569 (+)	dUTP pyrophosphatase	DUT	15q15-q21.1
9	chr15:56604844-56605096 (-)	a disintegrin and metalloproteinase domain 10	ADAM10	15q2
9	chr15:62163868-62168191 (-)	peptidylprolyl isomerase B (cyclophilin B)	PPIB	15q21-q22
9	chr15:61067659-61070633 (+)	tropomyosin 1 (alpha)	TPM1	15q22.1
9	chr15:64540456-64554837 (+)	hypothetical protein FLJ10036	FLJ10036	15q22.2
9	chr15:87589760-87590089 (+)	polymerase (DNA directed), gamma	POLG	15q25
9	chr16:30471098-30471653 (-)	XTP3-transactivated protein A	XTP3TPA	16p12.1
9	chr16:14728582-14729057 (+)	bifunctional apoptosis regulator	BFAR	16p13.13
9	chr16:37437-43566 (-)	polymerase (RNA) III (DNA directed) polypeptide K, 12.3 kDa	POLR3K	16p13.3
9	chr16:46512822-46513332 (+)	origin recognition complex, subunit 6 homolog-like (yeast)	ORC6L	16q12
9	chr16:56648291-56653981 (+)	KIAA0095 gene product	KIAA0095	16q13
9	chr16:69151932-69152413 (+)	comparative gene identification transcript 37	CGI-37	16q22.1
9	chr16:75441412-75444899 (-)	lysyl-tRNA synthetase	KARS	16q23-q24
9	chr16:85594526-85595559 (-)	neighbor of COX4	NOC4	16q24
9	chr16:85492776-85493332 (-)	DNA replication complex GINS protein PSF2	Pfs2	16q24.1
9	chr16:87645307-87645829 (-)	solute carrier family 7 (cationic amino acid transporter, y+ system), member 5	SLC7A5	16q24.3
9	chr17:18348698-18349149 (-)	flightless I homolog (Drosophila)	FLII	17p11.2
9	chr17:5536937-5537645 (-)	complement component 1, q subcomponent binding protein	C1QBP	17p13.3
9	chr17:34198381-34198886 (+)	adaptor-related protein complex 2, beta 1 subunit	AP2B1	17q11.2-q12
9	chr17:49707747-49714000 (+)	non-metastatic cells 1, protein (NM23A) expressed in	NME1	17q21.3
9	chr17:38831578-38832086 (+)	CDC6 cell division cycle 6 homolog (S. cerevisiae)	CDC6	17q21.3
9	chr17:43477297-43477696 (-)	hypothetical protein LOC146909	LOC146909	17q21.31
9	chr17:40927641-40928161 (-)	polymerase I and transcript release factor	PTRF	17q21.31
9	chr17:48933450-48933784 (-)	hypothetical protein PRO1855	PRO1855	17q21.33
9	chr17:48262394-48262888 (-)	C/EBP-induced protein	LOC81558	17q21.33
9	chr17:56556892-56557426 (-)	splicing factor, arginine/serine-rich 1 (splicing factor 2, alternate splicing factor)	SFRS1	17q21.3-q22
9	chr17:66590195-66592794 (+)	karyopherin alpha 2 (RAG cohort 1, importin alpha 1)	KPNA2	17q23.1-q23.3
9	chr17:56525845-56526336 (-)	zinc finger protein 161	ZNF161	17q23.2
9	chr17:80367602-80370370 (+)	mitochondrial ribosomal protein L12	MRPL12	17q25
9	chr17:75328063-75329459 (-)	splicing factor, arginine/serine-rich 2	SFRS2	17q25.3
9	chr17:80505585-80506559 (-)	Rho GDP dissociation inhibitor (GDI) alpha	ARHGDIA	17q25.3
9	chr17_random:2262476-2262993 (-)	phosphate cytidylyltransferase 2, ethanolamine	PCYT2	17q25.3
9	chr18:2596472-2606565 (+)	highly expressed in cancer, rich in leucine heptad repeats	HEC	18p11.31
9	chr18:18848778-18858388 (+)	retinoblastoma binding protein 8	RBBP8	18q11.2
9	chr18:46952989-46953452 (-)	hypothetical protein LOC51320	LOC51320	18q21.1
9	chr18:55719251-55719600 (+)	phorbol-12-myristate-13-acetate-induced protein 1	PMAIP1	18q21.32
9	chr19:18901128-18901250 (-)	homer homolog 3 (Drosophila)	HOMER3	19p13.11
9	chr19:13902235-13902397 (+)	putative NFkB activating protein	FLJ20241	19p13.13
9	chr19:10656566-10656832 (+)	interleukin enhancer binding factor 3, 90kDa	ILF3	19p13.2
9	chr19:7933259-7933657 (-)	ELAV (embryonic lethal, abnormal vision, Drosophila)-like 1 (Hu antigen R)	ELAVL1	19p13.2
9	chr19:12926222-12928854 (-)	papillomavirus L2 interacting nuclear protein 1	PLINP-1	19p13.2
9	chr19:41420936-41421472 (+)	zinc finger protein 146	ZNF146	19q13.1
9	chr19:54880065-54883460 (+)	HMT1 hnRNP methyltransferase-like 2 (S. cerevisiae)	HRMT1L2	19q13.3
9	chr20:3999694-4000199 (+)	ferritin, light polypeptide	FTL	19q13.3-q13.4
9	chr1:98666748-98688858 (+)	sorting nexin 7	SNX7	1p21.3
9	chr1:85206805-85207154 (-)	dimethylarginine dimethylaminohydrolase 1	DDAH1	1p22
9	chr1:93825884-93826357 (-)	glutamate-cysteine ligase, modifier subunit	GCLM	1p22.1
9	chr1:89867883-89868437 (+)	leucine rich repeat containing 5	LRRC5	1p22.2
9	chr1:94834783-94835165 (-)	calponin 3, acidic	CNN3	1p22-p21
9	chr1:76951760-76952233 (+)	sialyltransferase 7 ((alpha-N-acetylneuraminyl-2,3-beta-galactosyl-1,3)-N-acetyl galactosaminide alpha-2,6-sialyltransferase) E	SIAT7E	1p31.1
9	chr1:62275558-62278908 (+)	ubiquitin specific protease 1	USP1	1p32.1-p31.3
9	chr1:44893700-44894509 (+)	uroporphyrinogen decarboxylase	UROD	1p34
9	chr1:45494332-45497095 (+)	nuclear autoantigenic sperm protein (histone-binding)	NASP	1p34.1
9	chr1:45390257-45393962 (-)	peroxiredoxin 1	PRDX1	1p34.1
9	chr1:43239918-43242125 (+)	CDC20 cell division cycle 20 homolog (S. cerevisiae)	CDC20	1p34.1
9	chr1:40890926-40891492 (+)	CTP synthase	CTPS	1p34.1
9	chr1:37602341-37602858 (+)	cell division cycle associated 8	CDCA8	1p34.2
9	chr1:31235107-31243244 (-)	U5 snRNP-specific 40 kDa protein (hPrp8-binding)	HPRP8BP	1p35.1
9	chr1:43043175-43045869 (-)	EBNA1 binding protein 2	EBNA1BP2	1p35-p33
9	chr1:23106484-23106956 (-)	heterogeneous nuclear ribonucleoprotein R	HNRPR	1p36.11
9	chr1:15118846-15119363 (+)	hypothetical protein MGC4342	MGC4342	1p36.13
9	chr1:9498679-9499148 (-)	calsyntenin 1	CLSTN1	1p36.22
9	chr1:3529407-3533494 (-)	glycine-, glutamate-, thienylcyclohexylpiperidine-binding protein	KIAA0562	1p36.32
9	chr1:7747296-7754856 (+)	Parkinson disease (autosomal recessive, early onset) 7	PARK7	1p36.33-p36.12
9	chr1:10824338-10825665 (-)	spermidine synthase	SRM	1p36-p22
9	chr1:147407503-147407828 (-)	acidic (leucine-rich) nuclear phosphoprotein 32 family, member E	ANP32E	1q21.3
9	chr1:163052879-163064510 (+)	uridine monophosphate kinase	UMPK	1q23
9	chr1:158287246-158288959 (-)	prefoldin 2	PFDN2	1q23.1
9	chr1:172215642-172218701 (+)	Siah-interacting protein	SIP	1q24-q25
9	chr1:180068594-180081009 (+)	DEAH (Asp-Glu-Ala-His) box polypeptide 9	DHX9	1q25
9	chr1:208915542-208916088 (-)	NIMA (never in mitosis gene a)-related kinase 2	NEK2	1q32.2-q41
9	chr1:211888775-211893861 (+)	centromere protein F, 350/400ka (mitosin)	CENPF	1q32-q41
9	chr1:215560878-215561321 (+)	CGI-115 protein	CGI-115	1q41
9	chr1:223523457-223524350 (-)	ADP-ribosyltransferase (NAD+; poly (ADP-ribose) polymerase)	ADPRT	1q41-q42
9	chr1:227450269-227450407 (+)	UDP-N-acetyl-alpha-D-galactosamine:polypeptide N-acetylgalactosaminyltransferase 2 (GalNAc-T2)	GALNT2	1q41-q42
9	chr1:222563917-222564408 (-)	lamin B receptor	LBR	1q42.1
9	chr9:34168213-34168376 (+)	KIAA0186 gene product	KIAA0186	20p11.21
9	chr20:1344794-1345120 (-)	FK506 binding protein 1A, 12kDa	FKBP1A	20p13
9	chr20:2632793-2634003 (+)	nucleolar protein 5A (56kDa with KKE/D repeat)	NOL5A	20p13
9	chr20:3781198-3781736 (+)	cell division cycle 25B	CDC25B	20p13
9	chr20:5090699-5091140 (-)	proliferating cell nuclear antigen	PCNA	20pter-p12
9	chr20:42777147-42777645 (+)	splicing factor, arginine/serine-rich 6	SFRS6	20q12-q13.1
9	chr20:48398493-48398846 (+)	CSE1 chromosome segregation 1-like (yeast)	CSE1L	20q13
9	chr20:55630024-55630292 (-)	serine/threonine kinase 6	STK6	20q13.2-q13.3
9	chr21:27130732-27131179 (-)	a disintegrin-like and metalloprotease (reprolysin type) with thrombospondin type 1 motif, 1	ADAMTS1	21q21.2
9	chr21:29350579-29354299 (-)	chaperonin containing TCP1, subunit 8 (theta)	CCT8	21q22.11
9	chr21:34130844-34131166 (+)	intersectin 1 (SH3 domain protein)	ITSN1	21q22.1-q22.2
9	chr21:45045804-45046052 (-)	ubiquitin-conjugating enzyme E2G 2 (UBC7 homolog, yeast)	UBE2G2	21q22.3
9	chr21:39467866-39470937 (-)	Down syndrome critical region gene 2	DSCR2	21q22.3
9	chr21:43971599-43972133 (+)	KIAA0179	KIAA0179	21q22.3
9	chr22:31580528-31580947 (+)	tissue inhibitor of metalloproteinase 3 (Sorsby fundus dystrophy, pseudoinflammatory)	TIMP3	22q12.1-q13.2
9	chr22:28418701-28419070 (+)	neurofibromin 2 (bilateral acoustic neuroma)	NF2	22q12.2
9	chr22:30677206-30677753 (+)	tyrosine 3-monooxygenase/tryptophan 5-monooxygenase activation protein, eta polypeptide	YWHAH	22q12.3
9	chr22:34015784-34016299 (+)	high-mobility group protein 2-like 1	HMG2L1	22q13.1
9	chr22:36129455-36129654 (-)	caspase recruitment domain family, member 10	CARD10	22q13.1
9	chr22:34144750-34145019 (+)	MCM5 minichromosome maintenance deficient 5, cell division cycle 46 (S. cerevisiae)	MCM5	22q13.1
9	chr22:41423703-41424046 (-)	ADP-ribosylation factor GTPase activating protein 3	ARFGAP3	22q13.2-q13.3
9	chr22:40297345-40302968 (+)	thyroid autoantigen 70kDa (Ku antigen)	G22P1	22q13.2-q13.31
9	chr2:68375012-68376758 (+)	putatative 28 kDa protein	LOC56902	2p13.3
9	chr2:70099041-70106275 (+)	putative nucleic acid binding protein RY-1	RY1	2p13.3
9	chr2:70483262-70489848 (-)	small nuclear ribonucleoprotein polypeptide G	SNRPG	2p13.3
9	chr2:62070233-62073911 (-)	chaperonin containing TCP1, subunit 4 (delta)	CCT4	2p15
9	chr2:48007317-48008557 (+)	mutS homolog 6 (E. coli)	MSH6	2p16
9	chr2:47581543-47588642 (+)	tumor-associated calcium signal transducer 1	TACSTD1	2p21
9	chr2:44090214-44100947 (-)	leucine-rich PPR-motif containing	LRPPRC	2p22.1
9	chr2:38946791-38951241 (-)	splicing factor, arginine/serine-rich 7, 35kDa	SFRS7	2p22.1
9	chr2:10602348-10603464 (-)	ornithine decarboxylase 1	ODC1	2p25
9	chr2:232522205-232522875 (-)	nucleolin	NCL	2q12-qter
9	chr2:118684536-118685065 (+)	DEAD (Asp-Glu-Ala-Asp) box polypeptide 18	DDX18	2q14.2
9	chr2:170870058-170871051 (+)	Sjogren syndrome antigen B (autoantigen La)	SSB	2q31.1
9	chr2:178287218-178287672 (+)	heterogeneous nuclear ribonucleoprotein A3	hnRNPA3	2q31.2
9	chr2:173043754-173051051 (+)	histone acetyltransferase 1	HAT1	2q31.2-q33.1
9	chr2:183826504-183830046 (+)	ER-resident protein ERdj5	ERdj5	2q32.1
9	chr2:198553931-198554457 (-)	heat shock 60kDa protein 1 (chaperonin)	HSPD1	2q33.1
9	chr2:198567662-198570607 (+)	heat shock 10kDa protein 1 (chaperonin 10)	HSPE1	2q33.1
9	chr2:216412099-216416951 (+)	5-aminoimidazole-4-carboxamide ribonucleotide formyltransferase/IMP cyclohydrolase	ATIC	2q35
9	chr2:232780160-232780730 (+)	prothymosin, alpha (gene sequence 28)	PTMA	2q35-q36
9	chr2:231243866-231253390 (-)	SP110 nuclear body protein	SP110	2q37.1
9	chr3:49018813-49019643 (+)	nuclear protein E3-3	DKFZP564J0123	3p21.31
9	chr3:56718827-56719381 (-)	Rho guanine nucleotide exchange factor (GEF) 3	ARHGEF3	3p21-p13
9	chr3:25735778-25736648 (-)	N-glycanase 1	NGLY1	3p24.1
9	chr3:14161859-14162327 (-)	xeroderma pigmentosum, complementation group C	XPC	3p25
9	chr3:125779785-125783840 (+)	uridine monophosphate synthetase (orotate phosphoribosyl transferase and orotidine-5'-decarboxylase)	UMPS	3q13
9	chr3:113572369-113577590 (-)	autophagy Apg3p/Aut1p-like	APG3	3q13.2
9	chr3:128661608-128662139 (+)	MCM2 minichromosome maintenance deficient 2, mitotin (S. cerevisiae)	MCM2	3q21
9	chr3:125802944-125803017 (-)	integrin, beta 5	ITGB5	3q21.2
9	chr3:150407757-150408136 (-)	transmembrane 4 superfamily member 1	TM4SF1	3q21-q25
9	chr3:134859925-134860343 (+)	APMCF1 protein	APMCF1	3q22.1
9	chr3:134640455-134640885 (-)	topoisomerase (DNA) II binding protein	TOPBP1	3q22.1
9	chr3:144094814-144096479 (+)	U2-associated SR140 protein	SR140	3q23
9	chr3:140557243-140579283 (-)	retinol binding protein 1, cellular	RBP1	3q23
9	chr3:160935507-160936016 (+)	schwannomin interacting protein 1	SCHIP1	3q25.33
9	chr3:186956230-186959846 (-)	splicing factor, arginine/serine-rich 10 (transformer 2 homolog, Drosophila)	SFRS10	3q26.2-q27
9	chr3:173435913-173436337 (+)	FAD104	FAD104	3q26.31
9	chr3:187086612-187086967 (-)	ets variant gene 5 (ets-related molecule)	ETV5	3q28
9	chr3:197885307-197885738 (+)	p21 (CDKN1A)-activated kinase 2	PAK2	3q29
9	chr4:30483254-30483672 (+)	BH-protocadherin (brain-heart)	PCDH7	4p15
9	chr4:17359917-17360451 (+)	leucine aminopeptidase 3	LAP3	4p15.33
9	chr4:9827117-9827551 (-)	WD repeat domain 1	WDR1	4p16.1
9	chr4:1938666-1942189 (+)	Wolf-Hirschhorn syndrome candidate 1	WHSC1	4p16.3
9	chr4:54234744-54240499 (+)	FIP1 like 1 (S. cerevisiae)	FIP1L1	4q12
9	chr4:83804257-83806029 (-)	heterogeneous nuclear ribonucleoprotein D-like	HNRPDL	4q13-q21
9	chr4:83804367-83806770 (-)	heterogeneous nuclear ribonucleoprotein D-like	HNRPDL	4q13-q21
9	chr4:91105872-91106172 (-)	synuclein, alpha (non A4 component of amyloid precursor)	SNCA	4q21
9	chr4:83733524-83736368 (-)	heterogeneous nuclear ribonucleoprotein D (AU-rich element RNA binding protein 1, 37kDa)	HNRPD	4q21.1-q21.2
9	chr4:83733424-83736377 (-)	heterogeneous nuclear ribonucleoprotein D (AU-rich element RNA binding protein 1, 37kDa)	HNRPD	4q21.1-q21.2
9	chr4:77028041-77028520 (-)	Ras-GTPase activating protein SH3 domain-binding protein 2	G3BP2	4q21.21
9	chr4:100451583-100452242 (-)	alcohol dehydrogenase 5 (class III), chi polypeptide	ADH5	4q21-q25
9	chr4:109414822-109415041 (+)	L-3-hydroxyacyl-Coenzyme A dehydrogenase, short chain	HADHSC	4q22-q26
9	chr4:104486070-104489062 (-)	centromere protein E, 312kDa	CENPE	4q24-q25
9	chr4:123193213-123196407 (+)	polymyositis/scleroderma autoantigen 1, 75kDa	PMSCL1	4q27
9	chr4:129273716-129278508 (+)	serine/threonine kinase 18	STK18	4q27-q28
9	chr4:170544972-170545353 (+)	palladin	KIAA0992	4q32.3
9	chr5:36229204-36229559 (+)	S-phase kinase-associated protein 2 (p45)	SKP2	5p13
9	chr5:34877666-34878115 (+)	retinoic acid induced 14	RAI14	5p13.3-p13.2
9	chr5:10315433-10317825 (+)	chaperonin containing TCP1, subunit 5 (epsilon)	CCT5	5p15.31
9	chr5:970214-970774 (+)	thyroid hormone receptor interactor 13	TRIP13	5p15.33
9	chr5:57765715-57766191 (-)	serum-inducible kinase	SNK	5q12.1-q13.2
9	chr5:76213215-76213692 (+)	coagulation factor II (thrombin) receptor-like 1	F2RL1	5q13
9	chr5:126248342-126248793 (+)	lamin B1	LMNB1	5q23.3-q31.1
9	chr5:132464160-132516318 (+)	heat shock 70kDa protein 4	HSPA4	5q31.1-q31.2
9	chr5:151212925-151213383 (+)	Ras-GTPase-activating protein SH3-domain-binding protein	G3BP	5q33.1
9	chr5:170815641-170818692 (+)	nucleophosmin (nucleolar phosphoprotein B23, numatrin)	NPM1	5q35
9	chr5:177751175-177751719 (+)	heterogeneous nuclear ribonucleoprotein A/B	HNRPAB	5q35.3
9	chr6:52175769-52176229 (-)	MCM3 minichromosome maintenance deficient 3 (S. cerevisiae)	MCM3	6p12
9	chr6:44267648-44268236 (+)	heat shock 90kDa protein 1, beta	HSPCB	6p12
9	chr6:36611395-36616600 (+)	splicing factor, arginine/serine-rich 3	SFRS3	6p21
9	chr6:34260376-34260800 (+)	high mobility group AT-hook 1	HMGA1	6p21
9	chr6:36616837-36617333 (+)	splicing factor, arginine/serine-rich 3	SFRS3	6p21
9	chr6:52409136-52409616 (-)	translocation associated membrane protein 2	TRAM2	6p21.1-p12
9	chr6:31484311-31487155 (+)	MHC class I polypeptide-related sequence A	MICA	6p21.3
9	chr6:31602525-31603316 (-)	HLA-B associated transcript 1	BAT1	6p21.3
9	chr6:30566491-30567138 (+)	major histocompatibility complex, class I, E	HLA-E	6p21.3
9	chr6:31216660-31216755 (-)	chromosome 6 open reading frame 18	C6orf18	6p21.3
9	chr6:29800755-29802156 (+)	major histocompatibility complex, class I, F	HLA-F	6p21.3
9	chr6:31426604-31428227 (-)	major histocompatibility complex, class I, B	HLA-B	6p21.3
9	chr6:28979911-28995838 (-)	ret finger protein	RFP	6p22
9	chr6:13723949-13728684 (+)	retinoic acid repressible protein	RARG-1	6p23
9	chr6:8025102-8042566 (-)	eukaryotic translation elongation factor 1 epsilon 1	EEF1E1	6p24.3-p25.1
9	chr6:10857881-10864733 (+)	transmembrane protein 14B	TMEM14B	6p25.1-p23
9	chr18:46725677-46726070 (+)	malic enzyme 2, NAD(+)-dependent, mitochondrial	ME2	6p25-p24
9	chr6:111260440-111260905 (+)	adenosylmethionine decarboxylase 1	AMD1	6q21-q22
9	chr6:131141121-131141431 (-)	erythrocyte membrane protein band 4.1-like 2	EPB41L2	6q23
9	chr7:25974028-25974392 (-)	heterogeneous nuclear ribonucleoprotein A2/B1	HNRPA2B1	7p15
9	chr7:24904807-24905226 (-)	cytochrome c, somatic	CYCS	7p15.2
9	chr7:26944596-26945011 (-)	homeo box A9	HOXA9	7p15-p14
9	chr7:72362928-72363370 (-)	B-cell CLL/lymphoma 7B	BCL7B	7q11.23
9	chr7:77198038-77198544 (+)	putative homeodomain transcription factor 2	PHTF2	7q11.23-q21
9	chr7:89402598-89406136 (+)	six transmembrane epithelial antigen of the prostate	STEAP	7q21
9	chr7:87446498-87447025 (-)	sorcin	SRI	7q21.1
9	chr7:102513566-102517845 (-)	zuotin related factor 1	ZRF1	7q22-q32
9	chr7:115990487-115991147 (+)	met proto-oncogene (hepatocyte growth factor receptor)	MET	7q31
9	chr7:127952926-127963123 (+)	calumenin	CALU	7q32
9	chr7:127964903-127965399 (+)	calumenin	CALU	7q32
9	chr7:127504621-127507216 (-)	hypothetical protein FLJ10377	FLJ10377	7q32.2
9	chr7:131885883-131886405 (-)	hypothetical protein FLJ20420	FLJ20420	7q33
9	chr7:134745850-134749419 (+)	chromosome 7 open reading frame 14	C7orf14	7q33
9	chr7:148091919-148092264 (-)	protein disulfide isomerase related protein (calcium-binding protein, intestinal-related)	ERP70	7q35
9	chr7:150555761-150556041 (-)	Ras homolog enriched in brain	RHEB	7q36
9	chr7:154492484-154492945 (+)	insulin induced gene 1	INSIG1	7q36
9	chr8:37758523-37759464 (+)	G protein-coupled receptor 124	GPR124	8p11.23
9	chr8:41137049-41137384 (-)	secreted frizzled-related protein 1	SFRP1	8p12-p11.1
9	chr8:12953502-12956407 (-)	deleted in liver cancer 1	DLC1	8p22
9	chr8:22899674-22899846 (-)	tumor necrosis factor receptor superfamily, member 10b	TNFRSF10B	8p22-p21
9	chr8:48939857-48940414 (+)	MCM4 minichromosome maintenance deficient 4 (S. cerevisiae)	MCM4	8q11.2
9	chr8:48939931-48940247 (+)	MCM4 minichromosome maintenance deficient 4 (S. cerevisiae)	MCM4	8q11.2
9	chr8:67392362-67392838 (+)	RRS1 ribosome biogenesis regulator homolog (S. cerevisiae)	RRS1	8q12.3
9	chr8:82620240-82620727 (-)	inositol(myo)-1(or 4)-monophosphatase 1	IMPA1	8q21.13-q21.3
9	chr8:97302821-97303300 (+)	phosphatidylserine synthase 1	PTDSS1	8q22
9	chr8:94892627-94893109 (+)	protein phosphatase 2C, magnesium-dependent, catalytic subunit	PPM2C	8q22.1
9	chr8:98820841-98821107 (+)	lysosomal associated protein transmembrane 4 beta	LAPTM4B	8q22.1
9	chr8:120699643-120699963 (-)	TAF2 RNA polymerase II, TATA box binding protein (TBP)-associated factor, 150kDa	TAF2	8q24.12
9	chr8:128709482-128709900 (+)	v-myc myelocytomatosis viral oncogene homolog (avian)	MYC	8q24.12-q24.13
9	chr8:124289862-124297069 (-)	PRO2000 protein	PRO2000	8q24.13
9	chr9:14077610-14078060 (-)	nuclear factor I/B	NFIB	9p24.1
9	chr9:91668947-91669324 (+)	chromosome 9 open reading frame 10	C9orf10	9q22.32
9	chr9:96147128-96157620 (+)	acidic (leucine-rich) nuclear phosphoprotein 32 family, member B	ANP32B	9q22.32
9	chr9:126834222-126834693 (+)	SET translocation (myeloid leukemia-associated)	SET	9q34
9	chr9:126834170-126834693 (+)	SET translocation (myeloid leukemia-associated)	SET	9q34
9	chr9:126259064-126259598 (-)	prostaglandin E synthase 2	PTGES2	9q34.13
9	chr9:134653697-134654239 (-)	serologically defined colon cancer antigen 3	SDCCAG3	9q34.3
9	chrX:47432788-47433050 (+)	emopamil binding protein (sterol isomerase)	EBP	Xp11.23-p11.22
9	chrX:134661304-134661722 (-)	RNA binding motif protein, X-linked	RBMX	Xq26
9	chrX:148797275-148797753 (+)	high-mobility group box 3	HMGB3	Xq28
9	chrX:152472955-152473436 (+)	dyskeratosis congenita 1, dyskerin	DKC1	Xq28
CLUSTER 10
10	chr1:165211998-165212480 (-)	Homo sapiens transcribed sequence with strong similarity to protein pir:GCHUH (H.sapiens) GCHUH glycine cleavage system protein H precursor - human	---	---
10	chr2:191605210-191605307 (-)	---	---	---
10	chr1:209334134-209334615 (+)	RA-regulated nuclear matrix-associated protein	RAMP	---
10	chr8:145096540-145096887 (-)	---	---	---
10	chr1:234208581-234208776 (-)	---	---	---
10	chr1:32919275-32919614 (-)	---	---	---
10	chr16:56467998-56468443 (+)	---	---	---
10	chr10:33470911-33471281 (-)	neuropilin 1	NRP1	10p12
10	chr10:61898678-61899146 (+)	cell division cycle 2, G1 to S and G2 to M	CDC2	10q21.1
10	chr10:57461876-57462345 (-)	ZW10 interactor	ZWINT	10q21-q22
10	chr10:96661937-96662958 (-)	PDZ and LIM domain 1 (elfin)	PDLIM1	10q22-q26.3
10	chr10:94730850-94731296 (-)	fer-1-like 3, myoferlin (C. elegans)	FER1L3	10q24
10	chr10:90827611-90828120 (+)	interferon-induced protein with tetratricopeptide repeats 1	IFIT1	10q25-q26
10	chr10:120592003-120592404 (-)	peroxiredoxin 3	PRDX3	10q25-q26
10	chr10:126251319-126251814 (-)	C-terminal binding protein 2	CTBP2	10q26.2
10	chr10:123938389-123938838 (+)	protease, serine, 11 (IGF binding)	PRSS11	10q26.3
10	chr11:35606182-35606532 (+)	four jointed box 1 (Drosophila)	FJX1	11p13
10	chr11:11949335-11949508 (-)	dickkopf homolog 3 (Xenopus laevis)	DKK3	11p15.2
10	chr11:12249069-12249425 (+)	flavoprotein oxidoreductase MICAL2	MICAL2	11p15.3
10	chr11:309702-310830 (-)	interferon induced transmembrane protein 3 (1-8U)	IFITM3	11p15.5
10	chr11:304115-305162 (+)	interferon induced transmembrane protein 1 (9-27)	IFITM1	11p15.5
10	chr11:65435106-65435607 (-)	hepatitis delta antigen-interacting protein A	DIPA	11q12.1
10	chr11:69241573-69242044 (+)	cyclin D1 (PRAD1: parathyroid adenomatosis 1)	CCND1	11q13
10	chr11:69761134-69761631 (+)	oral cancer overexpressed 2	ORAOV2	11q13.2
10	chr11:93151669-93154718 (-)	hypothetical protein MGC5306	MGC5306	11q21
10	chr11:124853352-124861745 (-)	fasciculation and elongation protein zeta 1 (zygin I)	FEZ1	11q24.2
10	chr11:125052146-125062881 (+)	CHK1 checkpoint homolog (S. pombe)	CHEK1	11q24-q24
10	chr12:13260589-13260888 (+)	epithelial membrane protein 1	EMP1	12p12.3
10	chr12:8691825-8699310 (-)	Microfibril-associated glycoprotein-2	MAGP2	12p13.1-p12.3
10	chr12:48855884-48856440 (-)	epithelial protein lost in neoplasm beta	EPLIN	12q13
10	chr12:45756522-45756998 (-)	amphoterin induced gene 2	AMIGO2	12q13.11
10	chr15:67456005-67456493 (+)	anaphase-promoting complex subunit 7	ANAPC7	12q13.12
10	chr12:47807954-47808432 (-)	tubulin, alpha, ubiquitous	K-ALPHA-1	12q13.12
10	chr12:74709635-74710123 (-)	pleckstrin homology-like domain, family A, member 1	PHLDA1	12q15
10	chr12:119060359-119060789 (-)	hypothetical protein FLJ23042	FLJ23042	12q24.31
10	chr12:122183114-122183537 (-)	CDK2-associated protein 1	CDK2AP1	12q24.31
10	chr13:21700997-21701544 (-)	spastic ataxia of Charlevoix-Saguenay (sacsin)	SACS	13q12
10	chr13:32209118-32209586 (+)	replication factor C (activator 1) 3, 38kDa	RFC3	13q12.3-q13
10	chr13:35379109-35381504 (+)	Opa-interacting protein 2	OIP2	13q13.1
10	chr13:75254026-75254567 (-)	potassium channel tetramerisation domain containing 12	KCTD12	13q22.1
10	chr13:108862841-108863255 (+)	collagen, type IV, alpha 2	COL4A2	13q34
10	chr14:53604938-53608660 (-)	discs, large homolog 7 (Drosophila)	DLG7	14q22.2
10	chr14:65843768-65847443 (-)	pleckstrin 2	PLEK2	14q24.1
10	chr15:38228848-38229352 (+)	BUB1 budding uninhibited by benzimidazoles 1 homolog beta (yeast)	BUB1B	15q15
10	chr15:37591905-37593820 (+)	thrombospondin 1	THBS1	15q15
10	chr15:62373663-62384854 (-)	KIAA0101 gene product	KIAA0101	15q22.1
10	chr15:81405054-81405489 (-)	BTB (POZ) domain containing 1	BTBD1	15q24
10	chr15:89239118-89239619 (-)	protein regulator of cytokinesis 1	PRC1	15q26.1
10	chr16:46896891-46897375 (-)	neuropilin (NRP) and tolloid (TLL)-like 2	NETO2	16q11
10	chr16:46395640-46396130 (-)	likely ortholog of mouse Shc SH2-domain binding protein 1	SHCBP1	16q11.2
10	chr16:56491802-56493358 (+)	metallothionein 1X	MT1X	16q13
10	chr16:56418316-56418720 (+)	metallothionein 2A	MT2A	16q13
10	chr16:56479831-56480401 (+)	metallothionein 1H	MT1H	16q13
10	chr16:84379009-84379325 (-)	carbohydrate (N-acetylglucosamine 6-O) sulfotransferase 6	CHST6	16q22
10	chr17:16079042-16079401 (+)	adenosine A2b receptor	ADORA2B	17p12-p11.2
10	chr17:8308719-8310670 (-)	aurora kinase B	AURKB	17p13.1
10	chr17:5049654-5050702 (-)	profilin 1	PFN1	17p13.3
10	chr17:37452379-37452948 (+)	LIM and SH3 protein 1	LASP1	17q11-q21.3
10	chr17:40219358-40219513 (+)	putative translation initiation factor	SUI1	17q21.31
10	chr17:38925837-38929426 (-)	topoisomerase (DNA) II alpha 170kDa	TOP2A	17q21-q22
10	chr17:70717709-70718238 (+)	SRY (sex determining region Y)-box 9 (campomelic dysplasia, autosomal sex-reversal)	SOX9	17q24.3-q25.1
10	chr17:76093498-76093735 (+)	MLL septin-like fusion	MSF	17q25
10	chr18:662885-663417 (+)	thymidylate synthetase	TYMS	18p11.32
10	chr18:17444291-17461144 (+)	small nuclear ribonucleoprotein D1 polypeptide 16kDa	SNRPD1	18q11.2
10	chr18:27380294-27380675 (+)	desmoglein 2	DSG2	18q12.1
10	chr19:53810396-53810458 (-)	ribosomal protein L18	RPL18	19q13
10	chr19:46458931-46459473 (+)	AXL receptor tyrosine kinase	AXL	19q13.1
10	chr19:52975978-52979724 (+)	selenoprotein W, 1	SEPW1	19q13.3
10	chr19:60604817-60607554 (-)	ubiquitin carrier protein	E2-EPF	19q13.43
10	chr1:108032141-108032663 (-)	calcium-binding transporter	DKFZp586G0123	1p13.3
10	chr1:116991189-116991579 (+)	transcription termination factor, RNA polymerase II	TTF2	1p22
10	chr1:85471511-85471811 (+)	cysteine-rich, angiogenic inducer, 61	CYR61	1p31-p22
10	chr1:43815279-43815696 (+)	artemin	ARTN	1p33-p32
10	chr1:46020245-46021272 (+)	tetraspan 1	TSPAN-1	1p34.1
10	chr1:20278476-20278941 (-)	calcium/calmodulin-dependent protein kinase II	CaMKIINalpha	1p36.13
10	chr1:208997813-208998258 (-)	KIAA0205 gene product	KIAA0205	1p36.13-q42.3
10	chr1:25831392-25831873 (-)	stathmin 1/oncoprotein 18	STMN1	1p36.1-p35
10	chr1:6033920-6050877 (-)	brain acyl-CoA hydrolase	BACH	1p36.31-p36.11
10	chrUn_random:3228882-3229314 (+)	interferon, alpha-inducible protein (clone IFI-15K)	G1P2	1p36.33
10	chrUn_random:3270382-3270820 (+)	agrin	AGRN	1p36.33
10	chr1:8644433-8648269 (-)	enolase 1, (alpha)	ENO1	1p36.3-p36.2
10	chr1:197809595-197810153 (-)	kinesin family member 14	KIF14	1pter-q31.3
10	chr1:159756466-159756846 (+)	UDP-N-acteylglucosamine pyrophosphorylase 1	UAP1	1q23.2
10	chr1:194341717-194347389 (-)	asp (abnormal spindle)-like, microcephaly associated (Drosophila)	ASPM	1q31
10	chr1:206928532-206929035 (+)	putative lymphocyte G0/G1 switch gene	G0S2	1q32.2-q41
10	chr1:220937569-220938140 (+)	calpain 2, (m/II) large subunit	CAPN2	1q41-q42
10	chr20:34480262-34480727 (+)	protein C receptor, endothelial (EPCR)	PROCR	20q11.2
10	chr20:31133818-31134227 (+)	TPX2, microtubule-associated protein homolog (Xenopus laevis)	TPX2	20q11.2
10	chr20:63055085-63056322 (+)	tumor necrosis factor receptor superfamily, member 6b, decoy	TNFRSF6B	20q13.3
10	chr21:41750953-41751452 (+)	myxovirus (influenza virus) resistance 1, interferon-inducible protein p78 (mouse)	MX1	21q22.3
10	chr22:44828206-44828684 (+)	peroxisome proliferative activated receptor, alpha	PPARA	22q12-q13.1
10	chr22:39409195-39409696 (-)	solute carrier family 25 (mitochondrial carrier; peroxisomal membrane protein, 34kDa), member 17	SLC25A17	22q13.2
10	chr2:65512703-65513108 (-)	sprouty-related, EVH1 domain containing 2	SPRED2	2p14
10	chr2:37301049-37301469 (-)	hypothetical protein FLJ38348	FLJ38348	2p22.3
10	chr2:43425939-43426126 (-)	zinc finger protein 36, C3H type-like 2	ZFP36L2	2p22.3-p21
10	chr2:10292800-10293178 (+)	ribonucleotide reductase M2 polypeptide	RRM2	2p25-p24
10	chr2:111490711-111493910 (-)	BUB1 budding uninhibited by benzimidazoles 1 homolog (yeast)	BUB1	2q14
10	chr2:136808817-136809290 (-)	MCM6 minichromosome maintenance deficient 6 (MIS5 homolog, S. pombe) (S. cerevisiae)	MCM6	2q21
10	chr2:161160848-161171165 (-)	integrin, beta 6	ITGB6	2q24.3
10	chr2:173572974-173573489 (+)	integrin, alpha 6	ITGA6	2q31.1
10	chr2:236250468-236250994 (+)	SH3-domain binding protein 4	SH3BP4	2q37.1-q37.2
10	chr2:235689190-235689686 (-)	ADP-ribosylation factor-like 7	ARL7	2q37.2
10	chr3:49353653-49354498 (-)	glutathione peroxidase 1	GPX1	3p21.3
10	chr3:30709962-30710283 (+)	transforming growth factor, beta receptor II (70/80kDa)	TGFBR2	3p22
10	chr3:99847850-99857639 (-)	endothelial and smooth muscle cell-derived neuropilin-like protein	ESDN	3q12.2
10	chr3:147553989-147554477 (-)	phospholipid scramblase 1	PLSCR1	3q23
10	chr3:161473072-161473555 (+)	SMC4 structural maintenance of chromosomes 4-like 1 (yeast)	SMC4L1	3q26.1
10	chr3:161471156-161472514 (+)	SMC4 structural maintenance of chromosomes 4-like 1 (yeast)	SMC4L1	3q26.1
10	chr3:173859632-173860123 (+)	epithelial cell transforming sequence 2 oncogene	ECT2	3q26.1-q26.2
10	chr3:187828675-187831303 (-)	replication factor C (activator 1) 4, 37kDa	RFC4	3q27
10	chr3:180626710-180627083 (+)	BAF53	BAF53A	3q27.1
10	chr4:15688121-15688644 (-)	heparin-binding growth factor binding protein	HBP17	4p16-p15
10	chr4:17594842-17595984 (+)	chromosome condensation protein G	HCAP-G	4p16-p15
10	chr4:57242638-57242982 (+)	phosphoribosylaminoimidazole carboxylase, phosphoribosylaminoimidazole succinocarboxamide synthetase	PAICS	4pter-q21
10	chr4:75202716-75203149 (+)	chemokine (C-X-C motif) ligand 1 (melanoma growth stimulating activity, alpha)	CXCL1	4q21
10	chr4:78417585-78418075 (+)	hypothetical protein FLJ10849	FLJ10849	4q21.22
10	chr4:101327673-101328837 (-)	H2A histone family, member Z	H2AFZ	4q24
10	chr4:123197583-123199405 (-)	cyclin A2	CCNA2	4q25-q31
10	chr4:121439495-121439975 (-)	MAD2 mitotic arrest deficient-like 1 (yeast)	MAD2L1	4q27
10	chr4:174948782-174949276 (-)	high-mobility group box 2	HMGB2	4q31
10	chr4:178300738-178304334 (-)	vascular endothelial growth factor C	VEGFC	4q34.1-q34.3
10	chr5:68486787-68489408 (+)	cyclin B1	CCNB1	5q12
10	chr5:72826388-72826741 (-)	forkhead box D1	FOXD1	5q12-q13
10	chr5:76114772-76115322 (+)	coagulation factor II (thrombin) receptor	F2R	5q13
10	chr5:151070555-151070971 (-)	secreted protein, acidic, cysteine-rich (osteonectin)	SPARC	5q31.3-q32
10	chr6:29903834-29906604 (+)	HLA-G histocompatibility antigen, class I, G	HLA-G	6p21.3
10	chr6:31582710-31583210 (+)	MHC class I polypeptide-related sequence B	MICB	6p21.3
10	chr6:30797882-30798414 (+)	beta 5-tubulin	OK/SW-cl.56	6p21.32
10	chr6:18332439-18332987 (-)	DEK oncogene (DNA binding)	DEK	6p23
10	chr6:80745533-80747761 (+)	TTK protein kinase	TTK	6q13-q21
10	chr6:116804537-116804854 (+)	squamous cell carcinoma antigen recognized by T cells 2	SART2	6q22
10	chr6:151821660-151822127 (+)	chromosome 6 open reading frame 211	C6orf211	6q25.1
10	chr6:169372439-169372989 (-)	thrombospondin 2	THBS2	6q27
10	chr7:55280169-55280599 (-)	hypothetical protein DKFZp564K0822	DKFZP564K0822	7p11.2
10	chr7:55809022-55809567 (+)	glioblastoma amplified sequence	GBAS	7p12
10	chr7:7027759-7028294 (+)	core 1 UDP-galactose:N-acetylgalactosamine-alpha-R beta 1,3-galactosyltransferase	C1GALT1	7p14-p13
10	chr7:93910502-93910968 (+)	paternally expressed 10	PEG10	7q21
10	chr7:87149146-87149715 (+)	activator of S phase kinase	ASK	7q21.3
10	chr7:99301940-99302380 (-)	MCM7 minichromosome maintenance deficient 7 (S. cerevisiae)	MCM7	7q21.3-q22.1
10	chr7:115992374-115992887 (+)	met proto-oncogene (hepatocyte growth factor receptor)	MET	7q31
10	chr7:115702527-115703077 (+)	caveolin 2	CAV2	7q31.1
10	chr7:129698549-129699017 (+)	mesoderm specific transcript homolog (mouse)	MEST	7q32
10	chr7:142557951-142558883 (+)	zyxin	ZYX	7q32
10	chr8:38979313-38979718 (+)	a disintegrin and metalloproteinase domain 9 (meltrin gamma)	ADAM9	8p11.22
10	chr8:42050161-42050725 (-)	plasminogen activator, tissue	PLAT	8p12
10	chr8:27689362-27689896 (-)	T-LAK cell-originated protein kinase	TOPK	8p21.2
10	chr8:32658031-32658349 (+)	neuregulin 1	NRG1	8p21-p12
10	chr8:26537037-26537577 (+)	dihydropyrimidinase-like 2	DPYSL2	8p22-p21
10	chr8:62587578-62588072 (-)	aspartate beta-hydroxylase	ASPH	8q12.1
10	chr8:145095382-145095861 (-)	plectin 1, intermediate filament binding protein 500kDa	PLEC1	8q24
10	chr9:36667242-36667639 (+)	maternal embryonic leucine zipper kinase	MELK	9p13.1
10	chr9:87415644-87421033 (+)	CDC28 protein kinase regulatory subunit 2	CKS2	9q22
10	chr9:107084744-107094358 (-)	catenin (cadherin-associated protein), alpha-like 1	CTNNAL1	9q31.2
10	chr9:108313923-108314232 (+)	paralemmin 2	PALM2	9q31-q33
10	chrX:37039547-37039988 (-)	sushi-repeat-containing protein, X-linked	SRPX	Xp21.1
10	chrX:21372220-21374277 (+)	spermine synthase	SMS	Xp22.1
10	chrX:23083335-23085086 (-)	likely ortholog of mouse acyl-Coenzyme A thioesterase 2, mitochondrial	ACATE2	Xp22.13
10	chrX:63828006-63828548 (+)	moesin	MSN	Xq11.2-q12
10	chrX:133996218-133996408 (+)	four and a half LIM domains 1	FHL1	Xq26
10	chrX:134338537-134344451 (+)	vestigial like 1 (Drosophila)	VGLL1	Xq26.3
CLUSTER 11
11	chr1:149908987-149909316 (+)	Late envelope protein 7	LEP7	1q21.3
11	chr10:5098297-5103850 (+)	aldo-keto reductase family 1, member C3 (3-alpha hydroxysteroid dehydrogenase, type II)	AKR1C3	10p15-p14
11	chr10:4986028-4991992 (-)	aldo-keto reductase family 1, member C2 (dihydrodiol dehydrogenase 2; bile acid binding protein; 3-alpha hydroxysteroid dehydrogenase, type III)	AKR1C2	10p15-p14
11	chr10:4968457-4974087 (+)	aldo-keto reductase family 1, member C1 (dihydrodiol dehydrogenase 1; 20-alpha (3-alpha)-hydroxysteroid dehydrogenase)	AKR1C1	10p15-p14
11	chr10:5521695-5522158 (+)	calmodulin-like 3	CALML3	10pter-p13
11	chr12:51324649-51325109 (-)	keratin 2A (epidermal ichthyosis bullosa of Siemens)	KRT2A	12q11-q13
11	chr12:49611956-49612430 (+)	DKFZP586A0522 protein	DKFZP586A0522	12q13.13
11	chr17:28721154-28721685 (-)	bleomycin hydrolase	BLMH	17q11.2
11	chr2:113769870-113770372 (+)	interleukin 1 family, member 7 (zeta)	IL1F7	2q12-q14.1
11	chr3:152866606-152867080 (+)	arylacetamide deacetylase (esterase)	AADAC	3q21.3-q25.2
11	chr4:56376993-56412170 (-)	neuromedin U	NMU	4q12
11	chr5:95223793-95224348 (-)	glutaredoxin (thioltransferase)	GLRX	5q14
11	chr5:134986476-134990635 (-)	chemokine (C-X-C motif) ligand 14	CXCL14	5q31
11	chr7:23056466-23056925 (+)	glycoprotein (transmembrane) nmb	GPNMB	7p15
11	chr7:99175809-99177219 (-)	alpha-2-glycoprotein 1, zinc	AZGP1	7q22.1
11	chr7:133638463-133642237 (+)	aldo-keto reductase family 1, member B10 (aldose reductase)	AKR1B10	7q33
