# Supplementary material for: Dynamic and Physical Clustering of Gene Expression during Epidermal Barrier Formation in Differentiating Keratinocytes
Source: PLoS One. 2009 Oct 30;4(10):e7651. doi: 10.1371/journal.pone.0007651 (PMC2766255; doi:10.1371/journal.pone.0007651)
Supplement: Table S2 — List of transcription factors (0.25 MB XLS) [file pone.0007651.s003.xls]

## Sheet: Transcription factor motifs
Cluster	No. AffyID	No. Transcripts	Consensus motifs	Significance*	Highest Ranked Transfac Matrix Match	Orientation	Transfac:ID
1	75	112	CTCACG	<0.001	EBOX	+	M01008
			CCGGTGAG	<0.001	AR	+	M00962
			CGAGCT	0.001	AP4	-	M00175
			CGGTGA	<0.001	E4F1	-	M00694
			AGTCGCCC	<0.001	SP1	-	M00931
			GAGTCG	<0.001	TCF1P	+	M00670
			CGATGCCC	<0.001	SP1	-	M00931
			GGACGAGC	<0.001	SRF	+	M00152
			GGTCCGAG	<0.001	ZIC2	+	M00449
			GCCGAGCT	0.001	MTF1	+	M00650
			ATGCCC	<0.001	SRF	+	M00186
			GACGAG	<0.001	GEN	-	M00315
			ATGCCCGA	0.001	AP2gamma	-	M00470
			ACGTGC	<0.001	EBOX	-	M01008
			CCGCTGGT	<0.001	VDR	-	M00961
			GGTCCG	<0.001	ZIC2	+	M00449
			GGTGAG	<0.001	CDPCR3	-	M00105
			ACGAGC	<0.001	MEIS1AHOX9	+	M00420
			CCGAGCCT	0.001	AP2	-	M00915
			GACGTG	<0.001	CREB	-	M00801
			equal match		BACH2	+	M00490
2	107	156	GATTCGAG	<0.001	GR	-	M00192
			GGCATC	<0.001	NF1	-	M00806
			GTGCAA	<0.001	MYC	+	M00799
			TGTCCGAG	<0.001	USF	+	M00187
			TCACGG	<0.001	E4F1	+	M00694
			GTGTAC	<0.001	XBP1	+	M00251
			ACGGCATC	<0.001	MSX1	-	M00394
			TNGAAAGG	<0.001	PAX5	-	M00143
			GCAATT	<0.001	BRACH	-	M00150
			GTGTACGA	<0.001	BACH1	+	M00495
			GGTATG	<0.001	OCT1	-	M00930
			TGCGTCTA	<0.001	AP4	+	M00175
			TCTTCG	<0.001	HSF	+	M00641
			TTCGAG	<0.001	HSF	+	M00641
			ATCAACGA	<0.001	BACH1	+	M00495
			AACTCACG	<0.001	EBOX	+	M01008
			ACCACT	<0.001	NKX25	-	M00240
			CAACGAGA	<0.001	PADS	-	M00211
			CACGGCAT	<0.001	T3R	-	M00963
			TTCGAGTT	<0.001	PAX6	-	M00979
			AAACTCGA	<0.001	DTYPEPA	+	M00334
			TCAANGAA	<0.001	OCT1	+	M00136
			ACGTGTAC	<0.001	EBOX	-	M01008
			CGAGCT	<0.001	TGIF	+	M00418
3	37	39	GTCTAT	0.103	SMAD	-	M00792
			TGCTGGAT	0.008	CP2	+	M00947
			ACTTCGAT	0.05	PBX1	+	M01017
			GGACTT	0.11	NNFKB	-	M00774
			TCGTAAGG	0.045	T3R	-	M00963
			ACCACCAA	0.179	NCX	-	M00484
			CTTCGATG	0.05	BACH2	-	M00490
			TTCGATGG	0.022	BARBIE	-	M00238
			CACCAA	0.232	ACAAT	-	M00309
			CAATGA	0.376	TAXCREB	+	M00115
			GGCAAT	0.483	POLY	+	M00212
			ATTACCAC	0.085	E2A	+	M00804
			GTAAGG	0.05	T3R	-	M00963
			TACCAC	0.445	ACAAT	-	M00309
4	134	179	CGGTAAGA	0.003	GRE	-	M00205
			GACGGTCA	<0.001	GEN	-	M00315
			GCGGCTTT	<0.001	TANTIGEN	+	M00330
			ACGGTAAG	0.003	NCX	+	M00484
			CGGCTTTT	<0.001	HELIOSA	-	M01004
			ACGTGCGA	<0.001	CDPCR1	-	M00104
			TTTGCG	<0.001	XVENT1	+	M00445
			CTGTCG	<0.001	ETS2	-	M00340
			GGTAAG	0.101	VMYB	+	M00003
			GGTAAGCG	0.001	MZF1	+	M00084
			GGTAAGCC	0.001	VMYB	+	M00003
			CGGTAAGC	0.007	CETS1P54	-	M00032
			GTAAGC	0.386	TEL2	-	M00678
			CGCTACGA	0.016	BACH1	+	M00495
			TCGGTAAG	0.003	NCX	+	M00484
			CAGTCG	<0.001	TCF1P	+	M00670
			AGGTAAGC	0.025	ZF5	-	M00333
			CGGTAA	0.024	NCX	+	M00484
			CGGTCA	0.002	LXR	-	M00766
			TATTCGCC	0.007	AP2	-	M00189
			AACGTGCG	<0.001	CREB	+	M00177
			CCCGGTCA	0.015	NFKB	+	M00774
			GGTAAGCA	0.044	VMYB	+	M00003
			GTACGC	0.004	EGR2	-	M00246
5	201	355	CGATGG	<0.001	CDP	+	M00095
			TGCCGATG	<0.001	BACH2	-	M00490
			ACCTTCGC	<0.001	ZF5	-	M00716
			CGATGGTG	<0.001	BARBIE	-	M00238
			GCCTAC	0.028	TFIII	-	M00706
			CCGATGGA	<0.001	IPF1	-	M01013
			CGATGGCA	<0.001	BARBIE	-	M00238
			TGGCCC	<0.001	YY1	-	M00793
			CTGGACCT	<0.001	LBP1	+	M00644
			TGGACCTC	<0.001	TAL1	-	M00993
			GCCGATGT	<0.001	MTF1	+	M00650
			CTCGAG	<0.001	PAX5	+	M00144
			CGATGGCC	<0.001	STAF	+	M00262
			CGATGG	<0.001	CDP	+	M00095
			TCGATGGC	<0.001	TAL1ALPHAE47	-	M00066
			ATGGCCCT	<0.001	SP3	-	M00665
			CCGATG	<0.001	BACH2	-	M00490
			GCCATCGA	<0.001	TAL1ALPHAE47	+	M00066
			CCTTCG	<0.001	T3R	+	M00963
			CCGATGTG	<0.001	AML1	+	M00271
			CCTGGT	<0.001	TEL2	+	M00678
			CTCGTGGT	<0.001	VDR	-	M00961
			CGTGGT	<0.001	EBOX	-	M01008
			GATGGC	<0.001	NFMUE1	-	M00651
			ACGATGGT	<0.001	HNF4	+	M00134
			GGCCCT	<0.001	MAZ	-	M00649
			CCGTGG	<0.001	EGR	+	M00807
			CATGACCG	<0.001	LXR	+	M00766
6	76	92	GTGAGTCC	<0.001	VDR	+	M00444
			CCAAGT	0.115	HNF4	+	M00967
			CAAGCACC	0.013	CDPCR3	+	M00105
			ATGCCC	0.199	SRF	+	M00152
			GGTGAGTA	0.006	CDPCR3	-	M00105
			GGTTAG	0.019	NKX61	+	M00424
			TAAGCACC	0.013	CDPCR3	+	M00105
			TGGTTA	0.005	DTYPEPA	-	M00334
			CGAACAGG	0.027	TEL2	-	M00678
			TGCCTA	0.221	TFIII	-	M00706
			AGCACC	0.799	CDPCR3	+	M00105
			TACTCC	0.263	AR	-	M00447
			GTACTC	0.15	TITF1	+	M00432
			ATGCTC	0.199	POU6F1	-	M00465
			ACGTACTC	0.025	PEBP	+	M00984
			CGGTGAGT	0.005	CDPCR3	-	M00105
			GCCTAA	0.464	HOXA4	-	M00640
			CCAGAT	0.05	PAX	-	M00808
			TGGTTAGG	0.003	NKX61	+	M00424
			CAAGTC	0.08	P53	+	M00761
			ACCGCCAT	0.02	NCX	-	M00484
			ATGCCCGA	0.12	POU6F1	-	M00465
7	30	61	TGCGAAAA	0.013	BRN2	-	M00145
			CCGACTTT	0.001	PPARA	-	M00518
			CTATCTGC	<0.001	GR	+	M00192
			ACCAAC	0.016	VDR	+	M00961
			CTGCGAAT	0.002	LBP1	+	M00644
			TCGCTATC	0.034	CDPCR1	+	M00104
			TATCTGCG	<0.001	GATA4	-	M00632
			GTATCTGC	<0.001	MTF1	+	M00650
			GCACCAAC	<0.001	AIRE	-	M01000
			CCGACT	0.001	TCF1P	-	M00670
			AGACCG	0.013	NRF2	+	M00108
			ACTCTC	0.009	AHR	-	M00139
			ACCGACTA	0.001	NCX	-	M00484
			ACACTCTC	0.002	AHR	-	M00139
			GAGTAC	0.008	TITF1	-	M00432
			TATCTG	<0.001	SEF1	+	M00214
			TATCTGCC	<0.001	GATA4	-	M00632
			TGCGAA	0.002	OCT1	+	M00195
			TTCGAA	0.006	SOX5	+	M00042
			ACACTC	<0.001	TITF1	+	M00432
			GCTATCTG	0.021	ZF5	+	M00333
			ATCTGC	<0.001	GATA4	-	M00632
			CGACGATT	0.011	OCT1	-	M00342
			CTGCGA	0.013	LBP1	+	M00644
			CTGCGAAA	0.003	LBP1	+	M00644
			TTCCGA	0.002	STAT3	+	M00497
			TCCGACTA	0.001	STAT3	+	M00497
			TTTCGA	0.004	IRF1	-	M00062
			CGCTATCA	0.034	GCNF	+	M00526
			GNGAAA	0.013	IRF2	+	M00063
8	146	254	GTCCGCGA	<0.001	CDPCR1	-	M00104
			CGAGCT	<0.001	TGIF	+	M00418
			CGAGTCGG	<0.001	TCF1P	+	M00670
			AGTCGACG	<0.001	STAF	-	M00262
			GTCGACGA	<0.001	E12	+	M00693
			GCACGG	<0.001	EGR3	-	M00245
			GTCGGG	<0.001	CHCH	+	M00986
			CGAAGGTG	<0.001	STAT5A	+	M00460
			TCGACCGG	<0.001	GABP	+	M00341
			TGCGGG	<0.001	GCM	-	M00634
			GTCGACCG	<0.001	GABP	+	M00341
			TGCGGGAT	<0.001	NFKB	-	M00774
			AACGTGCG	<0.001	CREB	+	M00177
			GACGACCG	<0.001	NRF2	+	M00108
			ACCGGG	<0.001	CHCH	+	M00986
			GGCGGCAT	<0.001	AP2	+	M00189
			TCGGACCG	<0.001	GABP	+	M00341
			GGACCGGT	<0.001	NCX	+	M00484
			CAGTCG	<0.001	CP2	-	M00947
			GAGTCG	<0.001	TCF1P	+	M00670
			CCGNCGGG	<0.001	AP2	-	M00189
			AGTCGG	<0.001	TCF1P	+	M00670
			TCCGACCG	<0.001	GABP	+	M00341
			CTCGGA	<0.001	STAT3	-	M00497
			GACCGG	<0.001	NRF2	+	M00108
			CGACCG	<0.001	NRF2	+	M00108
			CGTCGG	<0.001	TCF1P	+	M00670
			GGACCG	<0.001	NRF2	+	M00108
9	300	483	CGACCG	<0.001	NRF2	+	M00108
			CGCGGT	<0.001	E2F	+	M00803
			AACCGC	<0.001	TAAC	+	M00331
			GCGAAA	<0.001	IRF2	+	M00063
			TTCGGCGG	<0.001	ETF	+	M00695
			CGCGAT	<0.001	ZF5	+	M00716
			CGCGATGC	<0.001	NRF2	+	M00821
			GTTCGG	<0.001	DEAF1	+	M01002
			AACGGC	<0.001	PAX1	-	M00326
			TTCGGC	<0.001	NFMUE1	+	M00651
			CGACCGGT	<0.001	NCX	+	M00484
			AACGGCGT	<0.001	HIF1	+	M00797
			CGCGGTAT	<0.001	ZF5	+	M00716
			CGCCTTTG	<0.001	E2F	+	M00516
			CCGCGT	<0.001	E2F1DP2	+	M00737
			CGCGAA	<0.001	HSF1	-	M00146
			CGCCAT	<0.001	YY1	+	M00793
			CGCTTT	<0.001	LEF1	-	M00805
			GTTCGGCG	<0.001	ZIC3	+	M00450
			AAACGGCG	<0.001	E2F1	-	M00940
			CGCTTTCG	<0.001	E2F	+	M00516
			TAACGGCG	<0.001	STAF	-	M00262
			CGCGCGAT	<0.001	ZF5	-	M00716
			CGCGTT	<0.001	E2F	+	M00803
			ATCGACCG	<0.001	NRF2	+	M00108
			CGCCT	<0.001	NRSE	+	M00325
			TAAGCGCG	<0.001	ZF5	-	M00333
			GCCGACGA	<0.001	NFMUE1	-	M00651
			ACTGCG	<0.001	AP2REP	-	M00468
			CGCCATGG	<0.001	NRSE	+	M00325
			TACGGCGG	<0.001	ETF	+	M00695
			TGTTCGGC	<0.001	SEF1	-	M00214
			CGGCGT	<0.001	AP2	+	M00189
			AACCGCGT	<0.001	HIF1	+	M00797
10	160	275	TCGCCT	<0.001	CDPCR1	+	M00104
			GTACCGGG	<0.001	NFKB	-	M00774
			GTCGAGCA	<0.001	MYCMAX	-	M00118
			AGCGCCTT	<0.001	NRSE	+	M00325
			TGGCGAGT	<0.001	MYCMAX	-	M00322
			CCGAGTCG	<0.001	PPARA	-	M00518
			CGAGCA	<0.001	DBP	+	M00624
			CGCCTT	<0.001	NRSE	+	M00325
			TCGAGC	<0.001	PAX5	+	M00144
			CGGCAT	<0.001	POU6F1	+	M00465
			TCGTGG	<0.001	EGR	+	M00807
			CGGCCATG	<0.001	AP2GAMMA	+	M00470
			ACCGGC	<0.001	NFMUE1	+	M00651
			CGGTGAGT	<0.001	CDPCR3	-	M00105
			CCGGCCAT	<0.001	SRF	+	M00922
			GCCGCACT	<0.001	MTF1	+	M00650
			GCGCCTTT	<0.001	ZF5	-	M00716
			ACCGGGAC	<0.001	NCX	-	M00484
			TGGCGA	<0.001	YY1	-	M00793
			TCGCCTTC	<0.001	CDPCR1	+	M00104
			CATCGAGC	<0.001	ATF3	+	M00513
			CTTCGAGC	<0.001	GR	+	M00192
			AACGGC	<0.001	PAX1	-	M00326
			TGCCGCAC	<0.001	GABP	-	M00341
			CCGGCA	<0.001	CETS168	-	M00743
			CGAGCT	<0.001	AP4	-	M00175
			CCGCNCGG	<0.001	E47	+	M00002
			ACGGTGAG	<0.001	AR	+	M00962
11	16	17	TCTATA	0.008	TFIIA	+	M00707
			ACATGC	0.023	SRF	+	M00152
			CTATGTCA	0.009	GCNF	+	M00526
			GAATAGCA	0.01	CEBPGAMMA	+	M00622
			TTGGCACC	0.019	NCX	+	M00484
			CTATGT	0.016	PR	-	M00960
			AATGAT	0.009	HNF1	+	M00132
			TTGAATAG	0.041	TCF4	+	M00671
			AATGATGG	0.031	SRF	-	M00215
			GAATAG	0.015	CEBPGAMMA	+	M00622
			TATGTC	0.015	SMAD3	+	M00701
			CTATAG	0.025	GATA1	-	M00347
			ATCAGGAT	0.009	CAAT	+	M00254
			CTGCTTCT	0.034	LBP1	+	M00644
			ATCATG	0.039	STAF	+	M00264
			TAGTCACC	0.005	CDPCR3	+	M00105
			ATCATGTT	0.034	TEF	+	M00672
			CTGCAA	0.027	LBP1	+	M00644

## Sheet: Text Mining
	No. of PubMed citations relevant to each keyword
Motif	Transcription Factor	Epidermal Differentiation	Proliferation	Development
OCT1	102	1	2	21
AHR	1118	2	111	432
AIRE	96	0	5	54
AML1	1016	2	95	220
AP2	1224	19	75	351
AP2gamma	6	0	0	0
AP2REP	0	0	0	0
AP4	24	0	6	38
ATF3	134	0	15	12
BACH1	64	0	2	6
BACH2	24	0	4	6
BARBIE	18	0	2	7
BRACH	26	0	15	16
BRN2	19	0	3	13
CDPCR1	0	0	0	0
CDPCR3	0	0	0	0
CEBPGAMMA	0	0	0	0
CETS168	0	0	0	0
CETS1P54	1	0	0	0
CHCH	1	0	0	4
CP2	70	0	4	25
CREB	5645	21	411	661
DBP	746	2	524	10333
DEAF1	4	1	0	4
DTYPEPA	0	0	0	0
E12	472	16	155	1080
E2F	2249	30	845	406
E47	313	0	20	120
E4F1	10	0	1	1
EBOX	11	0	0	4
EGR	1151	10	244	210
ETF	21	0	1	24
ETS2	222	1	37	52
GABP	117	0	4	16
GATA1	570	3	72	177
GATA4	413	1	25	205
GCNF	32	0	1	31
GEN	86	1	45	512
HELIOSA	0	0	0	0
HIF1	2286	2	190	346
HNF1	230	2	4	37
HSF	497	1	37	96
HSF1	455	0	14	60
IPF1	58	0	3	28
IRF1	771	3	55	95
IRF2	194	2	14	32
LBP1	6	0	0	2
LEF1	236	12	32	111
LXR	217	4	9	60
MAZ	50	0	3	10
MEIS1AHOX9	0	0	0	0
MSX1	293	5	42	207
MTF1	51	0	0	4
MYC	3805	161	3318	2211
MYCMAX	0	0	0	0
MZF1	19	0	3	6
NCX	12	0	16	61
NF1	316	5	121	275
NFKB	16551	36	1422	1670
NFMUE1	0	0	0	0
NKX25	2	0	0	1
NKX61	0	0	0	0
NRF2	327	0	13	31
NRSE	57	0	1	17
PADS	72	18	119	523
PAX1	120	0	11	84
PAX5	322	0	39	184
PAX6	834	10	76	564
PBX1	153	2	26	76
PEBP	13	1	8	15
POU6F1	14	0	1	2
PPARA	30	0	2	12
SEF1	7	0	0	3
SMAD3	887	7	187	168
SOX5	48	1	7	16
SP1	4246	26	248	586
SRF	542	0	65	142
STAF	21	0	0	3
STAT3	2660	29	681	427
STAT5A	405	9	110	92
T3R	103	2	5	16
TAAC	2	0	2	5
TAL1	307	1	24	134
TAL1ALPHAE47	0	0	0	0
TANTIGEN	2	0	0	0
TCF1P	0	0	0	0
TCF4	188	1	37	58
TEF	182	0	17	101
TEL2	6	0	2	6
TGIF	612	8	1102	1383
TITF1	17	0	3	13
USF	571	1	44	60
VDR	1646	18	254	242
VMYB	1	0	0	0
XBP1	48	0	2	9
XVENT1	1	0	0	1
YY1	447	2	21	68
ZF5	15	0	0	1
ZIC2	51	2	6	37

## Sheet: GO29 Transcription Factors
cluster1	ENSG00000148516	TCF8
cluster2	ENSG00000105880	DLX5
cluster2	ENSG00000107485	GATA3
cluster2	ENSG00000136826	KLF4
cluster2	ENSG00000164442	CITED2
cluster3	ENSG00000069667	RORA
cluster3	ENSG00000171476	HOP
cluster3	ENSG00000178573	MAF
cluster3	ENSG00000179388	EGR3
cluster4	ENSG00000075426	FOSL2
cluster4	ENSG00000116990	MYCL1
cluster4	ENSG00000120149	MSX2
cluster4	ENSG00000165030	NFIL3
cluster4	ENSG00000176842	IRX5
cluster4	ENSG00000186350	RXRA
cluster5	ENSG00000060138	CSDA
cluster5	ENSG00000081665	ZNF505
cluster5	ENSG00000102554	KLF5
cluster5	ENSG00000108448	TRIM16
cluster5	ENSG00000109787	KLF3
cluster5	ENSG00000109854	HTATIP2
cluster5	ENSG00000111727	HCF-2
cluster5	ENSG00000112033	PPARD
cluster5	ENSG00000117139	PLU-1
cluster5	ENSG00000118985	ELL2
cluster5	ENSG00000134250	NOTCH2
cluster5	ENSG00000137699	TRIM29
cluster5	ENSG00000159388	BTG2
cluster5	ENSG00000172216	CEBPB
cluster5	ENSG00000172819	RARG
cluster6	ENSG00000113916	BCL6
cluster6	ENSG00000143162	CREG
cluster8	ENSG00000111145	ELK3
cluster8	ENSG00000117595	IRF6
cluster8	ENSG00000134107	BHLHB2
cluster8	ENSG00000164611	PTTG1
cluster8	ENSG00000177426	TGIF
cluster8	ENSG00000185551	NR2F2
cluster9	ENSG00000078399	HOXA9
cluster9	ENSG00000111424	VDR
cluster9	ENSG00000135899	SP110
cluster9	ENSG00000136451	ZNF161
cluster9	ENSG00000136997	MYC
cluster9	ENSG00000137309	HMGA1
cluster9	ENSG00000147862	NFIB
cluster9	ENSG00000161980	POLR3K
cluster9	ENSG00000171656	ETV5
cluster10	ENSG00000124795	DEK
cluster10	ENSG00000125398	SOX9
cluster10	ENSG00000152518	ZFP36L2
cluster10	ENSG00000164104	HMGB2
cluster10	ENSG00000186951	PPARA
