# Supplementary material for: Dynamic and Physical Clustering of Gene Expression during Epidermal Barrier Formation in Differentiating Keratinocytes
Source: PLoS One. 2009 Oct 30;4(10):e7651. doi: 10.1371/journal.pone.0007651 (PMC2766255; doi:10.1371/journal.pone.0007651)
Supplement: Table S3 — Gene ontology analysis of expression clusters (1.12 MB XLS) [file pone.0007651.s004.xls]

## Sheet: KEY
Supplementary Table 2
Detailed ontology of gene content of individual expression clusters
Taylor, Hao, Street, Copley, Taylor, Hayden, Mott, Hein, Moffatt and Cookson
	Sheet names indicate the expression cluster analysed (same numbering system as in the main manuscript) and the GO category for the annotations Biological Process (BP), Cellular Compartment (CC) and Molecular Function (MF).
	P(raw)	P-value based on 2-tailed Fishers exact test.
	P(cor)	P-value after Dunn-Sidak correction for multiple testing.

## Sheet: cluster1.BP
GO ID	# Genes in cluster	# Genes on chip	% in cluster	% on array	Log-odds ratio	P(raw)	P(cor)	GO term description	GO term levels	Gene product identifier(s)
46365	4	110	5.33	0.42	1.1238	0.0003278	0.0889071	'monosaccharide catabolism'	8;7	P52789;P04075;P09972;P00558
46164	4	113	5.33	0.43	1.1121	0.0003618	0.0976653	'alcohol catabolism'	6	P52789;P04075;P00558;P09972
16052	4	135	5.33	0.51	1.0345	0.000693	0.178711	'carbohydrate catabolism'	6	P52789;P04075;P09972;P00558
44275	4	135	5.33	0.51	1.0345	0.000693	0.178711	'cellular carbohydrate catabolism'	7	P52789;P04075;P00558;P09972
6092	4	162	5.33	0.62	0.9549	0.00134	0.316696	'main pathways of carbohydrate metabolism'	7	P52789;P04075;P09972;P00558
48523	10	1133	13.33	4.34	0.5298	0.001533	0.353192	'negative regulation of cellular process'	4	O75414;Q9BY76;O15296;Q9UPN3;Q9UPN3;P49918;Q12983;P03950;O60936;Q15582
6915	8	764	10.66	2.92	0.5973	0.001641	0.37276	'apoptosis'	6	Q93038;Q8WUF5;O15296;Q12983;O60936;O75414;Q9BY76;Q9H6Z9
12501	8	770	10.66	2.95	0.5938	0.001722	0.387049	'programmed cell death'	5	Q93038;O75414;Q8WUF5;Q9BY76;O15296;Q9H6Z9;Q12983;O60936
5975	7	599	9.33	2.29	0.6413	0.001761	0.393812	'carbohydrate metabolism'	5	P52789;Q6FH23;P11169;P04075;Q8TDB8;P09972;P00558
6091	8	790	10.66	3.02	0.5823	0.002018	0.436558	'generation of precursor metabolites and energy'	5	Q59GU9;P52789;O15296;P04075;P09972;P00558;Q59GV9;Q96FT6
19318	4	191	5.33	0.73	0.8829	0.00241	0.496044	'hexose metabolism'	8;7	P52789;P04075;P09972;P00558
5996	4	193	5.33	0.74	0.8783	0.0025	0.508793	'monosaccharide metabolism'	6;7	P04075;P09972;P52789;P00558
8219	8	820	10.66	3.14	0.5656	0.002535	0.513663	'cell death'	4	Q93038;O75414;Q8WUF5;Q9BY76;O15296;Q9H6Z9;Q12983;O60936
51243	9	1015	12	3.89	0.5273	0.002584	0.520401	'negative regulation of cellular physiological process'	5	O75414;Q9BY76;O15296;Q9UPN3;Q9UPN3;P49918;Q12983;P03950;O60936
43066	4	202	5.33	0.77	0.8583	0.002936	0.566147	'negative regulation of apoptosis'	8;7	O75414;Q12983;O60936;Q9BY76
42981	6	489	8	1.87	0.658	0.002982	0.571795	'regulation of apoptosis'	6;7	Q93038;O75414;Q12983;O60936;Q9BY76;O15296
43118	9	1045	12	4	0.5141	0.003132	0.589707	'negative regulation of physiological process'	4	O75414;Q9BY76;O15296;Q9UPN3;Q9UPN3;P49918;Q12983;P03950;O60936
43069	4	206	5.33	0.78	0.8498	0.003145	0.591224	'negative regulation of programmed cell death'	6;7	Q12983;O60936;O75414;Q9BY76
43067	6	495	8	1.89	0.6526	0.003164	0.59343	'regulation of programmed cell death'	5;6	Q93038;O75414;Q12983;O60936;Q9BY76;O15296
6066	5	359	6.66	1.37	0.709	0.003953	0.675307	'alcohol metabolism'	5	P52789;P04075;P98155;P09972;P00558
9190	2	31	2.66	0.11	1.3621	0.004044	0.683624	'cyclic nucleotide biosynthesis'	8;7	P51828;P35318
15980	4	233	5.33	0.89	0.7958	0.004832	0.747316	'energy derivation by oxidation of organic compounds'	6	P04075;P09972;P52789;P00558
8645	2	35	2.66	0.13	1.3093	0.005063	0.763438	'hexose transport'	8;7	P11169;Q8TDB8
15749	2	35	2.66	0.13	1.3093	0.005063	0.763438	'monosaccharide transport'	6;7	P11169;Q8TDB8
7050	3	119	4	0.45	0.9585	0.005236	0.774837	'cell cycle arrest'	7	Q9UPN3;P49918;Q9UPN3
74	7	742	9.33	2.84	0.5459	0.005651	0.799999	'regulation of progression through cell cycle'	5	P57059;P52789;Q16589;O15296;Q9UPN3;Q9UPN3;P49918
45786	4	276	5.33	1.05	0.7215	0.00862	0.914453	'negative regulation of progression through cell cycle'	6	O15296;Q9UPN3;Q9UPN3;P49918
8643	2	48	2.66	0.18	1.1719	0.009092	0.925275	'carbohydrate transport'	5;6	P11169;Q8TDB8
9187	2	53	2.66	0.2	1.1288	0.01092	0.955769	'cyclic nucleotide metabolism'	7	P51828;P35318
7613	1	3	1.33	0.01	2.0699	0.01142	0.961686	'memory'	4	P98155
30850	1	3	1.33	0.01	2.0699	0.01142	0.961686	'prostate gland development'	6	O15296
50665	1	3	1.33	0.01	2.0699	0.01142	0.961686	'hydrogen peroxide biosynthesis'	6;7	Q59GU9
1655	1	4	1.33	0.01	1.9449	0.01426	0.983075	'urogenital system development'	5	O15296
9267	1	4	1.33	0.01	1.9449	0.01426	0.983075	'cellular response to starvation'	5;6	Q9BY76
30855	1	4	1.33	0.01	1.9449	0.01426	0.983075	'epithelial cell differentiation'	4;5	O15296
9165	3	185	4	0.7	0.7658	0.0169	0.992098	'nucleotide biosynthesis'	6;7	P35318;O75414;P51828
42594	1	5	1.33	0.01	1.848	0.01708	0.992498	'response to starvation'	5	Q9BY76
45834	1	5	1.33	0.01	1.848	0.01708	0.992498	'positive regulation of lipid metabolism'	6;7	Q9BY76
45595	2	70	2.66	0.26	1.0077	0.01822	0.994605	'regulation of cell differentiation'	4	P57059;O15296
42554	1	6	1.33	0.02	1.7688	0.0199	0.996683	'superoxide release'	7	Q59GU9
2009	1	6	1.33	0.02	1.7688	0.0199	0.996683	'morphogenesis of an epithelium'	4	O15296
7265	2	75	2.66	0.28	0.9777	0.02067	0.997346	'Ras protein signal transduction'	7	Q07889;O15211
7242	10	1603	13.33	6.14	0.3709	0.02493	0.999231	'intracellular signaling cascade'	5	Q8WXI4;P57059;Q9Y6I7;Q07889;O15211;Q13882;P51828;Q9Y6W5;P55042;Q9HBH9
1504	1	8	1.33	0.03	1.6438	0.02552	0.999352	'neurotransmitter uptake'	8;6;7	P48029
6629	6	789	8	3.02	0.4452	0.02651	0.999514	'lipid metabolism'	5	Q8WXI4;P35318;Q13615;P98155;Q9BY76;O15296
1666	1	11	1.33	0.04	1.5055	0.03388	0.999944	'response to hypoxia'	5	Q9BY76
42743	1	11	1.33	0.04	1.5055	0.03388	0.999944	'hydrogen peroxide metabolism'	6	Q59GU9
44255	5	629	6.66	2.41	0.4609	0.03552	0.999965	'cellular lipid metabolism'	5;6	Q8WXI4;P35318;Q13615;P98155;O15296
19216	1	12	1.33	0.04	1.4677	0.03665	0.999975	'regulation of lipid metabolism'	5;6	Q9BY76
44262	4	437	5.33	1.67	0.5193	0.038	0.999983	'cellular carbohydrate metabolism'	6	P52789;P04075;P09972;P00558
7049	7	1103	9.33	4.22	0.3675	0.03972	0.99999	'cell cycle'	4	Q9UPN3;P49918;P57059;P52789;Q16589;O15296;Q9UPN3
1525	2	108	2.66	0.41	0.8188	0.03986	0.99999	'angiogenesis'	6;7	P03950;Q9BY76
6118	4	449	5.33	1.72	0.5073	0.04127	0.999994	'electron transport'	5;6	Q59GU9;O15296;Q59GV9;Q96FT6
1568	2	111	2.66	0.42	0.8068	0.04185	0.999995	'blood vessel development'	5	Q9BY76;P03950
1944	2	111	2.66	0.42	0.8068	0.04185	0.999995	'vasculature development'	4	Q9BY76;P03950
48514	2	111	2.66	0.42	0.8068	0.04185	0.999995	'blood vessel morphogenesis'	5;6	P03950;Q9BY76
9266	1	14	1.33	0.05	1.4007	0.04217	0.999995	'response to temperature'	6	Q8WXI4
7214	1	14	1.33	0.05	1.4007	0.04217	0.999995	'gamma-aminobutyric acid signaling pathway'	7	P78334
9117	3	272	4	1.04	0.5969	0.04464	0.999998	'nucleotide metabolism'	6	O75414;P51828;P35318
6700	1	15	1.33	0.05	1.3707	0.04492	0.999998	'C21-steroid hormone biosynthesis'	8;9;7	P35318
7346	1	15	1.33	0.05	1.3707	0.04492	0.999998	'regulation of progression through mitotic cell cycle'	6	P57059
43065	3	278	4	1.06	0.5874	0.04707	0.999999	'positive regulation of apoptosis'	8;7	Q93038;O15296;Q12983
19370	1	16	1.33	0.06	1.3427	0.04766	0.999999	'leukotriene biosynthesis'	8;9;7;10	O15296
8207	1	16	1.33	0.06	1.3427	0.04766	0.999999	'C21-steroid hormone metabolism'	8;6;7	P35318
43068	3	280	4	1.07	0.5842	0.04789	0.999999	'positive regulation of programmed cell death'	6;7	Q93038;Q12983;O15296
10035	1	17	1.33	0.06	1.3163	0.05039	1	'response to inorganic substance'	7	Q92597
7568	1	18	1.33	0.06	1.2915	0.05312	1	'aging'	3;4	Q9Y4K0
7165	17	3853	22.66	14.77	0.2281	0.07077	1	'signal transduction'	4	Q9UHX3;Q8WXI4;P57059;P35318;Q93038;Q9Y6I7;P78334;Q9Y6W5;P98155;Q07889;P55042;Q9HBH9;Q9NQT8;XP_496572;O15211;Q13882;P51828
9056	7	1285	9.33	4.92	0.298	0.09905	1	'catabolism'	4	O94925;P04075;P03950;P09972;P52789;P00558;P09238
42446	1	39	1.33	0.14	0.9553	0.1086	1	'hormone biosynthesis'	6	P35318
278	3	353	4	1.35	0.4824	0.08263	1	'mitotic cell cycle'	5	P49918;P57059;Q16589
31327	1	26	1.33	0.09	1.1316	0.07464	1	'negative regulation of cellular biosynthesis'	7	P03950
6631	2	205	2.66	0.78	0.5388	0.1191	1	'fatty acid metabolism'	6;7	Q8WXI4;O15296
6958	1	39	1.33	0.14	0.9553	0.1086	1	'complement activation; classical pathway'	8;9;7	P08174
9991	1	35	1.33	0.13	1.0024	0.09827	1	'response to extracellular stimulus'	4;5	Q9BY76
6941	1	44	1.33	0.16	0.9029	0.1213	1	'striated muscle contraction'	5	P04075
80	1	34	1.33	0.13	1.015	0.09568	1	'G1 phase of mitotic cell cycle'	7	P49918
9057	6	984	8	3.77	0.3459	0.06451	1	'macromolecule catabolism'	5	P04075;P03950;P09972;P52789;P00558;P09238
17148	1	25	1.33	0.09	1.1487	0.07197	1	'negative regulation of protein biosynthesis'	8;9;7	P03950
45765	1	26	1.33	0.09	1.1316	0.07464	1	'regulation of angiogenesis'	8;7	Q9BY76
15711	1	28	1.33	0.1	1.0994	0.07994	1	'organic anion transport'	8;7	O15427
6417	2	182	2.66	0.69	0.5909	0.09795	1	'regulation of protein biosynthesis'	8;6;7	P03950;Q9HBH9
6691	1	20	1.33	0.07	1.2457	0.05854	1	'leukotriene metabolism'	8;9;6	O15296
30334	1	35	1.33	0.13	1.0024	0.09827	1	'regulation of cell migration'	6;7	O15296
40012	1	35	1.33	0.13	1.0024	0.09827	1	'regulation of locomotion'	4;5	O15296
9889	2	198	2.66	0.75	0.554	0.1125	1	'regulation of biosynthesis'	5	P03950;Q9HBH9
43450	1	20	1.33	0.07	1.2457	0.05854	1	'alkene biosynthesis'	6	O15296
9058	8	1529	10.66	5.86	0.2826	0.0833	1	'biosynthesis'	4	O75414;Q59GU9;O15296;P51828;P35318;P03950;Q9HBH9;Q8ND84
9890	1	26	1.33	0.09	1.1316	0.07464	1	'negative regulation of biosynthesis'	6	P03950
15718	1	26	1.33	0.09	1.1316	0.07464	1	'monocarboxylic acid transport'	8;7	O15427
51216	1	31	1.33	0.11	1.0552	0.08784	1	'cartilage development'	6	P12643
46456	1	36	1.33	0.13	0.9901	0.1009	1	'icosanoid biosynthesis'	8;9;7	O15296
44249	8	1365	10.66	5.23	0.3348	0.06002	1	'cellular biosynthesis'	5	O75414;Q59GU9;O15296;P51828;P35318;P03950;Q9HBH9;Q8ND84
16338	1	21	1.33	0.08	1.2245	0.06124	1	'calcium-independent cell-cell adhesion'	6	O95471
7162	1	32	1.33	0.12	1.0414	0.09046	1	'negative regulation of cell adhesion'	5;6	Q15582
43449	1	24	1.33	0.09	1.1664	0.0693	1	'alkene metabolism'	5	O15296
6801	1	22	1.33	0.08	1.2043	0.06394	1	'superoxide metabolism'	6	Q59GU9
51318	1	34	1.33	0.13	1.015	0.09568	1	'G1 phase'	6	P49918
6221	1	31	1.33	0.11	1.0552	0.08784	1	'pyrimidine nucleotide biosynthesis'	8;7	O75414
44265	6	966	8	3.7	0.3542	0.0601	1	'cellular macromolecule catabolism'	6	P52789;P09238;P04075;P03950;P09972;P00558
46839	1	31	1.33	0.11	1.0552	0.08784	1	'phospholipid dephosphorylation'	8;7	Q13615
7264	3	371	4	1.42	0.4605	0.0925	1	'small GTPase mediated signal transduction'	6	Q07889;O15211;P55042
44248	7	1201	9.33	4.6	0.3288	0.08646	1	'cellular catabolism'	5	P52789;O94925;P04075;P03950;P00558;P09238;P09972
31326	2	189	2.66	0.72	0.5744	0.1043	1	'regulation of cellular biosynthesis'	6	P03950;Q9HBH9
6810	14	3224	18.66	12.36	0.2114	0.1115	1	'transport'	4;5	Q59GU9;O75185;O15296;P11169;Q8TDB8;Q59GV9;Q9NQT8;Q96BD0;O15427;Q9UJ41;P78334;P48029;P98155;Q96FT6
51244	18	4179	24	16.02	0.2188	0.08064	1	'regulation of cellular physiological process'	4	Q93038;Q8WUF5;P52789;O60281;Q16589;O15296;Q9UPN3;Q12983;P03950;O60936;Q9HBH9;P57059;O75414;Q9BY76;Q7L9C8;Q9UPN3;P49918;P41134
51270	1	35	1.33	0.13	1.0024	0.09827	1	'regulation of cell motility'	5;6	O15296
30258	1	35	1.33	0.13	1.0024	0.09827	1	'lipid modification'	6;7	Q13615
46942	1	112	1.33	0.42	0.496	0.2776	1	'carboxylic acid transport'	6;7	O15427
7283	1	174	1.33	0.66	0.3036	0.396	1	'spermatogenesis'	6	Q8TDB8
45321	1	140	1.33	0.53	0.3986	0.3337	1	'immune cell activation'	5;7	Q9NQT8
6836	1	48	1.33	0.18	0.865	0.1314	1	'neurotransmitter transport'	5;6	P48029
6470	1	214	1.33	0.82	0.2131	0.462	1	'protein amino acid dephosphorylation'	8;7	Q13615
9888	1	246	1.33	0.94	0.152	0.5096	1	'histogenesis'	5	P12643
16311	1	222	1.33	0.85	0.197	0.4743	1	'dephosphorylation'	7	Q13615
6220	1	47	1.33	0.18	0.8742	0.1289	1	'pyrimidine nucleotide metabolism'	7	O75414
87	1	236	1.33	0.9	0.1702	0.4952	1	'M phase of mitotic cell cycle'	6	Q16589
86	1	80	1.33	0.3	0.6426	0.2078	1	'G2/M transition of mitotic cell cycle'	7	P49918
1775	1	141	1.33	0.54	0.3955	0.3356	1	'cell activation'	4	Q9NQT8
7267	3	759	4	2.91	0.143	0.4826	1	'cell-cell signaling'	4	P35318;P48029;P12643
30001	2	460	2.66	1.76	0.1835	0.3831	1	'metal ion transport'	8;7	P48029;O75185
30705	1	89	1.33	0.34	0.5962	0.2281	1	'cytoskeleton-dependent intracellular transport'	6;7	Q9NQT8
9581	1	511	1.33	1.95	-0.1699	1	1	'detection of external stimulus'	5	Q15582
9892	1	370	1.33	1.41	-0.0273	1	1	'negative regulation of metabolism'	5	P03950
45449	4	2604	5.33	9.98	-0.2941	0.2443	1	'regulation of transcription'	7	P41134;Q8WUF5;O60281;Q7L9C8
15849	1	112	1.33	0.42	0.496	0.2776	1	'organic acid transport'	5;6	O15427
16064	1	174	1.33	0.66	0.3036	0.396	1	'humoral defense mechanism (sensu Vertebrata)'	8;6;7	P08174
6139	9	4193	12	16.07	-0.1476	0.4306	1	'nucleobase; nucleoside; nucleotide and nucleic acid metabolism'	5	P35318;O75414;P41134;Q8WUF5;P03950;O60936;O60281;Q7L9C8;P51828
48609	1	116	1.33	0.44	0.4806	0.2859	1	'reproductive organismal physiological process'	4	P35318
6730	1	56	1.33	0.21	0.7979	0.1511	1	'one-carbon compound metabolism'	5	Q16790
46907	1	889	1.33	3.4	-0.4168	0.5228	1	'intracellular transport'	5;6	Q9NQT8
43207	1	735	1.33	2.81	-0.3316	0.7261	1	'response to external biotic stimulus'	5	P08174
7155	4	922	5.33	3.53	0.1867	0.3413	1	'cell adhesion'	4	Q9Y4K0;O95471;Q14112;Q15582
6955	2	1101	2.66	4.22	-0.2064	0.772	1	'immune response'	4;6	Q9NQT8;P08174
43170	18	4717	24	18.08	0.1554	0.1784	1	'macromolecule metabolism'	4	Q9Y3Y8;Q9Y4K0;Q9H6Z9;P57059;Q13615;P11169;P04075;Q8TDB8;P03950;P09972;P52789;Q9HBH9;Q9Y570;P00558;P09238;Q6FH23;Q8ND84;Q13882
16192	2	556	2.66	2.13	0.0995	0.6754	1	'vesicle-mediated transport'	5;6	Q9UJ41;P98155
6928	1	333	1.33	1.27	0.019	0.6191	1	'cell motility'	4;5	O15296
6468	4	873	5.33	3.34	0.2113	0.3208	1	'protein amino acid phosphorylation'	8;7	Q9Y3Y8;P57059;Q9HBH9;Q13882
19222	7	2930	9.33	11.23	-0.0897	0.7163	1	'regulation of metabolism'	4	P41134;Q8WUF5;P03950;O60281;Q9HBH9;Q9BY76;Q7L9C8
6694	1	94	1.33	0.36	0.5723	0.2391	1	'steroid biosynthesis'	8;6;7	P35318
1503	1	57	1.33	0.21	0.7902	0.1536	1	'ossification'	5;6;7	P12643
6396	2	576	2.66	2.2	0.0839	0.6827	1	'RNA processing'	6;7	P03950;O60936
15672	2	367	2.66	1.4	0.2832	0.2858	1	'monovalent inorganic cation transport'	8;7	P48029;O75185
9611	1	551	1.33	2.11	-0.2033	1	1	'response to wounding'	5	P35318
7565	1	98	1.33	0.37	0.5542	0.2478	1	'pregnancy'	5	P35318
19935	1	170	1.33	0.65	0.3138	0.389	1	'cyclic-nucleotide-mediated signaling'	7	Q9Y6W5
42110	1	62	1.33	0.23	0.7536	0.1657	1	'T cell activation'	9;7	Q9NQT8
46849	1	59	1.33	0.22	0.7752	0.1584	1	'bone remodeling'	4	P12643
15031	2	835	2.66	3.2	-0.0817	1	1	'protein transport'	5;6	Q9UJ41;Q9NQT8
48232	1	174	1.33	0.66	0.3036	0.396	1	'male gamete generation'	5	Q8TDB8
8104	2	899	2.66	3.44	-0.1149	1	1	'protein localization'	4	Q9UJ41;Q9NQT8
44270	1	86	1.33	0.32	0.6111	0.2214	1	'nitrogen compound catabolism'	5;6	O94925
6163	1	127	1.33	0.48	0.4411	0.3082	1	'purine nucleotide metabolism'	7	O75414
7186	3	737	4	2.82	0.1561	0.4726	1	'G-protein coupled receptor protein signaling pathway'	6	Q9UHX3;P78334;Q9Y6W5
7160	1	130	1.33	0.49	0.4309	0.3142	1	'cell-matrix adhesion'	5	Q14112
42127	2	471	2.66	1.8	0.173	0.3943	1	'regulation of cell proliferation'	5	P49918;O15296
31324	1	309	1.33	1.18	0.0519	0.5916	1	'negative regulation of cellular metabolism'	6	P03950
30163	1	792	1.33	3.03	-0.365	0.7301	1	'protein catabolism'	6	P09238
7243	2	464	2.66	1.77	0.1797	0.3872	1	'protein kinase cascade'	6	P57059;Q9HBH9
44238	31	8930	41.33	34.23	0.1313	0.2228	1	'primary metabolism'	4	O94925;Q9Y3Y8;Q9Y4K0;Q8WXI4;Q9H6Z9;P57059;P35318;Q13615;P11169;O75414;P04075;Q8TDB8;P98155;P41134;Q8WUF5;P03950;P09972;P52789;O60936;O60281;Q9HBH9;Q9BY76;Q9Y570;Q7L9C8;P00558;P09238;Q6FH23;Q8ND84;O15296;Q13882;P51828
7268	1	326	1.33	1.24	0.0284	0.6113	1	'synaptic transmission'	6	P48029
16070	2	685	2.66	2.62	0.0067	0.7252	1	'RNA metabolism'	5;6	P03950;O60936
6690	1	53	1.33	0.2	0.8219	0.1438	1	'icosanoid metabolism'	8;7	O15296
8610	2	259	2.66	0.99	0.4363	0.1722	1	'lipid biosynthesis'	5;6;7	P35318;O15296
6520	1	315	1.33	1.2	0.0435	0.5986	1	'amino acid metabolism'	6;7	O94925
8285	2	261	2.66	1	0.433	0.1742	1	'negative regulation of cell proliferation'	6	P49918;O15296
6725	1	142	1.33	0.54	0.3924	0.3375	1	'aromatic compound metabolism'	5	Q9Y570
43412	7	2373	9.33	9.09	0.0121	0.8416	1	'biopolymer modification'	5	Q9Y3Y8;Q9Y4K0;P57059;Q13615;Q9HBH9;Q9Y570;Q13882
51242	3	677	4	2.59	0.1941	0.4478	1	'positive regulation of cellular physiological process'	5	Q93038;Q12983;O15296
19219	4	2656	5.33	10.18	-0.3037	0.2467	1	'regulation of nucleobase; nucleoside; nucleotide and nucleic acid metabolism'	6	P41134;Q8WUF5;O60281;Q7L9C8
6959	1	236	1.33	0.9	0.1702	0.4952	1	'humoral immune response'	5;6;7	P08174
7218	1	79	1.33	0.3	0.6481	0.2055	1	'neuropeptide signaling pathway'	7	Q9UHX3
16053	1	86	1.33	0.32	0.6111	0.2214	1	'organic acid biosynthesis'	6	O15296
30029	1	241	1.33	0.92	0.161	0.5025	1	'actin filament-based process'	7	Q9Y6W5
51246	2	292	2.66	1.11	0.3837	0.2063	1	'regulation of protein metabolism'	5;6	P03950;Q9HBH9
7588	1	64	1.33	0.24	0.7398	0.1705	1	'excretion'	4	P35318
51325	1	140	1.33	0.53	0.3986	0.3337	1	'interphase'	5	P49918
43086	1	78	1.33	0.29	0.6536	0.2032	1	'negative regulation of enzyme activity'	4	Q9BY76
6812	2	607	2.66	2.32	0.0606	0.6944	1	'cation transport'	6;7	P48029;O75185
44267	10	4207	13.33	16.13	-0.0969	0.637	1	'cellular protein metabolism'	6	Q9Y3Y8;Q9Y4K0;P57059;Q13615;P03950;Q9HBH9;Q9Y570;P09238;Q8ND84;Q13882
19226	1	337	1.33	1.29	0.0138	0.6235	1	'transmission of nerve impulse'	5	P48029
48522	3	815	4	3.12	0.1111	0.5095	1	'positive regulation of cellular process'	4	Q93038;Q12983;O15296
51248	1	105	1.33	0.4	0.5241	0.2629	1	'negative regulation of protein metabolism'	6;7	P03950
6397	2	351	2.66	1.34	0.3028	0.2688	1	'mRNA processing'	8;7	P03950;O60936
6793	6	1242	8	4.76	0.2403	0.1733	1	'phosphorus metabolism'	5	Q9Y3Y8;P57059;Q13882;Q13615;Q9HBH9;P00558
6412	3	813	4	3.11	0.1122	0.5085	1	'protein biosynthesis'	6;7	P03950;Q9HBH9;Q8ND84
6820	2	253	2.66	0.97	0.4466	0.1661	1	'anion transport'	6;7	O15427;P78334
30155	1	67	1.33	0.25	0.7199	0.1776	1	'regulation of cell adhesion'	4;5	Q15582
9142	1	91	1.33	0.34	0.5865	0.2325	1	'nucleoside triphosphate biosynthesis'	8;7	O75414
19538	11	4237	14.66	16.24	-0.0525	0.8753	1	'protein metabolism'	5	Q9Y3Y8;Q9Y4K0;P57059;P09238;Q13882;Q9H6Z9;Q13615;P03950;Q9HBH9;Q9Y570;Q8ND84
6401	1	59	1.33	0.22	0.7752	0.1584	1	'RNA catabolism'	6;7	P03950
6936	2	229	2.66	0.87	0.4903	0.1421	1	'muscle contraction'	4	P04075;P48029
279	1	303	1.33	1.16	0.0605	0.5844	1	'M phase'	5	Q16589
6796	6	1242	8	4.76	0.2403	0.1733	1	'phosphate metabolism'	6	Q9Y3Y8;P57059;Q13882;Q13615;Q9HBH9;P00558
44237	30	9268	40	35.53	0.0825	0.4687	1	'cellular metabolism'	4	Q16790;Q9Y3Y8;Q9Y4K0;Q8WXI4;P57059;O75414;Q59GU9;Q8WUF5;P52789;O60281;Q7L9C8;P09238;O15296;Q13882;P51828;O94925;P35318;Q13615;P04075;P98155;P41134;P03950;P09972;O60936;Q9HBH9;Q9Y570;P00558;Q8ND84;Q59GV9;Q96FT6
6464	7	2257	9.33	8.65	0.036	0.8358	1	'protein modification'	6;7	Q9Y3Y8;Q9Y4K0;P57059;Q13882;Q13615;Q9HBH9;Q9Y570
19752	3	600	4	2.3	0.2478	0.2495	1	'carboxylic acid metabolism'	6	Q8WXI4;O15296;O94925
79	1	59	1.33	0.22	0.7752	0.1584	1	'regulation of cyclin dependent protein kinase activity'	8;6	P49918
9063	1	76	1.33	0.29	0.665	0.1986	1	'amino acid catabolism'	8;7	O94925
51234	14	3410	18.66	13.07	0.1835	0.1676	1	'establishment of localization'	4	Q59GU9;Q9NQT8;Q96BD0;O75185;O15296;O15427;Q9UJ41;P11169;P78334;P48029;Q8TDB8;P98155;Q59GV9;Q96FT6
6818	1	113	1.33	0.43	0.4921	0.2797	1	'hydrogen transport'	5;6	O75185
7601	1	212	1.33	0.81	0.2172	0.4589	1	'visual perception'	8;7	Q15582
16125	1	110	1.33	0.42	0.5038	0.2734	1	'sterol metabolism'	8;6;7	P98155
15674	1	193	1.33	0.74	0.2583	0.4283	1	'di-; tri-valent inorganic cation transport'	8;7	O75185
40011	1	333	1.33	1.27	0.019	0.6191	1	'locomotion'	4	O15296
19932	1	312	1.33	1.19	0.0477	0.5951	1	'second-messenger-mediated signaling'	6	Q9Y6W5
16071	2	386	2.66	1.48	0.2609	0.3059	1	'mRNA metabolism'	6;7	P03950;O60936
1501	1	197	1.33	0.75	0.2493	0.4349	1	'skeletal development'	5	P12643
6350	4	2740	5.33	10.5	-0.3188	0.1848	1	'transcription'	6	Q8WUF5;O60281;Q7L9C8;P41134
7187	1	159	1.33	0.6	0.343	0.3693	1	'G-protein signaling; coupled to cyclic nucleotide second messenger'	8;7	Q9Y6W5
16337	1	243	1.33	0.93	0.1574	0.5054	1	'cell-cell adhesion'	5	O95471
7276	1	214	1.33	0.82	0.2131	0.462	1	'gametogenesis'	4	Q8TDB8
6869	1	98	1.33	0.37	0.5542	0.2478	1	'lipid transport'	5;6	P98155
44257	1	774	1.33	2.96	-0.3547	0.7285	1	'cellular protein catabolism'	7	P09238
6996	2	1155	2.66	4.42	-0.2282	0.7748	1	'organelle organization and biogenesis'	5	Q9NQT8;Q9Y6W5
16310	5	1009	6.66	3.86	0.2491	0.2169	1	'phosphorylation'	7	Q9Y3Y8;P57059;Q13882;Q9HBH9;P00558
9893	1	225	1.33	0.86	0.1911	0.4789	1	'positive regulation of metabolism'	5	Q9BY76
7166	5	1577	6.66	6.04	0.0452	0.8059	1	'cell surface receptor linked signal transduction'	5	Q9UHX3;Q93038;P78334;Q9Y6W5;Q9HBH9
9260	1	122	1.33	0.46	0.4586	0.2981	1	'ribonucleotide biosynthesis'	8;7	O75414
16043	2	1504	2.66	5.76	-0.349	0.3262	1	'cell organization and biogenesis'	4	Q9NQT8;Q9Y6W5
6950	4	1484	5.33	5.68	-0.0297	1	1	'response to stress'	4	Q9BY76;P35318;Q9Y5L2;P08174
12502	2	259	2.66	0.99	0.4363	0.1722	1	'induction of programmed cell death'	8;7	Q93038;O15296
9613	1	724	1.33	2.77	-0.3248	0.7257	1	'response to pest; pathogen or parasite'	5;6	P08174
46394	1	86	1.33	0.32	0.6111	0.2214	1	'carboxylic acid biosynthesis'	7	O15296
44260	10	4263	13.33	16.34	-0.1038	0.638	1	'cellular macromolecule metabolism'	5	Q9Y3Y8;Q9Y4K0;P57059;P09238;Q13882;Q13615;P03950;Q9HBH9;Q9Y570;Q8ND84
43283	10	4211	13.33	16.14	-0.0974	0.637	1	'biopolymer metabolism'	4	Q9Y3Y8;Q9Y4K0;P57059;P09238;Q13882;Q13615;P03950;O60936;Q9HBH9;Q9Y570
16477	1	153	1.33	0.58	0.3598	0.3582	1	'cell migration'	5;6	O15296
9141	1	106	1.33	0.4	0.52	0.265	1	'nucleoside triphosphate metabolism'	7	O75414
15698	1	206	1.33	0.78	0.2297	0.4494	1	'inorganic anion transport'	8;7	P78334
9308	1	467	1.33	1.79	-0.13	1	1	'amine metabolism'	5	O94925
6633	1	78	1.33	0.29	0.6536	0.2032	1	'fatty acid biosynthesis'	8;6;7	O15296
6445	1	131	1.33	0.5	0.4276	0.3161	1	'regulation of translation'	8;9;7	Q9HBH9
43037	1	247	1.33	0.94	0.1502	0.5111	1	'translation'	8;7	Q9HBH9
9605	6	1504	8	5.76	0.1525	0.4495	1	'response to external stimulus'	4	Q8WXI4;Q9BY76;P35318;Q92597;P08174;Q15582
6886	1	585	1.33	2.24	-0.2299	1	1	'intracellular protein transport'	6;7	Q9NQT8
15992	1	110	1.33	0.42	0.5038	0.2734	1	'proton transport'	8;9;6;7	O75185
9259	1	135	1.33	0.51	0.4145	0.324	1	'ribonucleotide metabolism'	7	O75414
42221	1	308	1.33	1.18	0.0533	0.5904	1	'response to chemical substance'	6	Q92597
8203	1	100	1.33	0.38	0.5454	0.2522	1	'cholesterol metabolism'	8;9;7	P98155
9607	2	1397	2.66	5.35	-0.315	0.4401	1	'response to biotic stimulus'	4	Q9NQT8;P08174
50877	2	795	2.66	3.04	-0.0597	1	1	'neurophysiological process'	4	P48029;Q15582
6082	3	602	4	2.3	0.2463	0.251	1	'organic acid metabolism'	5	Q8WXI4;O15296;O94925
6807	1	490	1.33	1.87	-0.1513	1	1	'nitrogen compound metabolism'	4	O94925
42445	1	61	1.33	0.23	0.7607	0.1633	1	'hormone metabolism'	5	P35318
75	1	68	1.33	0.26	0.7134	0.18	1	'cell cycle checkpoint'	6	Q16589
8015	1	183	1.33	0.7	0.2815	0.4115	1	'circulation'	4	P35318
6519	1	378	1.33	1.44	-0.0367	1	1	'amino acid and derivative metabolism'	5	O94925
8283	3	876	4	3.35	0.0787	0.7413	1	'cell proliferation'	4	O15296;P49918;Q15582
9064	1	58	1.33	0.22	0.7826	0.156	1	'glutamine family amino acid metabolism'	8;7	O94925
7399	1	680	1.33	2.6	-0.2968	1	1	'neurogenesis'	5	P98155
8380	1	274	1.33	1.05	0.1047	0.5479	1	'RNA splicing'	8;7	O60936
6897	2	238	2.66	0.91	0.4734	0.151	1	'endocytosis'	6;7	Q9UJ41;P98155
46649	1	118	1.33	0.45	0.4732	0.29	1	'lymphocyte activation'	8;6	Q9NQT8
51338	1	187	1.33	0.71	0.2721	0.4183	1	'regulation of transferase activity'	4	P49918
50953	1	212	1.33	0.81	0.2172	0.4589	1	'sensory perception of light'	6;7	Q15582
6952	2	1207	2.66	4.62	-0.2482	0.5858	1	'defense response'	5	Q9NQT8;P08174
6800	1	83	1.33	0.31	0.6266	0.2146	1	'oxygen and reactive oxygen species metabolism'	5	Q59GU9
45859	1	186	1.33	0.71	0.2744	0.4166	1	'regulation of protein kinase activity'	5	P49918
82	1	90	1.33	0.34	0.5913	0.2303	1	'G1/S transition of mitotic cell cycle'	7	P49918
6351	4	2552	5.33	9.78	-0.2844	0.2434	1	'transcription; DNA-dependent'	7	Q8WUF5;O60281;Q7L9C8;P41134
7017	1	189	1.33	0.72	0.2674	0.4216	1	'microtubule-based process'	7	Q9NQT8
31214	1	57	1.33	0.21	0.7902	0.1536	1	'biomineral formation'	6	P12643
51329	1	140	1.33	0.53	0.3986	0.3337	1	'interphase of mitotic cell cycle'	6	P49918
6956	1	48	1.33	0.18	0.865	0.1314	1	'complement activation'	8;6;7	P08174
7600	1	470	1.33	1.8	-0.1329	1	1	'sensory perception'	5;6	Q15582
7018	1	89	1.33	0.34	0.5962	0.2281	1	'microtubule-based movement'	8;7	Q9NQT8
31323	6	2826	8	10.83	-0.1453	0.5757	1	'regulation of cellular metabolism'	5	Q8WUF5;O60281;Q7L9C8;P41134;P03950;Q9HBH9
43285	1	807	1.33	3.09	-0.3734	0.7317	1	'biopolymer catabolism'	5	P09238
6811	5	923	6.66	3.53	0.2893	0.1938	1	'ion transport'	5;6	Q96BD0;O75185;O15427;P78334;P48029
6164	1	116	1.33	0.44	0.4806	0.2859	1	'purine nucleotide biosynthesis'	8;7	O75414
9310	1	83	1.33	0.31	0.6266	0.2146	1	'amine catabolism'	6;7	O94925
43119	4	695	5.33	2.66	0.3134	0.1409	1	'positive regulation of physiological process'	4	Q93038;O15296;Q12983;Q9BY76
9059	3	897	4	3.43	0.0681	0.7448	1	'macromolecule biosynthesis'	5;6	P03950;Q9HBH9;Q8ND84
6605	1	260	1.33	0.99	0.1277	0.5292	1	'protein targeting'	8;7	Q9NQT8
51336	1	92	1.33	0.35	0.5817	0.2347	1	'regulation of hydrolase activity'	4	Q9BY76
45184	2	874	2.66	3.35	-0.1022	1	1	'establishment of protein localization'	5	Q9NQT8;Q9UJ41
7010	2	548	2.66	2.1	0.106	0.6726	1	'cytoskeleton organization and biogenesis'	6	Q9Y6W5;Q9NQT8
9628	2	533	2.66	2.04	0.1183	0.6674	1	'response to abiotic stimulus'	5	Q92597;Q8WXI4
51301	1	228	1.33	0.87	0.1853	0.4834	1	'cell division'	4	Q16589
9887	5	1252	6.66	4.8	0.1512	0.411	1	'organogenesis'	4	O15296;P03950;Q9BY76;P98155;P12643
1505	1	71	1.33	0.27	0.6946	0.187	1	'regulation of neurotransmitter levels'	7	P48029
8202	2	218	2.66	0.83	0.5119	0.1314	1	'steroid metabolism'	6;7	P35318;P98155
45926	1	46	1.33	0.17	0.8835	0.1264	1	'negative regulation of growth'	4	O15296
7067	1	232	1.33	0.88	0.1777	0.4893	1	'mitosis'	7	Q16589

## Sheet: cluster2.BP
GO ID	# Genes in cluster	# Genes on chip	% in cluster	% on array	Log-odds ratio	P(raw)	P(cor)	GO term description	GO term levels	Gene product identifier(s)
44237	56	9268	52.33	35.53	0.2992	0.0005158	0.136296	'cellular metabolism'	4	Q14687;Q9UM63;P33260;P42765;Q92874;P21860;Q8WTS1;P09668;Q6ZRF2;O43474;Q96DC9;Q05481;Q16134;P00167;P54753;Q08188;P62324;P21128;Q16651;P17900;O15197;Q14865;O14732;Q99967;Q12796;P56178;O95164;P07339;P09601;O75936;Q6PJ46;O60381;Q15067;Q99685;O60259;O75190;Q9UKR3;P19784;Q08477;P12955;P16435;P50539;Q92831;P14735;P13584;Q86UD3;O15121;P17302;P23771;P04114;Q04726;Q06418;P33121;Q9NV79;Q16825;P28562
44248	13	1201	12.14	4.6	0.4571	0.001359	0.320378	'cellular catabolism'	5	P09668;Q6ZRF2;P21128;P07339;P09601;Q9UKR3;P12955;Q92874;Q8WTS1;Q16651;P17900;O60259;P14735
7286	2	12	1.86	0.04	1.6167	0.001458	0.339246	'spermatid development'	8;5	P19784;P62324
6631	5	205	4.67	0.78	0.7915	0.001734	0.389138	'fatty acid metabolism'	6;7	O15121;P42765;Q15067;Q08477;P33121
9056	13	1285	12.14	4.92	0.4262	0.00245	0.50175	'catabolism'	4	P07339;P09601;Q92874;O60259;P21128;Q16651;P17900;Q9UKR3;Q8WTS1;P09668;P12955;Q6ZRF2;P14735
48515	2	17	1.86	0.06	1.4654	0.002703	0.536381	'spermatid differentiation'	4;7	P19784;P62324
6118	7	449	6.54	1.72	0.6016	0.002713	0.537699	'electron transport'	5;6	P33260;Q16134;P00167;Q15067;Q08477;P16435;P13584
19752	8	600	7.47	2.3	0.5355	0.003518	0.632442	'carboxylic acid metabolism'	6	P42765;O75936;Q6PJ46;Q15067;Q08477;P12955;O15121;P33121
6082	8	602	7.47	2.3	0.534	0.003588	0.639702	'organic acid metabolism'	5	P42765;Q6PJ46;P12955;P33121;O75936;Q15067;Q08477;O15121
44255	8	629	7.47	2.41	0.5145	0.004647	0.733618	'cellular lipid metabolism'	5;6	O15121;P42765;Q15067;P04114;P17900;Q08477;P33121;Q6ZRF2
44257	9	774	8.41	2.96	0.4775	0.004833	0.747388	'cellular protein catabolism'	7	Q8WTS1;P09668;P21128;Q16651;P07339;O60259;Q9UKR3;P12955;P14735
46466	2	25	1.86	0.09	1.2978	0.005431	0.787031	'membrane lipid catabolism'	8;7	Q6ZRF2;P17900
6629	9	789	8.41	3.02	0.4689	0.005456	0.788546	'lipid metabolism'	5	P42765;Q6ZRF2;P17900;Q15067;Q99685;Q08477;O15121;P04114;P33121
30163	9	792	8.41	3.03	0.4672	0.005588	0.796368	'protein catabolism'	6	P07339;O60259;Q9UKR3;Q8WTS1;P09668;P12955;P14735;P21128;Q16651
43285	9	807	8.41	3.09	0.4588	0.006286	0.833183	'biopolymer catabolism'	5	P09668;P21128;P07339;Q9UKR3;P12955;Q8WTS1;Q16651;O60259;P14735
7032	2	33	1.86	0.12	1.1771	0.009013	0.923564	'endosome organization and biogenesis'	6	O60784;P51790
44238	49	8930	45.79	34.23	0.2102	0.01412	0.982379	'primary metabolism'	4	Q14687;Q9UM63;P42765;Q92874;P21860;Q8WTS1;P09668;Q6ZRF2;O43474;Q96DC9;Q05481;P54753;Q08188;P62324;P21128;Q16651;P17900;O15197;Q14865;Q99967;Q12796;P56178;P07339;O95164;O75936;O60381;Q99685;Q15067;O60259;Q9UKR3;O75190;P19784;Q08477;P12955;Q92484;Q92831;P50539;P14735;O15121;Q86UD3;P17302;P23771;P04114;Q04726;Q06418;P33121;Q9NV79;P28562;Q16825
6788	1	3	0.93	0.01	1.9138	0.01624	0.990439	'heme oxidation'	8;7	P09601
44242	2	46	1.86	0.17	1.0326	0.01651	0.991156	'cellular lipid catabolism'	6;7	Q6ZRF2;P17900
43087	2	48	1.86	0.18	1.0141	0.01783	0.99396	'regulation of GTPase activity'	5	Q9NPF8;Q6PJ46
44265	9	966	8.41	3.7	0.3779	0.01848	0.994996	'cellular macromolecule catabolism'	6	P09668;P21128;P07339;Q9UKR3;P12955;Q8WTS1;Q16651;O60259;P14735
43123	3	135	2.8	0.51	0.7438	0.01909	0.995805	'positive regulation of I-kappaB kinase/NF-kappaB cascade'	9;6;7	P09601;P17302;P50591
48388	1	4	0.93	0.01	1.7888	0.02026	0.997011	'endosomal lumen acidification'	8;11;7	P51790
45663	1	4	0.93	0.01	1.7888	0.02026	0.997011	'positive regulation of myoblast differentiation'	8;6;7	P62324
9057	9	984	8.41	3.77	0.3696	0.02053	0.997236	'macromolecule catabolism'	5	P07339;O60259;Q9UKR3;Q8WTS1;P09668;P12955;P14735;P21128;Q16651
6690	2	53	1.86	0.2	0.971	0.02134	0.997815	'icosanoid metabolism'	8;7	Q15067;Q08477
9058	1	1529	0.93	5.86	-0.8196	0.02161	0.99798	'biosynthesis'	4	O75936
6725	3	142	2.8	0.54	0.7217	0.02172	0.998043	'aromatic compound metabolism'	5	Q8WTS1;Q16134;Q99685
16055	3	143	2.8	0.54	0.7186	0.02211	0.998253	'Wnt receptor signaling pathway'	6	O60381;P19784;Q04726
43122	3	143	2.8	0.54	0.7186	0.02211	0.998253	'regulation of I-kappaB kinase/NF-kappaB cascade'	8;5;6	P09601;P17302;P50591
8285	4	261	3.73	1	0.5845	0.02351	0.998837	'negative regulation of cell proliferation'	6	O43474;P62324;P50539;Q92831
45601	1	5	0.93	0.01	1.6919	0.02427	0.999067	'regulation of endothelial cell differentiation'	5	P62324
45661	1	5	0.93	0.01	1.6919	0.02427	0.999067	'regulation of myoblast differentiation'	5;6;7	P62324
50954	3	150	2.8	0.57	0.6978	0.02496	0.999237	'sensory perception of mechanical stimulus'	8;6;7	P17302;P23771;O60779
50982	3	150	2.8	0.57	0.6978	0.02496	0.999237	'detection of mechanical stimulus'	7	P17302;P23771;O60779
7605	3	150	2.8	0.57	0.6978	0.02496	0.999237	'perception of sound'	8;9;7	O60779;P17302;P23771
6810	21	3224	19.62	12.36	0.2383	0.02749	0.999635	'transport'	4;5	P33260;Q8NEV8;Q9UGM1;Q16134;P37088;O94823;Q9Y689;Q8IZ49;O60779;P50539;Q12955;P00167;Q15067;Q08477;P16435;P13584;P17302;P04114;P51168;O60784;P51790
7500	1	6	0.93	0.02	1.6127	0.02826	0.999709	'mesodermal cell fate determination'	8;9;11;6;10	O43474
9967	3	159	2.8	0.6	0.6723	0.02889	0.999758	'positive regulation of signal transduction'	5;6	P09601;P17302;P50591
7588	2	64	1.86	0.24	0.8889	0.02994	0.999822	'excretion'	4	P37088;P51168
51234	22	3410	20.56	13.07	0.2357	0.03006	0.999828	'establishment of localization'	4	Q12955;P33260;Q8NEV8;Q9UGM1;Q16134;P00167;P62324;P37088;O94823;Q15067;Q9Y689;Q8IZ49;O60779;Q08477;P16435;P50539;P13584;P17302;P04114;P51168;O60784;P51790
1710	1	7	0.93	0.02	1.5458	0.03223	0.999909	'mesodermal cell fate commitment'	8;9;5;7;10	O43474
48333	1	7	0.93	0.02	1.5458	0.03223	0.999909	'mesodermal cell differentiation'	8;9;6;7	O43474
6665	2	68	1.86	0.26	0.8625	0.03336	0.999935	'sphingolipid metabolism'	8;7	Q6ZRF2;P17900
6886	6	585	5.6	2.24	0.4131	0.03446	0.999953	'intracellular protein transport'	6;7	Q8NEV8;Q9Y689;Q8IZ49;P50539;Q12955;O60784
45851	1	8	0.93	0.03	1.4877	0.03618	0.999971	'pH reduction'	6	P51790
48332	1	8	0.93	0.03	1.4877	0.03618	0.999971	'mesoderm morphogenesis'	4;7	O43474
1707	1	8	0.93	0.03	1.4877	0.03618	0.999971	'mesoderm formation'	8;5;6;7	O43474
48646	1	8	0.93	0.03	1.4877	0.03618	0.999971	'anatomical structure formation'	4	O43474
51453	1	8	0.93	0.03	1.4877	0.03618	0.999971	'regulation of cellular pH'	9;6	P51790
51452	1	8	0.93	0.03	1.4877	0.03618	0.999971	'cellular pH reduction'	7;10	P51790
1704	1	8	0.93	0.03	1.4877	0.03618	0.999971	'formation of primary germ layer'	5;6	O43474
6636	1	8	0.93	0.03	1.4877	0.03618	0.999971	'fatty acid desaturation'	8;7	O15121
7249	3	179	2.8	0.68	0.6205	0.03875	0.999987	'I-kappaB kinase/NF-kappaB cascade'	7	P09601;P17302;P50591
9582	3	180	2.8	0.69	0.6181	0.03928	0.999988	'detection of abiotic stimulus'	6	O60779;P17302;P23771
7043	1	9	0.93	0.03	1.4366	0.04012	0.999991	'intercellular junction assembly'	8;7	P17302
7369	1	9	0.93	0.03	1.4366	0.04012	0.999991	'gastrulation'	5	O43474
45446	1	9	0.93	0.03	1.4366	0.04012	0.999991	'endothelial cell differentiation'	4	P62324
31424	1	10	0.93	0.03	1.3908	0.04405	0.999997	'keratinization'	9;5	Q08188
6787	1	10	0.93	0.03	1.3908	0.04405	0.999997	'porphyrin catabolism'	7	P09601
6091	7	790	6.54	3.02	0.3504	0.04509	0.999998	'generation of precursor metabolites and energy'	5	P33260;Q16134;P00167;Q15067;Q08477;P16435;P13584
7600	5	470	4.67	1.8	0.4266	0.04552	0.999998	'sensory perception'	5;6	P37088;O60779;P17302;P23771;P51168
44249	1	1365	0.93	5.23	-0.7674	0.04602	0.999998	'cellular biosynthesis'	5	O75936
44267	25	4207	23.36	16.13	0.2	0.04812	0.999999	'cellular protein metabolism'	6	Q14687;P21860;Q8WTS1;P09668;Q96DC9;P54753;Q08188;P21128;Q16651;O15197;O95164;P07339;O60259;O75190;Q9UKR3;P19784;P12955;Q92831;P14735;Q86UD3;P17302;Q06418;Q9NV79;Q16825;P28562
7516	1	11	0.93	0.04	1.3494	0.04795	0.999999	'hemocyte development'	5;7	O75498
42981	5	489	4.67	1.87	0.4091	0.05223	1	'regulation of apoptosis'	6;7	Q9UM63;Q92854;P62324;O60238;P50591
9913	1	12	0.93	0.04	1.3116	0.05184	1	'epidermal cell differentiation'	8;4	Q08188
18149	1	12	0.93	0.04	1.3116	0.05184	1	'peptide cross-linking'	8;7	Q08188
43067	5	495	4.67	1.89	0.4037	0.05446	1	'regulation of programmed cell death'	5;6	Q92854;Q9UM63;P62324;O60238;P50591
51223	1	17	0.93	0.06	1.1602	0.07107	1	'regulation of protein transport'	6;7	P50539
7222	1	29	0.93	0.11	0.9281	0.1156	1	'frizzled signaling pathway'	7	Q04726
1775	2	141	1.86	0.54	0.5445	0.1161	1	'cell activation'	4	O75498;P55000
9581	5	511	4.67	1.95	0.3896	0.06068	1	'detection of external stimulus'	5	P17302;P23771;O60779;P51168;P37088
43170	26	4717	24.29	18.08	0.1625	0.1018	1	'macromolecule metabolism'	4	O95164;P07339;Q14687;O60259;P21860;O75190;Q9UKR3;P19784;Q8WTS1;Q92484;P09668;P12955;Q96DC9;Q92831;P14735;Q86UD3;P17302;P54753;Q08188;P21128;Q16651;O15197;Q06418;Q9NV79;P28562;Q16825
51051	1	22	0.93	0.08	1.0482	0.0899	1	'negative regulation of transport'	6;7	P50539
30004	1	15	0.93	0.05	1.2146	0.06343	1	'monovalent inorganic cation homeostasis'	7	P51790
45445	1	23	0.93	0.08	1.0289	0.09363	1	'myoblast differentiation'	5;6	P62324
7050	2	119	1.86	0.45	0.6186	0.08784	1	'cell cycle arrest'	7	Q9UM63;Q92831
42306	1	16	0.93	0.06	1.1866	0.06725	1	'regulation of protein-nucleus import'	8;9;7;10	P50539
51094	1	27	0.93	0.1	0.9592	0.1084	1	'positive regulation of development'	4	P62324
7169	3	237	2.8	0.9	0.4976	0.07554	1	'transmembrane receptor protein tyrosine kinase signaling pathway'	7	P21860;P54753;O15197
45216	1	13	0.93	0.04	1.2768	0.05572	1	'intercellular junction assembly and/or maintenance'	6	P17302
46822	1	28	0.93	0.1	0.9433	0.112	1	'regulation of nucleocytoplasmic transport'	8;6;7	P50539
51235	1	21	0.93	0.08	1.0684	0.08617	1	'maintenance of localization'	4	P50539
51220	1	13	0.93	0.04	1.2768	0.05572	1	'cytoplasmic sequestering of protein'	8;9;6	P50539
45765	1	26	0.93	0.09	0.9756	0.1047	1	'regulation of angiogenesis'	8;7	P62324
42401	1	27	0.93	0.1	0.9592	0.1084	1	'biogenic amine biosynthesis'	8;7	O75936
51224	1	14	0.93	0.05	1.2446	0.05958	1	'negative regulation of protein transport'	8;7	P50539
6473	1	27	0.93	0.1	0.9592	0.1084	1	'protein amino acid acetylation'	8;7	Q92831
43068	3	280	2.8	1.07	0.4245	0.1098	1	'positive regulation of programmed cell death'	6;7	Q9UM63;O60238;P50591
6954	3	261	2.8	1	0.4554	0.09402	1	'inflammatory response'	5;6;7	O75498;Q99685;P14778
6691	1	20	0.93	0.07	1.0896	0.08242	1	'leukotriene metabolism'	8;9;6	Q08477
6778	1	29	0.93	0.11	0.9281	0.1156	1	'porphyrin metabolism'	6	P09601
46823	1	14	0.93	0.05	1.2446	0.05958	1	'negative regulation of nucleocytoplasmic transport'	8;9;7	P50539
42994	1	13	0.93	0.04	1.2768	0.05572	1	'cytoplasmic sequestering of transcription factor'	9;11;12;13;7;10	P50539
19538	25	4237	23.36	16.24	0.1963	0.0646	1	'protein metabolism'	5	Q14687;P21860;Q8WTS1;P09668;Q96DC9;P54753;Q08188;P21128;Q16651;O15197;O95164;P07339;O60259;O75190;Q9UKR3;P19784;P12955;Q92831;P14735;Q86UD3;P17302;Q06418;Q9NV79;Q16825;P28562
16042	2	109	1.86	0.41	0.6569	0.0758	1	'lipid catabolism'	5;6	Q6ZRF2;P17900
6464	14	2257	13.08	8.65	0.2011	0.1182	1	'protein modification'	6;7	Q14687;P21860;Q96DC9;P54753;Q08188;O15197;O95164;P19784;Q92831;Q86UD3;Q06418;Q9NV79;Q16825;P28562
42386	1	14	0.93	0.05	1.2446	0.05958	1	'hemocyte differentiation (sensu Arthropoda)'	4;6	O75498
51180	1	15	0.93	0.05	1.2146	0.06343	1	'vitamin transport'	5;6	O60779
45597	1	22	0.93	0.08	1.0482	0.0899	1	'positive regulation of cell differentiation'	5	P62324
12502	3	259	2.8	0.99	0.4587	0.09241	1	'induction of programmed cell death'	8;7	Q9UM63;O60238;P50591
44260	25	4263	23.36	16.34	0.1932	0.06529	1	'cellular macromolecule metabolism'	5	Q14687;P21860;Q8WTS1;P09668;Q96DC9;P54753;Q08188;P21128;Q16651;O15197;O95164;P07339;O60259;O75190;Q9UKR3;P19784;P12955;Q92831;P14735;Q86UD3;P17302;Q06418;Q9NV79;Q16825;P28562
43283	24	4211	22.42	16.14	0.1765	0.08647	1	'biopolymer metabolism'	4	Q14687;Q92874;P21860;Q8WTS1;P09668;Q96DC9;P54753;Q08188;P21128;Q16651;O15197;O95164;P07339;O60259;Q9UKR3;P19784;P12955;Q92831;P14735;Q86UD3;Q06418;Q9NV79;Q16825;P28562
16197	1	27	0.93	0.1	0.9592	0.1084	1	'endosome transport'	6;7	O60784
42692	1	26	0.93	0.09	0.9756	0.1047	1	'muscle cell differentiation'	4	P62324
16338	1	21	0.93	0.08	1.0684	0.08617	1	'calcium-independent cell-cell adhesion'	6	O95832
51243	8	1015	7.47	3.89	0.3	0.07234	1	'negative regulation of cellular physiological process'	5	Q9UM63;O43474;Q92854;P62324;Q14865;P50539;Q92831;O60238
45185	1	17	0.93	0.06	1.1602	0.07107	1	'maintenance of protein localization'	5	P50539
6308	1	15	0.93	0.05	1.2146	0.06343	1	'DNA catabolism'	6;7	Q92874
43449	1	24	0.93	0.09	1.0104	0.09733	1	'alkene metabolism'	5	Q08477
45165	1	30	0.93	0.11	0.9133	0.1193	1	'cell fate commitment'	4	O43474
43118	8	1045	7.47	4	0.2869	0.07903	1	'negative regulation of physiological process'	4	Q9UM63;Q92854;Q14865;P50539;O60238;O43474;P62324;Q92831
30183	1	20	0.93	0.07	1.0896	0.08242	1	'B cell differentiation'	8;5;7;10	O75498
42168	1	22	0.93	0.08	1.0482	0.0899	1	'heme metabolism'	6;7	P09601
43065	3	278	2.8	1.06	0.4277	0.1081	1	'positive regulation of apoptosis'	8;7	Q9UM63;O60238;P50591
51336	2	92	1.86	0.35	0.7308	0.05671	1	'regulation of hydrolase activity'	4	Q6PJ46;Q9NPF8
6885	1	18	0.93	0.06	1.1354	0.07487	1	'regulation of pH'	5	P51790
1709	1	27	0.93	0.1	0.9592	0.1084	1	'cell fate determination'	5	O43474
9887	9	1252	8.41	4.8	0.2603	0.1055	1	'organogenesis'	4	Q92854;P56178;Q04726;O43474;P07585;Q08188;P62324;O60259;P17302
43085	1	169	0.93	0.64	0.1603	0.5026	1	'positive regulation of enzyme activity'	4	P62324
6323	1	331	0.93	1.26	-0.1343	1	1	'DNA packaging'	6;7	Q92831
48534	1	117	0.93	0.44	0.3208	0.3838	1	'hemopoietic or lymphoid organ development'	4	O75498
7283	2	174	1.86	0.66	0.4527	0.1619	1	'spermatogenesis'	6	P19784;P62324
7165	18	3853	16.82	14.77	0.0669	0.5842	1	'signal transduction'	4	Q12955;P09601;P17302;O60381;P54753;P04114;O75498;P21860;O15197;Q9Y689;P19784;Q04726;P40617;P50591;O14732;Q06418;P14778;P14735
45321	1	140	0.93	0.53	0.2425	0.4394	1	'immune cell activation'	5;7	O75498
6470	2	214	1.86	0.82	0.3621	0.2209	1	'protein amino acid dephosphorylation'	8;7	Q16825;P28562
9888	2	246	1.86	0.94	0.3011	0.2692	1	'histogenesis'	5	Q08188;O43474
45045	1	296	0.93	1.13	-0.0852	1	1	'secretory pathway'	5;6	O60784
16311	2	222	1.86	0.85	0.346	0.2329	1	'dephosphorylation'	7	Q16825;P28562
9792	1	35	0.93	0.13	0.8463	0.1371	1	'embryonic development (sensu Metazoa)'	4	O43474
51170	1	132	0.93	0.5	0.2682	0.4207	1	'nuclear import'	8;7	P50539
7398	1	123	0.93	0.47	0.299	0.3988	1	'ectoderm development'	6	Q08188
7267	3	759	2.8	2.91	-0.0166	1	1	'cell-cell signaling'	4	P17302;P50591;P14735
30098	1	45	0.93	0.17	0.737	0.1718	1	'lymphocyte differentiation'	9;4;6;7	O75498
48193	1	180	0.93	0.69	0.1327	0.5246	1	'Golgi vesicle transport'	6;7	O60784
30001	3	460	2.8	1.76	0.2059	0.4414	1	'metal ion transport'	8;7	Q9UGM1;P51168;P37088
51276	1	404	0.93	1.54	-0.2221	1	1	'chromosome organization and biogenesis'	6	Q92831
9892	2	370	1.86	1.41	0.1217	0.6661	1	'negative regulation of metabolism'	5	Q14865;O43474
9966	3	346	2.8	1.32	0.3315	0.1716	1	'regulation of signal transduction'	4;5	P09601;P17302;P50591
45449	13	2604	12.14	9.98	0.0958	0.4201	1	'regulation of transcription'	7	Q9UM63;P23771;O60381;P62324;Q04726;Q14865;O43474;Q99967;Q12796;P50539;Q92831;P56178;Q05481
6139	14	4193	13.08	16.07	-0.1046	0.5087	1	'nucleobase; nucleoside; nucleotide and nucleic acid metabolism'	5	Q9UM63;Q92874;P23771;O60381;P62324;Q04726;Q14865;O43474;Q99967;Q12796;P50539;Q92831;P56178;Q05481
46907	6	889	5.6	3.4	0.2261	0.1841	1	'intracellular transport'	5;6	Q12955;Q8NEV8;Q9Y689;Q8IZ49;O60784;P50539
43207	3	735	2.8	2.81	-0.0022	1	1	'response to external biotic stimulus'	5	Q99685;O75498;P14778
7155	6	922	5.6	3.53	0.2097	0.2829	1	'cell adhesion'	4	Q92854;O15018;O76027;P55000;Q06418;O95832
6955	6	1101	5.6	4.22	0.1296	0.4634	1	'immune response'	4;6	Q92854;Q99685;O75498;P50591;P33121;P14778
16192	1	556	0.93	2.13	-0.3634	0.7311	1	'vesicle-mediated transport'	5;6	O60784
6928	1	333	0.93	1.27	-0.137	1	1	'cell motility'	4;5	P62324
6468	5	873	4.67	3.34	0.1508	0.4117	1	'protein amino acid phosphorylation'	8;7	P21860;P19784;P54753;O15197;Q06418
19222	13	2930	12.14	11.23	0.0385	0.7584	1	'regulation of metabolism'	4	Q9UM63;O60381;O43474;P50539;Q92831;Q05481;P23771;P62324;Q04726;Q14865;Q99967;Q12796;P56178
6891	1	43	0.93	0.16	0.7568	0.165	1	'intra-Golgi transport'	8;6;7	O60784
15672	2	367	1.86	1.4	0.1253	0.6647	1	'monovalent inorganic cation transport'	8;7	P51168;P37088
7001	1	390	0.93	1.49	-0.2065	1	1	'chromosome organization and biogenesis (sensu Eukaryota)'	7	Q92831
50878	1	161	0.93	0.61	0.1815	0.4859	1	'regulation of body fluids'	4	Q9UHF4
7519	1	63	0.93	0.24	0.5906	0.2308	1	'myogenesis'	5	P62324
9611	4	551	3.73	2.11	0.2551	0.2928	1	'response to wounding'	5	Q99685;O75498;P14778;Q9UHF4
45934	2	274	1.86	1.05	0.2538	0.3114	1	'negative regulation of nucleobase; nucleoside; nucleotide and nucleic acid metabolism'	7	O43474;Q14865
7049	4	1103	3.73	4.22	-0.0557	1	1	'cell cycle'	4	Q9UM63;Q6ZRF2;Q92831;P28562
6512	3	699	2.8	2.68	0.0201	0.7648	1	'ubiquitin cycle'	8;7	Q14687;Q96DC9;Q86UD3
15031	6	835	5.6	3.2	0.2543	0.1605	1	'protein transport'	5;6	Q12955;Q8NEV8;Q9Y689;Q8IZ49;P50539;O60784
48232	2	174	1.86	0.66	0.4527	0.1619	1	'male gamete generation'	5	P19784;P62324
8104	6	899	5.6	3.44	0.2211	0.1889	1	'protein localization'	4	Q12955;Q8NEV8;Q9Y689;Q8IZ49;P50539;O60784
46903	1	365	0.93	1.39	-0.1773	1	1	'secretion'	5	O60784
43066	2	202	1.86	0.77	0.3874	0.2029	1	'negative regulation of apoptosis'	8;7	Q92854;O60238
42127	4	471	3.73	1.8	0.3246	0.1303	1	'regulation of cell proliferation'	5	O43474;P50539;Q92831;P62324
31324	2	309	1.86	1.18	0.201	0.3635	1	'negative regulation of cellular metabolism'	6	O43474;Q14865
7243	3	464	2.8	1.77	0.202	0.4434	1	'protein kinase cascade'	6	P09601;P17302;P50591
6520	1	315	0.93	1.2	-0.1125	1	1	'amino acid metabolism'	6;7	P12955
6461	1	397	0.93	1.52	-0.2144	1	1	'protein complex assembly'	7	P17302
43412	14	2373	13.08	9.09	0.1772	0.1745	1	'biopolymer modification'	5	Q14687;P21860;Q96DC9;P54753;Q08188;O15197;O95164;P19784;Q92831;Q86UD3;Q06418;Q9NV79;Q16825;P28562
51242	3	677	2.8	2.59	0.0344	0.7583	1	'positive regulation of cellular physiological process'	5	Q9UM63;O60238;P50591
19219	13	2656	12.14	10.18	0.0862	0.5198	1	'regulation of nucleobase; nucleoside; nucleotide and nucleic acid metabolism'	6	Q9UM63;O43474;Q05481;P62324;Q14865;Q99967;Q12796;P56178;O60381;P50539;Q92831;P23771;Q04726
6959	1	236	0.93	0.9	0.0141	0.6227	1	'humoral immune response'	5;6;7	O75498
8361	1	251	0.93	0.96	-0.0128	1	1	'regulation of cell size'	5;6	P62324
6575	1	79	0.93	0.3	0.492	0.2797	1	'amino acid derivative metabolism'	6	O75936
7596	1	136	0.93	0.52	0.2552	0.4301	1	'blood coagulation'	4;6;7	Q9UHF4
42398	1	33	0.93	0.12	0.8719	0.13	1	'amino acid derivative biosynthesis'	6;7	O75936
51169	1	208	0.93	0.79	0.0694	0.5765	1	'nuclear transport'	6;7	P50539
6986	1	84	0.93	0.32	0.4653	0.2943	1	'response to unfolded protein'	5	O75190
6812	4	607	3.73	2.32	0.2121	0.3197	1	'cation transport'	6;7	Q9UGM1;P37088;O94823;P51168
50801	1	189	0.93	0.72	0.1113	0.5419	1	'ion homeostasis'	4	P51790
30308	1	42	0.93	0.16	0.767	0.1615	1	'negative regulation of cell growth'	8;9;5;6;7	P62324
48522	6	815	5.6	3.12	0.2652	0.1529	1	'positive regulation of cellular process'	4	Q9UM63;P62324;P09601;P17302;O60238;P50591
9309	1	89	0.93	0.34	0.4401	0.3086	1	'amine biosynthesis'	6;7	O75936
6066	1	359	0.93	1.37	-0.17	1	1	'alcohol metabolism'	5	P04114
6793	8	1242	7.47	4.76	0.2084	0.173	1	'phosphorus metabolism'	5	P21860;P54753;O15197;O14732;P19784;Q06418;Q16825;P28562
51187	1	56	0.93	0.21	0.6418	0.2083	1	'cofactor catabolism'	6	P09601
46483	1	80	0.93	0.3	0.4865	0.2826	1	'heterocycle metabolism'	5	P09601
6820	1	253	0.93	0.97	-0.0163	1	1	'anion transport'	6;7	P51790
48468	2	157	1.86	0.6	0.4976	0.1379	1	'cell development'	4	P62324;P19784
7028	1	117	0.93	0.44	0.3208	0.3838	1	'cytoplasm organization and biogenesis'	5	P17302
6936	1	229	0.93	0.87	0.0273	0.6116	1	'muscle contraction'	4	P17302
6664	1	36	0.93	0.13	0.8341	0.1407	1	'glycolipid metabolism'	8;7	P17900
6796	8	1242	7.47	4.76	0.2084	0.173	1	'phosphate metabolism'	6	P21860;P54753;O15197;O14732;P19784;Q06418;Q16825;P28562
8544	1	99	0.93	0.37	0.3937	0.3365	1	'epidermis development'	7	Q08188
6873	1	179	0.93	0.68	0.1351	0.5226	1	'cell ion homeostasis'	5	P51790
19395	1	33	0.93	0.12	0.8719	0.13	1	'fatty acid oxidation'	8;7	Q15067
6259	2	851	1.86	3.26	-0.2481	0.5884	1	'DNA metabolism'	5;6	Q92874;Q92831
6643	2	173	1.86	0.66	0.4552	0.1605	1	'membrane lipid metabolism'	6;7	Q6ZRF2;P17900
16125	1	110	0.93	0.42	0.3477	0.3658	1	'sterol metabolism'	8;6;7	P04114
7599	1	145	0.93	0.55	0.2272	0.4509	1	'hemostasis'	5	Q9UHF4
15674	1	193	0.93	0.74	0.1022	0.5494	1	'di-; tri-valent inorganic cation transport'	8;7	Q9UGM1
74	2	742	1.86	2.84	-0.1867	0.7724	1	'regulation of progression through cell cycle'	5	Q9UM63;Q92831
40011	1	333	0.93	1.27	-0.137	1	1	'locomotion'	4	P62324
48523	8	1133	7.47	4.34	0.2502	0.1451	1	'negative regulation of cellular process'	4	Q9UM63;O43474;Q92854;P62324;Q14865;P50539;Q92831;O60238
1501	1	197	0.93	0.75	0.0932	0.5568	1	'skeletal development'	5	P56178
6350	13	2740	12.14	10.5	0.0711	0.5289	1	'transcription'	6	Q9UM63;O43474;Q05481;P62324;Q14865;Q99967;Q12796;P56178;O60381;P50539;Q92831;P23771;Q04726
16337	2	243	1.86	0.93	0.3064	0.2646	1	'cell-cell adhesion'	5	O76027;O95832
7276	2	214	1.86	0.82	0.3621	0.2209	1	'gametogenesis'	4	P62324;P19784
6869	1	98	0.93	0.37	0.3981	0.3337	1	'lipid transport'	5;6	P04114
6996	3	1155	2.8	4.42	-0.2058	0.634	1	'organelle organization and biogenesis'	5	Q92831;O60784;P51790
6325	1	320	0.93	1.22	-0.1194	1	1	'establishment and/or maintenance of chromatin architecture'	8;7	Q92831
16310	5	1009	4.67	3.86	0.0856	0.6112	1	'phosphorylation'	7	P21860;P54753;O15197;P19784;Q06418
902	1	431	0.93	1.65	-0.2506	1	1	'cellular morphogenesis'	4;5	P62324
7166	7	1577	6.54	6.04	0.0365	0.8375	1	'cell surface receptor linked signal transduction'	5	P21860;P54753;O15197;O60381;P19784;P14778;Q04726
45786	2	276	1.86	1.05	0.2506	0.3144	1	'negative regulation of progression through cell cycle'	6	Q9UM63;Q92831
1568	1	111	0.93	0.42	0.3438	0.3684	1	'blood vessel development'	5	P62324
45792	1	42	0.93	0.16	0.767	0.1615	1	'negative regulation of cell size'	6;7	P62324
16043	5	1504	4.67	5.76	-0.0963	0.8347	1	'cell organization and biogenesis'	4	P62324;Q92831;P17302;O60784;P51790
12501	5	770	4.67	2.95	0.2071	0.2508	1	'programmed cell death'	5	Q9UM63;Q92854;P62324;O60238;P50591
6950	7	1484	6.54	5.68	0.0645	0.6733	1	'response to stress'	4	O75498;O15217;Q99685;O75190;P14778;Q9UHF4;P28562
16049	1	251	0.93	0.96	-0.0128	1	1	'cell growth'	3;4;6;7	P62324
8219	5	820	4.67	3.14	0.179	0.3935	1	'cell death'	4	Q9UM63;Q92854;P62324;O60238;P50591
44271	1	89	0.93	0.34	0.4401	0.3086	1	'nitrogen compound biosynthesis'	5;6	O75936
9613	3	724	2.8	2.77	0.0044	1	1	'response to pest; pathogen or parasite'	5;6	O75498;Q99685;P14778
7498	1	43	0.93	0.16	0.7568	0.165	1	'mesoderm development'	3;6	O43474
6913	1	234	0.93	0.89	0.0178	0.6196	1	'nucleocytoplasmic transport'	6;7	P50539
30003	1	171	0.93	0.65	0.1551	0.5066	1	'cation homeostasis'	6	P51790
16477	1	153	0.93	0.58	0.2037	0.4687	1	'cell migration'	5;6	P62324
15698	1	206	0.93	0.78	0.0737	0.573	1	'inorganic anion transport'	8;7	P51790
9308	2	467	1.86	1.79	0.019	0.7178	1	'amine metabolism'	5	O75936;P12955
19748	1	42	0.93	0.16	0.767	0.1615	1	'secondary metabolism'	4	P09601
42113	1	44	0.93	0.16	0.7468	0.1684	1	'B cell activation'	9;7	O75498
6576	1	70	0.93	0.26	0.5447	0.2525	1	'biogenic amine metabolism'	6;7	O75936
9605	9	1504	8.41	5.76	0.1762	0.2149	1	'response to external stimulus'	4	O75498;P37088;Q99685;O60779;P14778;P17302;P23771;P51168;Q9UHF4
6767	1	48	0.93	0.18	0.7089	0.1819	1	'water-soluble vitamin metabolism'	6	O75936
19725	1	204	0.93	0.78	0.0779	0.5694	1	'cell homeostasis'	4	P51790
8203	1	100	0.93	0.38	0.3893	0.3392	1	'cholesterol metabolism'	8;9;7	P04114
9607	9	1397	8.41	5.35	0.2102	0.1899	1	'response to biotic stimulus'	4	Q92854;P14778;P33121;P28562;O75498;Q99685;O75190;P23771;P50591
7586	1	76	0.93	0.29	0.5089	0.2707	1	'digestion'	4	P33121
50877	5	795	4.67	3.04	0.1928	0.2653	1	'neurophysiological process'	4	P37088;O60779;P17302;P23771;P51168
6807	2	490	1.86	1.87	-0.0022	1	1	'nitrogen compound metabolism'	4	P12955;O75936
7517	1	262	0.93	1	-0.0316	1	1	'muscle development'	4	P62324
7242	6	1603	5.6	6.14	-0.0423	1	1	'intracellular signaling cascade'	5	P09601;Q9Y689;O75498;P40617;P17302;P50591
8015	1	183	0.93	0.7	0.1255	0.5305	1	'circulation'	4	P04114
5975	1	599	0.93	2.29	-0.3964	0.5237	1	'carbohydrate metabolism'	5	Q92484
6519	2	378	1.86	1.44	0.1123	0.67	1	'amino acid and derivative metabolism'	5	P12955;O75936
8283	4	876	3.73	3.35	0.0482	0.7844	1	'cell proliferation'	4	P50539;O43474;P62324;Q92831
51186	1	251	0.93	0.96	-0.0128	1	1	'cofactor metabolism'	5	P09601
7399	3	680	2.8	2.6	0.0324	0.7592	1	'neurogenesis'	5	Q92854;P56178;O60259
6979	1	63	0.93	0.24	0.5906	0.2308	1	'response to oxidative stress'	5;6	P28562
6897	1	238	0.93	0.91	0.0104	0.6258	1	'endocytosis'	6;7	O60784
46649	1	118	0.93	0.45	0.3171	0.3863	1	'lymphocyte activation'	8;6	O75498
30097	1	117	0.93	0.44	0.3208	0.3838	1	'hemopoiesis'	5	O75498
6606	1	132	0.93	0.5	0.2682	0.4207	1	'protein-nucleus import'	8;9;7	P50539
6766	1	63	0.93	0.24	0.5906	0.2308	1	'vitamin metabolism'	5	O75936
7167	3	328	2.8	1.25	0.355	0.1538	1	'enzyme linked receptor protein signaling pathway'	6	P21860;O15197;P54753
6952	7	1207	6.54	4.62	0.1591	0.3496	1	'defense response'	5	Q92854;P14778;P33121;O75498;Q99685;P23771;P50591
6800	1	83	0.93	0.31	0.4705	0.2914	1	'oxygen and reactive oxygen species metabolism'	5	P28562
17038	1	148	0.93	0.56	0.2182	0.4576	1	'protein import'	6;7	P50539
6351	12	2552	11.21	9.78	0.0661	0.6233	1	'transcription; DNA-dependent'	7	Q9UM63;Q14865;P56178;P50539;Q04726;O43474;Q05481;Q99967;Q12796;O60381;Q92831;P23771
45595	1	70	0.93	0.26	0.5447	0.2525	1	'regulation of cell differentiation'	4	P62324
1944	1	111	0.93	0.42	0.3438	0.3684	1	'vasculature development'	4	P62324
1558	1	177	0.93	0.67	0.14	0.5187	1	'regulation of cell growth'	8;4;5;7	P62324
6457	1	323	0.93	1.23	-0.1235	1	1	'protein folding'	7	O75190
31323	13	2826	12.14	10.83	0.0561	0.6396	1	'regulation of cellular metabolism'	5	Q9UM63;Q14865;P56178;P50539;Q04726;O43474;Q05481;P62324;Q99967;Q12796;O60381;Q92831;P23771
7264	2	371	1.86	1.42	0.1205	0.6666	1	'small GTPase mediated signal transduction'	6	Q9Y689;P40617
42440	1	37	0.93	0.14	0.8222	0.1442	1	'pigment metabolism'	5	P09601
6811	5	923	4.67	3.53	0.1258	0.433	1	'ion transport'	5;6	Q9UGM1;P37088;O94823;P51168;P51790
1525	1	108	0.93	0.41	0.3557	0.3606	1	'angiogenesis'	6;7	P62324
6644	1	106	0.93	0.4	0.3639	0.3553	1	'phospholipid metabolism'	8;7	Q6ZRF2
7507	1	46	0.93	0.17	0.7274	0.1752	1	'heart development'	5	P17302
43069	2	206	1.86	0.78	0.3788	0.2089	1	'negative regulation of programmed cell death'	6;7	Q92854;O60238
43119	3	695	2.8	2.66	0.0226	0.7636	1	'positive regulation of physiological process'	4	Q9UM63;O60238;P50591
51244	16	4179	14.95	16.02	-0.0355	0.8949	1	'regulation of cellular physiological process'	4	Q9UM63;Q92854;Q14865;P56178;P50539;O60238;Q04726;O43474;Q05481;P62324;Q99967;Q12796;O60381;Q92831;P23771;P50591
51049	1	66	0.93	0.25	0.5703	0.2402	1	'regulation of transport'	5;6	P50539
6605	2	260	1.86	0.99	0.2768	0.2903	1	'protein targeting'	8;7	P50539;Q12955
42060	1	140	0.93	0.53	0.2425	0.4394	1	'wound healing'	6	Q9UHF4
6915	5	764	4.67	2.92	0.2106	0.2475	1	'apoptosis'	6	Q9UM63;Q92854;O60238;P62324;P50591
45184	6	874	5.6	3.35	0.2338	0.1771	1	'establishment of protein localization'	5	Q8NEV8;Q9Y689;Q8IZ49;P50539;Q12955;O60784
9628	3	533	2.8	2.04	0.1407	0.4841	1	'response to abiotic stimulus'	5	O60779;P17302;P23771
48514	1	111	0.93	0.42	0.3438	0.3684	1	'blood vessel morphogenesis'	5;6	P62324
8202	1	218	0.93	0.83	0.0489	0.5936	1	'steroid metabolism'	6;7	P04114
45926	1	46	0.93	0.17	0.7274	0.1752	1	'negative regulation of growth'	4	P62324

## Sheet: cluster3.BP
GO ID	# Genes in cluster	# Genes on chip	% in cluster	% on array	Log-odds ratio	P(raw)	P(cor)	GO term description	GO term levels	Gene product identifier(s)
7398	8	123	21.62	0.47	1.765	1.102e-11	0	'ectoderm development'	6	P23490;P13645;P04264;O75342;Q9NZT1;P49862;O14633;Q9UBC9
8544	8	99	21.62	0.37	1.8597	2.127e-12	0	'epidermis development'	7	P04264;Q9NZT1;P13645;P49862;P23490;O75342;O14633;Q9UBC9
9888	8	246	21.62	0.94	1.4619	2.168e-09	2e-07	'histogenesis'	5	P23490;P13645;P04264;O75342;Q9NZT1;P49862;O14633;Q9UBC9
31424	3	10	8.1	0.03	2.3618	7.412e-07	9.19e-05	'keratinization'	9;5	P23490;O14633;Q9UBC9
9913	3	12	8.1	0.04	2.2825	1.177e-06	0.0001459	'epidermal cell differentiation'	8;4	P23490;O14633;Q9UBC9
9887	8	1252	21.62	4.8	0.738	0.0003168	0.0385276	'organogenesis'	4	P04264;Q9NZT1;P13645;P49862;P23490;O75342;O14633;Q9UBC9
19752	5	600	13.51	2.3	0.8218	0.001549	0.174879	'carboxylic acid metabolism'	6	P05089;P42357;P15428;O75342;Q9GZR5
6082	5	602	13.51	2.3	0.8204	0.001572	0.177232	'organic acid metabolism'	5	P05089;P42357;P15428;O75342;Q9GZR5
6690	2	53	5.4	0.2	1.4481	0.002766	0.290687	'icosanoid metabolism'	8;7	P15428;O75342
6631	3	205	8.1	0.78	1.0467	0.003169	0.325363	'fatty acid metabolism'	6;7	P15428;O75342;Q9GZR5
9063	2	76	5.4	0.29	1.2912	0.00548	0.494086	'amino acid catabolism'	8;7	P42357;P05089
6633	2	78	5.4	0.29	1.2798	0.005756	0.511202	'fatty acid biosynthesis'	8;6;7	O75342;Q9GZR5
9310	2	83	5.4	0.31	1.2528	0.006474	0.553084	'amine catabolism'	6;7	P05089;P42357
16053	2	86	5.4	0.32	1.2373	0.006924	0.577498	'organic acid biosynthesis'	6	O75342;Q9GZR5
46394	2	86	5.4	0.32	1.2373	0.006924	0.577498	'carboxylic acid biosynthesis'	7	O75342;Q9GZR5
44270	2	86	5.4	0.32	1.2373	0.006924	0.577498	'nitrogen compound catabolism'	5;6	P05089;P42357
30236	1	5	2.7	0.01	2.1609	0.00847	0.651722	'anti-inflammatory response'	5	Q9NQ38
9075	1	7	2.7	0.02	2.0148	0.01128	0.755042	'histidine family amino acid metabolism'	8;7	P42357
7617	1	8	2.7	0.03	1.9567	0.01268	0.794513	'mating behavior'	4	P19957
9607	6	1397	16.21	5.35	0.534	0.01321	0.807749	'response to biotic stimulus'	4	P04264;Q9NQ38;Q9UJY1;P06702;P05109;P48594
6527	1	9	2.7	0.03	1.9056	0.01408	0.827667	'arginine catabolism'	9;6;7;10	P05089
19627	1	9	2.7	0.03	1.9056	0.01408	0.827667	'urea metabolism'	5	P05089
50	1	9	2.7	0.03	1.9056	0.01408	0.827667	'urea cycle'	6	P05089
7043	1	9	2.7	0.03	1.9056	0.01408	0.827667	'intercellular junction assembly'	8;7	Q02413
7156	2	131	5.4	0.5	1.0538	0.01526	0.851449	'homophilic cell adhesion'	6	Q08554;Q02413
42730	1	11	2.7	0.04	1.8184	0.01687	0.878729	'fibrinolysis'	9;7;10	P04264
30216	1	11	2.7	0.04	1.8184	0.01687	0.878729	'keratinocyte differentiation'	4	Q15517
9613	4	724	10.81	2.77	0.6279	0.01908	0.908259	'response to pest; pathogen or parasite'	5;6	P05109;P04264;Q9NQ38;P06702
6955	5	1101	13.51	4.22	0.5496	0.0191	0.90849	'immune response'	4;6	P05109;P04264;Q9NQ38;P48594;P06702
30193	1	13	2.7	0.04	1.7458	0.01966	0.914746	'regulation of blood coagulation'	8;5;7	P04264
30195	1	13	2.7	0.04	1.7458	0.01966	0.914746	'negative regulation of blood coagulation'	8;9;6	P04264
45216	1	13	2.7	0.04	1.7458	0.01966	0.914746	'intercellular junction assembly and/or maintenance'	6	Q02413
43207	4	735	10.81	2.81	0.6211	0.02005	0.918851	'response to external biotic stimulus'	5	P05109;P04264;Q9NQ38;P06702
30162	1	15	2.7	0.05	1.6836	0.02243	0.939975	'regulation of proteolysis and peptidolysis'	9;6	P48594
19370	1	16	2.7	0.06	1.6556	0.02382	0.949684	'leukotriene biosynthesis'	8;9;7;10	O75342
6525	1	16	2.7	0.06	1.6556	0.02382	0.949684	'arginine metabolism'	8;9;5;6	P05089
6629	4	789	10.81	3.02	0.5894	0.0252	0.957779	'lipid metabolism'	5	P15428;P48448;O75342;Q9GZR5
51	1	17	2.7	0.06	1.6292	0.0252	0.957779	'urea cycle intermediate metabolism'	4;5	P05089
44248	5	1201	13.51	4.6	0.5101	0.02662	0.964761	'cellular catabolism'	5	P05089;P42357;P14384;P49862;P48594
6952	5	1207	13.51	4.62	0.5078	0.02712	0.966936	'defense response'	5	P04264;Q9NQ38;P06702;P05109;P48594
43450	1	20	2.7	0.07	1.5586	0.02934	0.975093	'alkene biosynthesis'	6	O75342
16339	1	20	2.7	0.07	1.5586	0.02934	0.975093	'calcium-dependent cell-cell adhesion'	6	Q02413
6691	1	20	2.7	0.07	1.5586	0.02934	0.975093	'leukotriene metabolism'	8;9;6	O75342
50818	1	20	2.7	0.07	1.5586	0.02934	0.975093	'regulation of coagulation'	4	P04264
50819	1	20	2.7	0.07	1.5586	0.02934	0.975093	'negative regulation of coagulation'	5	P04264
9056	5	1285	13.51	4.92	0.4792	0.03424	0.986702	'catabolism'	4	P42357;P05089;P14384;P49862;P48594
43449	1	24	2.7	0.09	1.4794	0.03484	0.987688	'alkene metabolism'	5	O75342
7623	1	25	2.7	0.09	1.4616	0.0362	0.989663	'circadian rhythm'	4	Q06889
45765	1	26	2.7	0.09	1.4446	0.03757	0.991335	'regulation of angiogenesis'	8;7	P04264
9611	3	551	8.1	2.11	0.6115	0.04331	0.995873	'response to wounding'	5	P05109;P04264;P06702
6959	2	236	5.4	0.9	0.7964	0.04469	0.996549	'humoral immune response'	5;6;7	P04264;Q9NQ38
9894	1	32	2.7	0.12	1.3543	0.04573	0.996985	'regulation of catabolism'	5	P48594
16337	2	243	5.4	0.93	0.7836	0.04708	0.997471	'cell-cell adhesion'	5	Q02413;Q08554
46456	1	36	2.7	0.13	1.3031	0.05114	0.99851	'icosanoid biosynthesis'	8;9;7	O75342
8610	2	259	5.4	0.99	0.7556	0.0527	0.998785	'lipid biosynthesis'	5;6;7	O75342;Q9GZR5
6954	2	261	5.4	1	0.7522	0.05342	0.998895	'inflammatory response'	5;6;7	P06702;P05109
6950	5	1484	13.51	5.68	0.4132	0.05736	0.999341	'response to stress'	4	P05109;P04264;Q9NQ38;Q9UJY1;P06702
44255	3	629	8.1	2.41	0.5527	0.05973	0.999518	'cellular lipid metabolism'	5;6	P15428;O75342;Q9GZR5
9605	5	1504	13.51	5.76	0.4071	0.06009	0.99954	'response to external stimulus'	4	P05109;P04264;Q9NQ38;Q9GZR5;P06702
6956	1	48	2.7	0.18	1.1779	0.06717	0.99982	'complement activation'	8;6;7	P04264
6520	2	315	5.4	1.2	0.6696	0.07409	0.999928	'amino acid metabolism'	6;7	P05089;P42357
9064	1	58	2.7	0.22	1.0956	0.08032	0.999969	'glutamine family amino acid metabolism'	8;7	P05089
6979	1	63	2.7	0.24	1.0596	0.08684	0.999987	'response to oxidative stress'	5;6	P04264
44257	3	774	8.1	2.96	0.4601	0.09682	0.999997	'cellular protein catabolism'	7	P14384;P49862;P48594
6519	2	378	5.4	1.44	0.5894	0.1009	0.999998	'amino acid and derivative metabolism'	5	P05089;P42357
30163	3	792	8.1	3.03	0.4498	0.102	0.999998	'protein catabolism'	6	P14384;P49862;P48594
43285	3	807	8.1	3.09	0.4414	0.1063	0.999999	'biopolymer catabolism'	5	P14384;P49862;P48594
6800	1	83	2.7	0.31	0.9395	0.1124	1	'oxygen and reactive oxygen species metabolism'	5	P04264
6986	1	84	2.7	0.32	0.9343	0.1137	1	'response to unfolded protein'	5	Q9UJY1
6807	2	490	5.4	1.87	0.4748	0.1537	1	'nitrogen compound metabolism'	4	P05089;P42357
51234	2	3410	5.4	13.07	-0.4203	0.2228	1	'establishment of localization'	4	O75342;O95833
6725	1	142	2.7	0.54	0.7053	0.1839	1	'aromatic compound metabolism'	5	P14384
7599	1	145	2.7	0.55	0.6962	0.1874	1	'hemostasis'	5	P04264
19735	1	134	2.7	0.51	0.7306	0.1746	1	'antimicrobial humoral response (sensu Vertebrata)'	8;9;7	Q9NQ38
19730	1	135	2.7	0.51	0.7274	0.1758	1	'antimicrobial humoral response'	8;6;7	Q9NQ38
44265	3	966	8.1	3.7	0.3605	0.1569	1	'cellular macromolecule catabolism'	6	P14384;P49862;P48594
7596	1	136	2.7	0.52	0.7242	0.1769	1	'blood coagulation'	4;6;7	P04264
1568	1	111	2.7	0.42	0.8128	0.1471	1	'blood vessel development'	5	P04264
16064	1	174	2.7	0.66	0.6165	0.2204	1	'humoral defense mechanism (sensu Vertebrata)'	8;6;7	Q9NQ38
1944	1	111	2.7	0.42	0.8128	0.1471	1	'vasculature development'	4	P04264
1525	1	108	2.7	0.41	0.8247	0.1435	1	'angiogenesis'	6;7	P04264
50878	1	161	2.7	0.61	0.6505	0.2058	1	'regulation of body fluids'	4	P04264
15698	1	206	2.7	0.78	0.5427	0.2552	1	'inorganic anion transport'	8;7	O95833
7028	1	117	2.7	0.44	0.7898	0.1544	1	'cytoplasm organization and biogenesis'	5	Q02413
9308	2	467	5.4	1.79	0.4961	0.1424	1	'amine metabolism'	5	P42357;P05089
42060	1	140	2.7	0.53	0.7115	0.1816	1	'wound healing'	6	P04264
48514	1	111	2.7	0.42	0.8128	0.1471	1	'blood vessel morphogenesis'	5;6	P04264
9057	3	984	8.1	3.77	0.3522	0.1631	1	'macromolecule catabolism'	5	P14384;P49862;P48594
50877	1	795	2.7	3.04	-0.0537	1	1	'neurophysiological process'	4	Q9GZR5
7165	3	3853	8.1	14.77	-0.2932	0.3536	1	'signal transduction'	4	P35398;Q9NZT1;O95833
7517	1	262	2.7	1	0.4373	0.3125	1	'muscle development'	4	Q06889
6461	1	397	2.7	1.52	0.2545	0.4337	1	'protein complex assembly'	7	Q02413
7601	1	212	2.7	0.81	0.5301	0.2615	1	'visual perception'	8;7	Q9GZR5
19219	4	2656	10.81	10.18	0.0289	0.787	1	'regulation of nucleobase; nucleoside; nucleotide and nucleic acid metabolism'	6	O75444;Q9BPY8;Q06889;P35398
43118	1	1045	2.7	4	-0.1768	1	1	'negative regulation of physiological process'	4	P04264
6350	4	2740	10.81	10.5	0.0139	0.793	1	'transcription'	6	Q06889;P35398;O75444;Q9BPY8
9058	3	1529	8.1	5.86	0.1513	0.4773	1	'biosynthesis'	4	P42357;O75342;Q9GZR5
7267	1	759	2.7	2.91	-0.033	1	1	'cell-cell signaling'	4	P06702
50953	1	212	2.7	0.81	0.5301	0.2615	1	'sensory perception of light'	6;7	Q9GZR5
9581	1	511	2.7	1.95	0.143	0.5196	1	'detection of external stimulus'	5	Q9GZR5
45449	4	2604	10.81	9.98	0.0385	0.7835	1	'regulation of transcription'	7	Q06889;P35398;O75444;Q9BPY8
6351	4	2552	10.81	9.78	0.0482	0.7803	1	'transcription; DNA-dependent'	7	O75444;Q9BPY8;Q06889;P35398
6139	4	4193	10.81	16.07	-0.1987	0.5039	1	'nucleobase; nucleoside; nucleotide and nucleic acid metabolism'	5	Q06889;P35398;O75444;Q9BPY8
7155	2	922	5.4	3.53	0.1929	0.3784	1	'cell adhesion'	4	Q02413;Q08554
16043	1	1504	2.7	5.76	-0.343	0.7228	1	'cell organization and biogenesis'	4	Q02413
43170	5	4717	13.51	18.08	-0.1501	0.6681	1	'macromolecule metabolism'	4	P14384;Q02413;P49862;Q9UJY1;P48594
44267	5	4207	13.51	16.13	-0.0902	0.8245	1	'cellular protein metabolism'	6	Q9UJY1;P14384;Q02413;P49862;P48594
7600	1	470	2.7	1.8	0.18	0.4902	1	'sensory perception'	5;6	Q9GZR5
31323	4	2826	10.81	10.83	-0.0011	1	1	'regulation of cellular metabolism'	5	O75444;Q9BPY8;Q06889;P35398
6457	1	323	2.7	1.23	0.3454	0.3701	1	'protein folding'	7	Q9UJY1
19222	5	2930	13.51	11.23	0.0915	0.6022	1	'regulation of metabolism'	4	Q06889;P35398;O75444;P48594;Q9BPY8
6811	1	923	2.7	3.53	-0.1208	1	1	'ion transport'	5;6	O95833
44249	2	1365	5.4	5.23	0.0148	0.7204	1	'cellular biosynthesis'	5	O75342;Q9GZR5
44260	5	4263	13.51	16.34	-0.097	0.8245	1	'cellular macromolecule metabolism'	5	P14384;Q02413;P49862;Q9UJY1;P48594
43283	3	4211	8.1	16.14	-0.3388	0.2615	1	'biopolymer metabolism'	4	P14384;P49862;P48594
6066	1	359	2.7	1.37	0.2989	0.4018	1	'alcohol metabolism'	5	P48448
6820	1	253	2.7	0.97	0.4526	0.3036	1	'anion transport'	6;7	O95833
6810	2	3224	5.4	12.36	-0.3924	0.3128	1	'transport'	4;5	O95833;O75342
6118	1	449	2.7	1.72	0.2002	0.4745	1	'electron transport'	5;6	O75342
51244	4	4179	10.81	16.02	-0.197	0.504	1	'regulation of cellular physiological process'	4	O75444;Q9BPY8;Q06889;P35398
19538	5	4237	13.51	16.24	-0.0939	0.8245	1	'protein metabolism'	5	Q9UJY1;P14384;Q02413;P49862;P48594
6091	1	790	2.7	3.02	-0.0509	1	1	'generation of precursor metabolites and energy'	5	O75342
44237	16	9268	43.24	35.53	0.1405	0.3901	1	'cellular metabolism'	4	P05089;P04264;O75444;Q9UJY1;Q9BPY8;P42357;P15428;P14384;Q02413;P49862;P48448;O75342;Q9GZR5;Q06889;P35398;P48594
44238	15	8930	40.54	34.23	0.1171	0.4882	1	'primary metabolism'	4	P05089;O75444;Q9UJY1;Q9BPY8;P42357;P15428;P14384;Q02413;P49862;P48448;O75342;Q9GZR5;Q06889;P35398;P48594

## Sheet: cluster4.BP
GO ID	# Genes in cluster	# Genes on chip	% in cluster	% on array	Log-odds ratio	P(raw)	P(cor)	GO term description	GO term levels	Gene product identifier(s)
19395	4	33	2.98	0.12	1.3853	3.782e-05	0.0134858	'fatty acid oxidation'	8;7	P55084;O15254;Q13011;P50416
51186	8	251	5.97	0.96	0.8151	5.813e-05	0.020653	'cofactor metabolism'	5	Q9HAW8;P53597;P55809;P00568;P11413;P61421;P37837;Q99798
6629	14	789	10.44	3.02	0.5728	6.552e-05	0.0232479	'lipid metabolism'	5	Q9HAW8;P55084;P23219;O15254;P51648;O14494;P25311;P51659;O15540;Q99714;P30041;Q13011;Q9UBF8;P50416
6631	7	205	5.22	0.78	0.8424	0.0001129	0.0397228	'fatty acid metabolism'	6;7	P55084;P23219;P51659;O15254;O15540;Q13011;P50416
19752	11	600	8.2	2.3	0.5795	0.000312	0.105979	'carboxylic acid metabolism'	6	P55084;P23219;O15254;Q13011;O43175;P50416;P51659;O15540;P00966;P32929;Q99798
6082	11	602	8.2	2.3	0.578	0.0003208	0.108799	'organic acid metabolism'	5	P55084;P23219;O15254;Q13011;O43175;P50416;P51659;O15540;P00966;P32929;Q99798
6979	4	63	2.98	0.24	1.104	0.0003898	0.130612	'response to oxidative stress'	5;6	P04040;P32119;P30041;P04179
44255	11	629	8.2	2.41	0.5585	0.0004605	0.152409	'cellular lipid metabolism'	5;6	Q9HAW8;P30041;P55084;O14494;P23219;Q13011;P51659;Q9UBF8;O15254;O15540;P50416
6732	6	210	4.47	0.8	0.7615	0.0008731	0.269174	'coenzyme metabolism'	6	P53597;P55809;P11413;P61421;P37837;Q99798
6800	4	83	2.98	0.31	0.9839	0.001046	0.313199	'oxygen and reactive oxygen species metabolism'	5	P04040;P32119;P30041;P04179
5975	10	599	7.46	2.29	0.5353	0.00118	0.345491	'carbohydrate metabolism'	5	P05091;O43488;P53597;P55809;Q9BTZ2;P30838;Q9NTN3;P11413;P37837;Q99798
6092	5	162	3.73	0.62	0.7924	0.001703	0.45768	'main pathways of carbohydrate metabolism'	7	P53597;P55809;P11413;P37837;Q99798
43283	9	4211	6.71	16.14	-0.4272	0.001966	0.506626	'biopolymer metabolism'	4	Q9HB40;Q06190;P42785;O14494;P49356;Q15646;Q96RF3;Q8IZE3;O75592
6805	3	47	2.23	0.18	1.1032	0.002147	0.537728	'xenobiotic metabolism'	8;5	Q9HAW8;P15559;P07099
9410	3	49	2.23	0.18	1.0851	0.002403	0.578407	'response to xenobiotic stimulus'	7	Q9HAW8;P15559;P07099
6091	11	790	8.2	3.02	0.4568	0.002768	0.63031	'generation of precursor metabolites and energy'	5	O15254;P49447;P04040;P53597;Q13011;P15559;P55809;P11413;P61421;P37837;Q99798
9636	2	15	1.49	0.05	1.4204	0.003354	0.70064	'response to toxin'	7	P07099;P15559
51187	3	56	2.23	0.21	1.027	0.003445	0.710294	'cofactor catabolism'	6	Q9HAW8;P53597;Q99798
6081	2	16	1.49	0.06	1.3923	0.003761	0.74147	'aldehyde metabolism'	5	O43488;P30838
8652	3	60	2.23	0.23	0.997	0.004146	0.774967	'amino acid biosynthesis'	8;7	P00966;P32929;O43175
6766	3	63	2.23	0.24	0.9757	0.004725	0.81737	'vitamin metabolism'	5	P11413;P19793;P37837
302	2	20	1.49	0.07	1.2954	0.005603	0.866964	'response to reactive oxygen species'	6;7	P04179;P04040
42221	6	308	4.47	1.18	0.5935	0.005623	0.867921	'response to chemical substance'	6	O43768;Q9HAW8;Q9Y6N7;P15559;P07099;Q04656
15980	5	233	3.73	0.89	0.6334	0.007659	0.936719	'energy derivation by oxidation of organic compounds'	6	P11413;P55809;P53597;P37837;Q99798
9309	3	89	2.23	0.34	0.8252	0.01178	0.985795	'amine biosynthesis'	6;7	P00966;P32929;O43175
44271	3	89	2.23	0.34	0.8252	0.01178	0.985795	'nitrogen compound biosynthesis'	5;6	O43175;P00966;P32929
19362	2	32	1.49	0.12	1.091	0.01307	0.991112	'pyridine nucleotide metabolism'	8;7	P11413;P37837
9887	13	1252	9.7	4.8	0.3285	0.01423	0.994173	'organogenesis'	4	Q16352;P07585;P10912;P35548;P19012;O43175;Q9Y6N7;Q14116;P51648;Q9BUD6;O14641;O15540;Q13772
6733	2	38	1.49	0.14	1.0163	0.01782	0.998427	'oxidoreduction coenzyme metabolism'	7	P11413;P37837
1315	1	3	0.74	0.01	1.8153	0.02029	0.999363	'age-dependent response to reactive oxygen species'	8;7	P04179
50769	1	3	0.74	0.01	1.8153	0.02029	0.999363	'positive regulation of neurogenesis'	5;7	Q9Y6N7
44272	2	43	1.49	0.16	0.9625	0.02225	0.99969	'sulfur compound biosynthesis'	6	Q9NTN3;P32929
9109	2	46	1.49	0.17	0.9332	0.0251	0.999891	'coenzyme catabolism'	7	P53597;Q99798
16066	2	46	1.49	0.17	0.9332	0.0251	0.999891	'cellular defense response (sensu Vertebrata)'	8;6;7	Q14116;P04179
16043	2	1504	1.49	5.76	-0.6062	0.02522	0.999896	'cell organization and biogenesis'	4	Q9Y6N7;Q9BUD6
6101	1	4	0.74	0.01	1.6903	0.0253	0.999899	'citrate metabolism'	9;7	Q99798
30431	1	4	0.74	0.01	1.6903	0.0253	0.999899	'sleep'	4	Q14116
44262	6	437	4.47	1.67	0.4394	0.02656	0.999936	'cellular carbohydrate metabolism'	6	P53597;P55809;Q9NTN3;P11413;P37837;Q99798
6767	2	48	1.49	0.18	0.9147	0.02707	0.999947	'water-soluble vitamin metabolism'	6	P11413;P37837
9069	2	49	1.49	0.18	0.9057	0.02809	0.999964	'serine family amino acid metabolism'	8;7	P32929;O43175
42231	1	5	0.74	0.01	1.5934	0.03028	0.999984	'interleukin-13 biosynthesis'	8;9;7	Q14116
6104	1	5	0.74	0.01	1.5934	0.03028	0.999984	'succinyl-CoA metabolism'	9;7	P55809
305	1	5	0.74	0.01	1.5934	0.03028	0.999984	'response to oxygen radicals'	8;7	P04179
6084	2	52	1.49	0.19	0.8799	0.03121	0.999989	'acetyl-CoA metabolism'	7	P53597;Q99798
50798	1	6	0.74	0.02	1.5142	0.03524	0.999997	'activated T cell proliferation'	9;11;7	Q14116
45333	2	59	1.49	0.22	0.8249	0.03901	0.999999	'cellular respiration'	7	P53597;Q99798
7216	1	7	0.74	0.02	1.4472	0.04017	1	'metabotropic glutamate receptor signaling pathway'	7	Q9NSB8
8354	1	7	0.74	0.02	1.4472	0.04017	1	'germ cell migration'	5;6;7	O14494
6526	1	7	0.74	0.02	1.4472	0.04017	1	'arginine biosynthesis'	9;6;7;10	P00966
9056	12	1285	8.95	4.92	0.2782	0.04283	1	'catabolism'	4	Q9HB40;P53597;P11413;P04040;P25311;Q9HAW8;P30041;P07099;Q96RF3;P37837;Q99798;P42785
50650	1	12	0.74	0.04	1.213	0.06446	1	'chondroitin sulfate proteoglycan biosynthesis'	8;9;7	Q9NTN3
8206	1	11	0.74	0.04	1.2508	0.05966	1	'bile acid metabolism'	8;7	O15254
30204	1	10	0.74	0.03	1.2923	0.05482	1	'chondroitin sulfate metabolism'	8;9;7	Q9NTN3
904	2	100	1.49	0.38	0.5951	0.09608	1	'cellular morphogenesis during differentiation'	5;6	Q9BUD6;Q9Y6N7
19627	1	9	0.74	0.03	1.338	0.04996	1	'urea metabolism'	5	P00966
42542	1	9	0.74	0.03	1.338	0.04996	1	'response to hydrogen peroxide'	8;7	P04040
30216	1	11	0.74	0.04	1.2508	0.05966	1	'keratinocyte differentiation'	4	P23219
7422	1	13	0.74	0.04	1.1783	0.06925	1	'peripheral nervous system development'	6	P51648
42092	1	11	0.74	0.04	1.2508	0.05966	1	'T-helper 2 type immune response'	8;6;7	Q14116
30518	2	97	1.49	0.37	0.6083	0.09137	1	'steroid hormone receptor signaling pathway'	7	O14494;Q13772
42094	1	11	0.74	0.04	1.2508	0.05966	1	'interleukin-2 biosynthesis'	8;9;11;7;10	Q14116
8210	1	11	0.74	0.04	1.2508	0.05966	1	'estrogen metabolism'	8;6;7	Q9HAW8
46661	1	14	0.74	0.05	1.1461	0.07401	1	'male sex differentiation'	4	Q13772
15781	1	9	0.74	0.03	1.338	0.04996	1	'pyrimidine nucleotide-sugar transport'	8;7	Q9NTN3
6525	1	16	0.74	0.06	1.088	0.08346	1	'arginine metabolism'	8;9;5;6	P00966
42127	5	471	3.73	1.8	0.3237	0.0977	1	'regulation of cell proliferation'	5	P25311;Q14116;O15540;P42772;O14494
8285	4	261	2.98	1	0.4834	0.04739	1	'negative regulation of cell proliferation'	6	O14494;P25311;O15540;P42772
16053	2	86	1.49	0.32	0.6608	0.07471	1	'organic acid biosynthesis'	6	P55084;P23219
44267	14	4207	10.44	16.13	-0.217	0.07723	1	'cellular protein metabolism'	6	Q9BV40;Q9HAW8;Q14116;P42785;Q9HB40;Q9NTN3;P30405;Q06190;P49356;P45877;Q15646;Q96RF3;Q8IZE3;O75592
15780	1	10	0.74	0.03	1.2923	0.05482	1	'nucleotide-sugar transport'	6;7	Q9NTN3
46034	2	81	1.49	0.31	0.6869	0.0675	1	'ATP metabolism'	6;10	P00568;P61421
42095	1	10	0.74	0.03	1.2923	0.05482	1	'interferon-gamma biosynthesis'	8;9;11;7;10	Q14116
97	1	10	0.74	0.03	1.2923	0.05482	1	'sulfur amino acid biosynthesis'	8;9;7	P32929
19538	14	4237	10.44	16.24	-0.2207	0.07724	1	'protein metabolism'	5	Q9BV40;Q9HAW8;Q9HB40;Q06190;Q14116;P42785;Q9NTN3;P30405;P49356;P45877;Q15646;Q96RF3;Q8IZE3;O75592
8544	2	99	1.49	0.37	0.5994	0.0945	1	'epidermis development'	7	P19012;P51648
19216	1	12	0.74	0.04	1.213	0.06446	1	'regulation of lipid metabolism'	5;6	O14494
6464	6	2257	4.47	8.65	-0.3055	0.09003	1	'protein modification'	6;7	Q06190;P49356;Q15646;Q96RF3;Q8IZE3;O75592
48667	2	91	1.49	0.34	0.6362	0.08215	1	'neuron morphogensis during differentiation'	8;6;7	Q9Y6N7;Q9BUD6
46546	1	12	0.74	0.04	1.213	0.06446	1	'development of primary male sexual characteristics'	5	Q13772
8584	1	12	0.74	0.04	1.213	0.06446	1	'male gonad development'	6	Q13772
42743	1	11	0.74	0.04	1.2508	0.05966	1	'hydrogen peroxide metabolism'	6	P04040
15674	3	193	2.23	0.74	0.4873	0.07948	1	'di-; tri-valent inorganic cation transport'	8;7	P23634;Q13433;Q04656
50	1	9	0.74	0.03	1.338	0.04996	1	'urea cycle'	6	P00966
51	1	17	0.74	0.06	1.0617	0.08815	1	'urea cycle intermediate metabolism'	4;5	P00966
10035	1	17	0.74	0.06	1.0617	0.08815	1	'response to inorganic substance'	7	Q04656
6790	2	78	1.49	0.29	0.7033	0.0633	1	'sulfur metabolism'	5	Q9NTN3;P32929
46394	2	86	1.49	0.32	0.6608	0.07471	1	'carboxylic acid biosynthesis'	7	P55084;P23219
42129	1	19	0.74	0.07	1.0134	0.09745	1	'regulation of T cell proliferation'	8;9;11;7;10	Q14116
44260	14	4263	10.44	16.34	-0.2239	0.07755	1	'cellular macromolecule metabolism'	5	Q9BV40;Q9HAW8;Q9HB40;Q06190;Q14116;P42785;Q9NTN3;P30405;P49356;P45877;Q15646;Q96RF3;Q8IZE3;O75592
6787	1	10	0.74	0.03	1.2923	0.05482	1	'porphyrin catabolism'	7	Q9HAW8
50654	1	12	0.74	0.04	1.213	0.06446	1	'chondroitin sulfate proteoglycan metabolism'	8;6	Q9NTN3
6633	2	78	1.49	0.29	0.7033	0.0633	1	'fatty acid biosynthesis'	8;6;7	P55084;P23219
50770	1	12	0.74	0.04	1.213	0.06446	1	'regulation of axonogenesis'	9;11;5;7;10	Q9Y6N7
51319	1	10	0.74	0.03	1.2923	0.05482	1	'G2 phase'	6	O00409
31175	2	91	1.49	0.34	0.6362	0.08215	1	'neurite morphogenesis'	8;9;7	Q9Y6N7;Q9BUD6
85	1	10	0.74	0.03	1.2923	0.05482	1	'G2 phase of mitotic cell cycle'	7	O00409
30522	2	98	1.49	0.37	0.6039	0.09293	1	'intracellular receptor-mediated signaling pathway'	6	O14494;Q13772
9117	4	272	2.98	1.04	0.4653	0.05353	1	'nucleotide metabolism'	6	P00568;P11413;P61421;P37837
42744	1	8	0.74	0.03	1.3892	0.04508	1	'hydrogen peroxide catabolism'	8;9;6;7	P04040
44248	11	1201	8.2	4.6	0.2677	0.05964	1	'cellular catabolism'	5	Q9HAW8;Q9HB40;P04040;P53597;P30041;P07099;P42785;P11413;Q96RF3;P37837;Q99798
6534	1	8	0.74	0.03	1.3892	0.04508	1	'cysteine metabolism'	8;9;7	P32929
9628	6	533	4.47	2.04	0.3515	0.05883	1	'response to abiotic stimulus'	5	O43768;Q9HAW8;Q9Y6N7;P15559;P07099;Q04656
50671	1	17	0.74	0.06	1.0617	0.08815	1	'positive regulation of lymphocyte proliferation'	8;9;11;7;10	Q14116
31570	1	24	0.74	0.09	0.9118	0.1203	1	'DNA integrity checkpoint'	7	O00409
43085	1	169	0.74	0.64	0.0617	0.5827	1	'positive regulation of enzyme activity'	4	Q9ULZ3
6904	1	30	0.74	0.11	0.8148	0.147	1	'vesicle docking during exocytosis'	8;7	Q9BV40
46942	1	112	0.74	0.42	0.2413	0.4403	1	'carboxylic acid transport'	6;7	O60669
48534	2	117	1.49	0.44	0.5266	0.124	1	'hemopoietic or lymphoid organ development'	4	Q9H165;Q9H165
7165	14	3853	10.44	14.77	-0.1719	0.1794	1	'signal transduction'	4	P23508;Q9ULZ3;P45877;Q9UKW4;P19793;O14641;O14494;Q03167;Q13772;P61020;Q9UBF8;Q9NSB8;O95551;Q6PJG1
45321	1	140	0.74	0.53	0.144	0.5154	1	'immune cell activation'	5;7	Q14116
8643	1	48	0.74	0.18	0.6104	0.2222	1	'carbohydrate transport'	5;6	Q9NTN3
6470	1	214	0.74	0.82	-0.0415	1	1	'protein amino acid dephosphorylation'	8;7	Q06190
7584	1	30	0.74	0.11	0.8148	0.147	1	'response to nutrients'	5;6;7	O43768
9888	2	246	1.49	0.94	0.2017	0.3624	1	'histogenesis'	5	P19012;P51648
45045	1	296	0.74	1.13	-0.1837	1	1	'secretory pathway'	5;6	Q9BV40
43067	3	495	2.23	1.89	0.0732	0.7438	1	'regulation of programmed cell death'	5;6	Q9ULZ3;P32119;Q14116
16311	2	222	1.49	0.85	0.2467	0.3178	1	'dephosphorylation'	7	O14494;Q06190
30182	2	132	1.49	0.5	0.474	0.15	1	'neuron differentiation'	4;6	Q9BUD6;Q9Y6N7
48015	1	131	0.74	0.5	0.173	0.4924	1	'phosphoinositide-mediated signaling'	7	O14494
7222	1	29	0.74	0.11	0.8295	0.1426	1	'frizzled signaling pathway'	7	O14641
86	1	80	0.74	0.3	0.388	0.3401	1	'G2/M transition of mitotic cell cycle'	7	P42772
42157	1	65	0.74	0.24	0.4784	0.2873	1	'lipoprotein metabolism'	7	P49356
1775	1	141	0.74	0.54	0.1408	0.5179	1	'cell activation'	4	Q14116
7398	2	123	1.49	0.47	0.5048	0.1343	1	'ectoderm development'	6	P19012;P51648
7267	3	759	2.23	2.91	-0.1168	1	1	'cell-cell signaling'	4	Q14116;P60520;P15559
51240	1	49	0.74	0.18	0.6014	0.2262	1	'positive regulation of organismal physiological process'	5	Q14116
30001	4	460	2.98	1.76	0.2339	0.3047	1	'metal ion transport'	8;7	Q04656;P54709;P23634;Q13433
9581	1	511	0.74	1.95	-0.4245	0.5269	1	'detection of external stimulus'	5	Q9Y6N7
9892	1	370	0.74	1.41	-0.2819	1	1	'negative regulation of metabolism'	5	Q96JB3
278	2	353	1.49	1.35	0.043	0.7039	1	'mitotic cell cycle'	5	P42772;O00409
45449	12	2604	8.95	9.98	-0.0521	0.8847	1	'regulation of transcription'	7	P04179;P19793;Q9H165;P35548;P15408;Q13772;Q96JB3;P78411;Q9H165;O00409;O75592;Q14211
15849	1	112	0.74	0.42	0.2413	0.4403	1	'organic acid transport'	5;6	O60669
6139	16	4193	11.94	16.07	-0.15	0.2372	1	'nucleobase; nucleoside; nucleotide and nucleic acid metabolism'	5	P11413;Q9H165;P61421;Q9H165;O00409;Q14211;P04179;P00568;P19793;P35548;Q13772;P37837;P15408;P78411;Q96JB3;O75592
46907	2	889	1.49	3.4	-0.3671	0.3342	1	'intracellular transport'	5;6	P60520;P61020
43207	2	735	1.49	2.81	-0.2819	0.5944	1	'response to external biotic stimulus'	5	Q14116;P04179
7155	5	922	3.73	3.53	0.0243	0.8134	1	'cell adhesion'	4	P25311;Q9BUD6;Q14116;Q14574;Q9Y6N7
6955	7	1101	5.22	4.22	0.097	0.5156	1	'immune response'	4;6	P25311;Q9BUD6;Q14116;Q14211;P32456;P04179;Q15646
43170	23	4717	17.16	18.08	-0.0275	0.9103	1	'macromolecule metabolism'	4	Q9BV40;P05091;P11413;P30405;Q9HAW8;Q14116;P55809;Q06190;O43488;P49356;Q9BTZ2;P42785;Q9HB40;P53597;P45877;Q15646;Q96RF3;P30838;P37837;Q8IZE3;Q9NTN3;Q99798;O75592
6022	1	54	0.74	0.2	0.5591	0.2458	1	'aminoglycan metabolism'	6;7	Q9NTN3
9991	1	35	0.74	0.13	0.7478	0.1686	1	'response to extracellular stimulus'	4;5	O43768
16192	3	556	2.23	2.13	0.0217	0.7642	1	'vesicle-mediated transport'	5;6	Q9BV40;P10912;Q9UBF8
50778	1	48	0.74	0.18	0.6104	0.2222	1	'positive regulation of immune response'	8;6	Q14116
6928	2	333	1.49	1.27	0.0687	0.6902	1	'cell motility'	4;5	Q9BUD6;O14494
30166	1	22	0.74	0.08	0.9496	0.1112	1	'proteoglycan biosynthesis'	8;7	Q9NTN3
43281	1	44	0.74	0.16	0.6482	0.2061	1	'regulation of caspase activity'	5	Q9ULZ3
6468	1	873	0.74	3.34	-0.6633	0.1393	1	'protein amino acid phosphorylation'	8;7	Q8IZE3
19222	13	2930	9.7	11.23	-0.0711	0.6809	1	'regulation of metabolism'	4	Q9H165;Q9H165;O00409;Q14211;P04179;P19793;P35548;O14494;P15408;Q13772;Q96JB3;P78411;O75592
15672	2	367	1.49	1.4	0.0259	0.7137	1	'monovalent inorganic cation transport'	8;7	P54709;P61421
7050	1	119	0.74	0.45	0.2149	0.4601	1	'cell cycle arrest'	7	P42772
44242	1	46	0.74	0.17	0.6289	0.2142	1	'cellular lipid catabolism'	6;7	P30041
50878	1	161	0.74	0.61	0.0829	0.5652	1	'regulation of body fluids'	4	P07225
6919	1	44	0.74	0.16	0.6482	0.2061	1	'caspase activation'	8;7	Q9ULZ3
6119	1	99	0.74	0.37	0.2951	0.4016	1	'oxidative phosphorylation'	8;6	P61421
9611	3	551	2.23	2.11	0.0257	0.7624	1	'response to wounding'	5	Q14116;P04179;P07225
5996	2	193	1.49	0.74	0.3079	0.263	1	'monosaccharide metabolism'	6;7	P11413;P37837
42107	1	42	0.74	0.16	0.6685	0.1979	1	'cytokine metabolism'	5;7	Q14116
45934	1	274	0.74	1.05	-0.1498	1	1	'negative regulation of nucleobase; nucleoside; nucleotide and nucleic acid metabolism'	7	Q96JB3
7049	4	1103	2.98	4.22	-0.1569	0.665	1	'cell cycle'	4	Q9ULZ3;P42772;O00409;P23508
19439	1	22	0.74	0.08	0.9496	0.1112	1	'aromatic compound catabolism'	6	P07099
6512	2	699	1.49	2.68	-0.2594	0.5902	1	'ubiquitin cycle'	8;7	Q96RF3;O75592
42110	1	62	0.74	0.23	0.499	0.2762	1	'T cell activation'	9;7	Q14116
51094	1	27	0.74	0.1	0.8606	0.1337	1	'positive regulation of development'	4	Q9Y6N7
15031	3	835	2.23	3.2	-0.1596	0.8031	1	'protein transport'	5;6	P60520;Q6PJG1;P61020
8104	3	899	2.23	3.44	-0.1928	0.6334	1	'protein localization'	4	P60520;Q6PJG1;P61020
7169	1	237	0.74	0.9	-0.0862	1	1	'transmembrane receptor protein tyrosine kinase signaling pathway'	7	Q13772
6163	2	127	1.49	0.48	0.4908	0.1412	1	'purine nucleotide metabolism'	7	P61421;P00568
46903	1	365	0.74	1.39	-0.2759	1	1	'secretion'	5	Q9BV40
7186	2	737	1.49	2.82	-0.2831	0.5947	1	'G-protein coupled receptor protein signaling pathway'	6	O14494;Q9NSB8
9057	5	984	3.73	3.77	-0.0049	1	1	'macromolecule catabolism'	5	P11413;P42785;Q9HB40;Q96RF3;P37837
31324	1	309	0.74	1.18	-0.2026	1	1	'negative regulation of cellular metabolism'	6	Q96JB3
30163	3	792	2.23	3.03	-0.1359	0.8013	1	'protein catabolism'	6	P42785;Q9HB40;Q96RF3
44238	52	8930	38.8	34.23	0.0856	0.2741	1	'primary metabolism'	4	Q9BV40;P05091;Q9HAW8;Q14116;P55809;P55084;P23219;O43488;Q9BTZ2;O15254;Q9H165;P51648;O00409;P42785;Q14211;Q9HB40;P04179;P00568;O14494;P30838;P15408;Q96JB3;Q9NTN3;P11413;P30405;P25311;Q9H165;P49356;Q06190;P51659;P61421;O15540;P00966;Q99714;P53597;P32929;P45877;P19793;P30041;Q15646;P35548;Q13011;Q96RF3;O43175;Q13772;P37837;Q9UBF8;P78411;Q8IZE3;Q99798;P50416;O75592
6887	1	84	0.74	0.32	0.3667	0.3536	1	'exocytosis'	6;7	Q9BV40
7268	2	326	1.49	1.24	0.0781	0.6856	1	'synaptic transmission'	6	P60520;P15559
7417	2	158	1.49	0.6	0.3954	0.1973	1	'central nervous system development'	6	P51648;O43175
6690	1	53	0.74	0.2	0.5673	0.242	1	'icosanoid metabolism'	8;7	P23219
8610	3	259	2.23	0.99	0.3585	0.1508	1	'lipid biosynthesis'	5;6;7	P55084;P23219;Q9UBF8
6520	3	315	2.23	1.2	0.2725	0.2224	1	'amino acid metabolism'	6;7	P00966;P32929;O43175
96	1	30	0.74	0.11	0.8148	0.147	1	'sulfur amino acid metabolism'	8;6;7	P32929
6461	1	397	0.74	1.52	-0.3129	0.7267	1	'protein complex assembly'	7	Q9BV40
7215	1	27	0.74	0.1	0.8606	0.1337	1	'glutamate signaling pathway'	6	Q9NSB8
6725	2	142	1.49	0.54	0.4421	0.1679	1	'aromatic compound metabolism'	5	P07099;Q9HBL9
43412	7	2373	5.22	9.09	-0.2591	0.1321	1	'biopolymer modification'	5	O14494;Q06190;P49356;Q15646;Q96RF3;Q8IZE3;O75592
51242	3	677	2.23	2.59	-0.0658	1	1	'positive regulation of cellular physiological process'	5	Q9ULZ3;Q14116;Q13772
19219	12	2656	8.95	10.18	-0.0617	0.7743	1	'regulation of nucleobase; nucleoside; nucleotide and nucleic acid metabolism'	6	Q9H165;O00409;Q14211;P04179;P15408;Q96JB3;Q9H165;P19793;P35548;Q13772;P78411;O75592
6959	1	236	0.74	0.9	-0.0843	1	1	'humoral immune response'	5;6;7	Q14116
9108	1	119	0.74	0.45	0.2149	0.4601	1	'coenzyme biosynthesis'	7	P61421
51188	1	138	0.74	0.52	0.1502	0.5104	1	'cofactor biosynthesis'	6	P61421
43068	2	280	1.49	1.07	0.1449	0.6575	1	'positive regulation of programmed cell death'	6;7	Q9ULZ3;Q14116
50767	1	29	0.74	0.11	0.8295	0.1426	1	'regulation of neurogenesis'	4;6	Q9Y6N7
6809	1	25	0.74	0.09	0.8941	0.1248	1	'nitric oxide biosynthesis'	5;6	P15559
7596	1	136	0.74	0.52	0.1566	0.5054	1	'blood coagulation'	4;6;7	P07225
42981	3	489	2.23	1.87	0.0786	0.7421	1	'regulation of apoptosis'	6;7	Q9ULZ3;Q14116;P32119
45137	1	24	0.74	0.09	0.9118	0.1203	1	'development of primary sexual characteristics'	4	Q13772
51325	2	140	1.49	0.53	0.4483	0.1643	1	'interphase'	5	O00409;P42772
6812	5	607	3.73	2.32	0.2112	0.2464	1	'cation transport'	6;7	P54709;P23634;Q04656;P61421;Q13433
7178	1	65	0.74	0.24	0.4784	0.2873	1	'transmembrane receptor protein serine/threonine kinase signaling pathway'	7	Q03167
50867	1	26	0.74	0.09	0.877	0.1293	1	'positive regulation of cell activation'	6	Q14116
19226	2	337	1.49	1.29	0.0635	0.6929	1	'transmission of nerve impulse'	5	P60520;P15559
48522	3	815	2.23	3.12	-0.1487	0.802	1	'positive regulation of cellular process'	4	Q9ULZ3;Q14116;Q13772
15711	1	28	0.74	0.1	0.8448	0.1382	1	'organic anion transport'	8;7	O60669
6752	1	87	0.74	0.33	0.3515	0.3635	1	'group transfer coenzyme metabolism'	7	P61421
42330	1	158	0.74	0.6	0.0911	0.5584	1	'taxis'	5	Q9Y6N7
6778	1	29	0.74	0.11	0.8295	0.1426	1	'porphyrin metabolism'	6	Q9HAW8
6066	3	359	2.23	1.37	0.215	0.4369	1	'alcohol metabolism'	5	P05091;P11413;P37837
6793	4	1242	2.98	4.76	-0.2108	0.4192	1	'phosphorus metabolism'	5	Q06190;O14494;P61421;Q8IZE3
46365	2	110	1.49	0.42	0.5535	0.1123	1	'monosaccharide catabolism'	8;7	P11413;P37837
6412	2	813	1.49	3.11	-0.327	0.4482	1	'protein biosynthesis'	6;7	Q14116;P49356
6023	1	24	0.74	0.09	0.9118	0.1203	1	'aminoglycan biosynthesis'	8;7	Q9NTN3
46483	1	80	0.74	0.3	0.388	0.3401	1	'heterocycle metabolism'	5	Q9HAW8
6820	1	253	0.74	0.97	-0.1148	1	1	'anion transport'	6;7	O60669
30155	1	67	0.74	0.25	0.4652	0.2946	1	'regulation of cell adhesion'	4;5	Q14116
9142	1	91	0.74	0.34	0.3319	0.3764	1	'nucleoside triphosphate biosynthesis'	8;7	P61421
48468	2	157	1.49	0.6	0.3982	0.1954	1	'cell development'	4	Q9Y6N7;Q9BUD6
19882	1	115	0.74	0.44	0.2298	0.4489	1	'antigen presentation'	5;7	P25311
42089	1	42	0.74	0.16	0.6685	0.1979	1	'cytokine biosynthesis'	8;6;7	Q14116
7156	2	131	1.49	0.5	0.4773	0.1483	1	'homophilic cell adhesion'	6	Q14574;Q9Y6N7
6936	1	229	0.74	0.87	-0.0711	1	1	'muscle contraction'	4	Q13884
6796	4	1242	2.98	4.76	-0.2108	0.4192	1	'phosphate metabolism'	6	Q06190;O14494;P61421;Q8IZE3
44237	54	9268	40.29	35.53	0.0879	0.2775	1	'cellular metabolism'	4	Q9BV40;P05091;Q9HAW8;P55084;P23219;O43488;O15254;Q9HB40;P49447;P04040;P32119;Q9H165;Q06190;P53597;Q9HBL9;P30041;P35548;Q13011;O43175;P15559;P50416;Q14116;P55809;P07099;Q9H165;O00409;P42785;Q14211;P04179;P00568;O14494;P30838;P15408;Q96JB3;Q9NTN3;P11413;P30405;P49356;P51659;P61421;O15540;P00966;P32929;P45877;P19793;Q15646;Q96RF3;P37837;Q13772;Q9UBF8;Q8IZE3;P78411;Q99798;O75592
16042	2	109	1.49	0.41	0.5575	0.1106	1	'lipid catabolism'	5;6	P25311;P30041
42770	1	34	0.74	0.13	0.7604	0.1643	1	'DNA damage response; signal transduction'	6	O00409
43280	1	44	0.74	0.16	0.6482	0.2061	1	'positive regulation of caspase activity'	6	Q9ULZ3
6968	2	161	1.49	0.61	0.3872	0.2028	1	'cellular defense response'	5;6;7	Q14116;P04179
9719	1	362	0.74	1.38	-0.2723	1	1	'response to endogenous stimulus'	4	O00409
6935	1	158	0.74	0.6	0.0911	0.5584	1	'chemotaxis'	6;7	Q9Y6N7
8284	1	197	0.74	0.75	-0.0052	1	1	'positive regulation of cell proliferation'	6	Q14116
16052	2	135	1.49	0.51	0.4641	0.1554	1	'carbohydrate catabolism'	6	P11413;P37837
79	1	59	0.74	0.22	0.5206	0.265	1	'regulation of cyclin dependent protein kinase activity'	8;6	P42772
48278	1	31	0.74	0.11	0.8005	0.1513	1	'vesicle docking'	6;7	Q9BV40
51234	23	3410	17.16	13.07	0.1391	0.1585	1	'establishment of localization'	4	O43768;Q9BV40;P54709;P23634;O15254;P49447;P61020;O60669;P04040;P10912;P07108;Q13433;P15559;P50416;P60520;Q6PJG1;O14494;Q9NTN3;Q04656;Q9BUD6;P61421;O15540;Q9UBF8
51251	1	25	0.74	0.09	0.8941	0.1248	1	'positive regulation of lymphocyte activation'	8;9;7;10	Q14116
6818	1	113	0.74	0.43	0.2375	0.4432	1	'hydrogen transport'	5;6	P61421
6643	2	173	1.49	0.66	0.3558	0.2253	1	'membrane lipid metabolism'	6;7	P30041;Q9UBF8
46209	1	25	0.74	0.09	0.8941	0.1248	1	'nitric oxide metabolism'	5	P15559
7599	1	145	0.74	0.55	0.1286	0.5278	1	'hemostasis'	5	P07225
50776	1	86	0.74	0.32	0.3565	0.3602	1	'regulation of immune response'	5;7	Q14116
74	4	742	2.98	2.84	0.0215	0.7939	1	'regulation of progression through cell cycle'	5	Q9ULZ3;O00409;P42772;P23508
45935	1	178	0.74	0.68	0.039	0.6017	1	'positive regulation of nucleobase; nucleoside; nucleotide and nucleic acid metabolism'	7	Q13772
40011	2	333	1.49	1.27	0.0687	0.6902	1	'locomotion'	4	O14494;Q9BUD6
16055	1	143	0.74	0.54	0.1347	0.5229	1	'Wnt receptor signaling pathway'	6	O14641
19932	1	312	0.74	1.19	-0.2069	1	1	'second-messenger-mediated signaling'	6	O14494
48523	7	1133	5.22	4.34	0.0841	0.5258	1	'negative regulation of cellular process'	4	Q9ULZ3;P25311;O14494;Q96JB3;O15540;P42772;P23508
1501	2	197	1.49	0.75	0.299	0.2706	1	'skeletal development'	5	P10912;P35548
6350	12	2740	8.95	10.5	-0.0768	0.6717	1	'transcription'	6	Q9H165;P35548;Q9H165;O00409;Q14211;P04179;P15408;Q96JB3;P19793;Q13772;P78411;O75592
9058	11	1529	8.2	5.86	0.1571	0.2644	1	'biosynthesis'	4	P55084;P23219;O43175;P15559;Q14116;Q9NTN3;P49356;P61421;P00966;P32929;Q9UBF8
16337	2	243	1.49	0.93	0.2071	0.3568	1	'cell-cell adhesion'	5	Q14574;Q9Y6N7
7276	1	214	0.74	0.82	-0.0415	1	1	'gametogenesis'	4	O14494
6497	1	32	0.74	0.12	0.7867	0.1557	1	'protein lipidation'	8;9;7	P49356
7270	1	23	0.74	0.08	0.9303	0.1158	1	'nerve-nerve synaptic transmission'	7	P15559
44257	3	774	2.23	2.96	-0.1256	0.8012	1	'cellular protein catabolism'	7	Q9HB40;P42785;Q96RF3
15718	1	26	0.74	0.09	0.877	0.1293	1	'monocarboxylic acid transport'	8;7	O60669
77	1	20	0.74	0.07	0.9911	0.1021	1	'DNA damage checkpoint'	8;7	O00409
48666	2	115	1.49	0.44	0.5341	0.1206	1	'neuron development'	5;7	Q9Y6N7;Q9BUD6
16310	2	1009	1.49	3.86	-0.4242	0.2528	1	'phosphorylation'	7	P61421;Q8IZE3
902	2	431	1.49	1.65	-0.0449	1	1	'cellular morphogenesis'	4;5	Q9Y6N7;Q9BUD6
7166	6	1577	4.47	6.04	-0.1376	0.5847	1	'cell surface receptor linked signal transduction'	5	O95551;Q03167;Q9NSB8;O14494;O14641;Q13772
9893	1	225	0.74	0.86	-0.0634	1	1	'positive regulation of metabolism'	5	Q13772
45786	3	276	2.23	1.05	0.3306	0.1717	1	'negative regulation of progression through cell cycle'	6	Q9ULZ3;P42772;P23508
8632	1	89	0.74	0.34	0.3415	0.37	1	'apoptotic program'	7	Q9ULZ3
1568	1	111	0.74	0.42	0.2452	0.4374	1	'blood vessel development'	5	Q14116
19318	2	191	1.49	0.73	0.3125	0.2592	1	'hexose metabolism'	8;7	P11413;P37837
9260	1	122	0.74	0.46	0.204	0.4684	1	'ribonucleotide biosynthesis'	8;7	P61421
46456	1	36	0.74	0.13	0.7355	0.1728	1	'icosanoid biosynthesis'	8;9;7	P23219
12501	3	770	2.23	2.95	-0.1233	1	1	'programmed cell death'	5	Q9ULZ3;P32119;Q14116
30203	1	53	0.74	0.2	0.5673	0.242	1	'glycosaminoglycan metabolism'	8;7	Q9NTN3
6950	7	1484	5.22	5.68	-0.0392	1	1	'response to stress'	4	P04040;P32119;P30041;Q14116;O00409;P04179;P07225
7420	1	49	0.74	0.18	0.6014	0.2262	1	'brain development'	7	O43175
15985	1	67	0.74	0.25	0.4652	0.2946	1	'energy coupled proton transport; down electrochemical gradient'	8;9;7;10	P61421
8219	5	820	3.73	3.14	0.077	0.6169	1	'cell death'	4	Q9ULZ3;P32119;P54851;Q14116;P15408
12502	2	259	1.49	0.99	0.1791	0.3861	1	'induction of programmed cell death'	8;7	Q9ULZ3;Q14116
9613	2	724	1.49	2.77	-0.2751	0.5927	1	'response to pest; pathogen or parasite'	5;6	Q14116;P04179
31325	1	212	0.74	0.81	-0.0374	1	1	'positive regulation of cellular metabolism'	6	Q13772
6754	1	69	0.74	0.26	0.4524	0.3018	1	'ATP biosynthesis'	8;9;11;7;10	P61421
44249	9	1365	6.71	5.23	0.1151	0.433	1	'cellular biosynthesis'	5	P55084;P23219;O43175;Q14116;Q9NTN3;P49356;P61421;P00966;P32929
42098	1	22	0.74	0.08	0.9496	0.1112	1	'T cell proliferation'	8;6;10	Q14116
6974	1	351	0.74	1.34	-0.2587	1	1	'response to DNA damage stimulus'	5	O00409
16477	2	153	1.49	0.58	0.4095	0.188	1	'cell migration'	5;6	O14494;Q9BUD6
9141	2	106	1.49	0.4	0.5697	0.1057	1	'nucleoside triphosphate metabolism'	7	P00568;P61421
51243	7	1015	5.22	3.89	0.1339	0.3703	1	'negative regulation of cellular physiological process'	5	Q9ULZ3;P25311;O14494;Q96JB3;O15540;P42772;P23508
9308	4	467	2.98	1.79	0.2272	0.3089	1	'amine metabolism'	5	O43175;Q9NTN3;P00966;P32929
42158	1	32	0.74	0.12	0.7867	0.1557	1	'lipoprotein biosynthesis'	8;7	P49356
9605	9	1504	6.71	5.76	0.0706	0.5771	1	'response to external stimulus'	4	O43768;Q9HAW8;Q9Y6N7;P15559;Q14116;P07099;P04179;P07225;Q04656
50670	1	26	0.74	0.09	0.877	0.1293	1	'regulation of lymphocyte proliferation'	8;9;6;7;10	Q14116
15992	1	110	0.74	0.42	0.2492	0.4345	1	'proton transport'	8;9;6;7	P61421
51239	1	173	0.74	0.66	0.0515	0.5913	1	'regulation of organismal physiological process'	4	Q14116
6886	2	585	1.49	2.24	-0.1802	0.7728	1	'intracellular protein transport'	6;7	P61020;P60520
9259	2	135	1.49	0.51	0.4641	0.1554	1	'ribonucleotide metabolism'	7	P00568;P61421
9607	10	1397	7.46	5.35	0.1537	0.2501	1	'response to biotic stimulus'	4	P04040;P25311;P32119;P32456;P30041;Q14116;Q14211;P04179;Q9BUD6;Q15646
7586	1	76	0.74	0.29	0.4103	0.3264	1	'digestion'	4	Q9HAW8
8406	1	24	0.74	0.09	0.9118	0.1203	1	'gonad development'	5	Q13772
50877	3	795	2.23	3.04	-0.1376	0.8013	1	'neurophysiological process'	4	Q9Y6N7;P15559;P60520
51345	1	44	0.74	0.16	0.6482	0.2061	1	'positive regulation of hydrolase activity'	5	Q9ULZ3
6807	5	490	3.73	1.87	0.3062	0.1105	1	'nitrogen compound metabolism'	4	O43175;P15559;Q9NTN3;P00966;P32929
42445	1	61	0.74	0.23	0.5061	0.2725	1	'hormone metabolism'	5	Q9HAW8
75	1	68	0.74	0.26	0.4588	0.2982	1	'cell cycle checkpoint'	6	O00409
7242	6	1603	4.47	6.14	-0.1452	0.586	1	'intracellular signaling cascade'	5	P61020;Q6PJG1;O14494;Q9UKW4;O14641;Q13772
8015	1	183	0.74	0.7	0.0269	0.6118	1	'circulation'	4	P23219
6801	1	22	0.74	0.08	0.9496	0.1112	1	'superoxide metabolism'	6	P04179
6519	3	378	2.23	1.44	0.1923	0.4489	1	'amino acid and derivative metabolism'	5	O43175;P00966;P32929
6029	1	31	0.74	0.11	0.8005	0.1513	1	'proteoglycan metabolism'	7	Q9NTN3
8283	7	876	5.22	3.35	0.2002	0.2239	1	'cell proliferation'	4	Q16576;P25311;P54851;Q14116;O14494;O15540;P42772
9064	1	58	0.74	0.22	0.528	0.2612	1	'glutamine family amino acid metabolism'	8;7	P00966
8217	1	51	0.74	0.19	0.584	0.2341	1	'regulation of blood pressure'	5	P23219
7399	6	680	4.47	2.6	0.2432	0.1685	1	'neurogenesis'	5	Q16352;O43175;Q9Y6N7;P51648;Q9BUD6;O15540
43118	7	1045	5.22	4	0.1207	0.502	1	'negative regulation of physiological process'	4	Q9ULZ3;P25311;O14494;Q96JB3;O15540;P42772;P23508
7200	1	97	0.74	0.37	0.304	0.3954	1	'G-protein signaling; coupled to IP3 second messenger (phospholipase C activating)'	8;7	O14494
46467	1	76	0.74	0.29	0.4103	0.3264	1	'membrane lipid biosynthesis'	8;6;7	Q9UBF8
6897	2	238	1.49	0.91	0.2162	0.3476	1	'endocytosis'	6;7	P10912;Q9UBF8
46649	1	118	0.74	0.45	0.2186	0.4573	1	'lymphocyte activation'	8;6	Q14116
30097	2	117	1.49	0.44	0.5266	0.124	1	'hemopoiesis'	5	Q9H165;Q9H165
44265	5	966	3.73	3.7	0.0033	1	1	'cellular macromolecule catabolism'	6	Q9HB40;P42785;P11413;Q96RF3;P37837
51338	1	187	0.74	0.71	0.0175	0.6197	1	'regulation of transferase activity'	4	P42772
7167	2	328	1.49	1.25	0.0754	0.6869	1	'enzyme linked receptor protein signaling pathway'	6	Q03167;Q13772
6952	7	1207	5.22	4.62	0.0553	0.6788	1	'defense response'	5	P25311;P32456;Q14116;Q14211;P04179;Q9BUD6;Q15646
45859	1	186	0.74	0.71	0.0198	0.6178	1	'regulation of protein kinase activity'	5	P42772
82	1	90	0.74	0.34	0.3367	0.3732	1	'G1/S transition of mitotic cell cycle'	7	P42772
6351	12	2552	8.95	9.78	-0.0424	0.884	1	'transcription; DNA-dependent'	7	Q9H165;P35548;Q9H165;O00409;Q14211;P04179;P15408;Q96JB3;P19793;Q13772;P78411;O75592
50863	1	35	0.74	0.13	0.7478	0.1686	1	'regulation of T cell activation'	8;9;7;10	Q14116
51329	2	140	1.49	0.53	0.4483	0.1643	1	'interphase of mitotic cell cycle'	6	O00409;P42772
7600	1	470	0.74	1.8	-0.3875	0.7367	1	'sensory perception'	5;6	Q9Y6N7
46466	1	25	0.74	0.09	0.8941	0.1248	1	'membrane lipid catabolism'	8;7	P30041
1944	1	111	0.74	0.42	0.2452	0.4374	1	'vasculature development'	4	Q14116
46839	1	31	0.74	0.11	0.8005	0.1513	1	'phospholipid dephosphorylation'	8;7	O14494
6457	3	323	2.23	1.23	0.2615	0.2331	1	'protein folding'	7	Q9HAW8;P30405;P45877
31323	12	2826	8.95	10.83	-0.0918	0.5776	1	'regulation of cellular metabolism'	5	Q9H165;P35548;Q9H165;O00409;Q14211;P04179;P15408;Q96JB3;P19793;Q13772;P78411;O75592
43285	3	807	2.23	3.09	-0.1443	0.8017	1	'biopolymer catabolism'	5	Q9HB40;P42785;Q96RF3
7264	3	371	2.23	1.42	0.2005	0.4443	1	'small GTPase mediated signal transduction'	6	P61020;Q6PJG1;Q9UKW4
46651	1	36	0.74	0.13	0.7355	0.1728	1	'lymphocyte proliferation'	9;5;7	Q14116
8654	1	61	0.74	0.23	0.5061	0.2725	1	'phospholipid biosynthesis'	8;9;7	Q9UBF8
6811	6	923	4.47	3.53	0.1064	0.4811	1	'ion transport'	5;6	P54709;P23634;O60669;Q13433;Q04656;P61421
1525	1	108	0.74	0.41	0.2572	0.4286	1	'angiogenesis'	6;7	Q14116
43065	2	278	1.49	1.06	0.148	0.6564	1	'positive regulation of apoptosis'	8;7	Q9ULZ3;Q14116
15986	1	67	0.74	0.25	0.4652	0.2946	1	'ATP synthesis coupled proton transport'	8;9;11;12;7;10	P61421
6164	1	116	0.74	0.44	0.226	0.4517	1	'purine nucleotide biosynthesis'	8;7	P61421
6644	2	106	1.49	0.4	0.5697	0.1057	1	'phospholipid metabolism'	8;7	P30041;Q9UBF8
6810	21	3224	15.67	12.36	0.1197	0.2371	1	'transport'	4;5	O43768;Q9BV40;P54709;P23634;O15254;P49447;P61020;O60669;P04040;P10912;P07108;Q13433;P15559;P50416;P60520;Q6PJG1;Q9NTN3;Q04656;P61421;O15540;Q9UBF8
43119	3	695	2.23	2.66	-0.0775	1	1	'positive regulation of physiological process'	4	Q9ULZ3;Q14116;Q13772
6118	4	449	2.98	1.72	0.2446	0.2984	1	'electron transport'	5;6	O15254;P49447;P04040;P15559
51244	20	4179	14.92	16.02	-0.0364	0.8137	1	'regulation of cellular physiological process'	4	Q9ULZ3;P25311;P32119;Q9H165;P35548;Q14116;Q9H165;O00409;Q14211;P04179;O14494;P15408;Q96JB3;O15540;P42772;P23508;P19793;Q13772;P78411;O75592
7411	1	59	0.74	0.22	0.5206	0.265	1	'axon guidance'	9;11;6;7;10	Q9BUD6
50865	1	49	0.74	0.18	0.6014	0.2262	1	'regulation of cell activation'	5	Q14116
46164	2	113	1.49	0.43	0.5418	0.1173	1	'alcohol catabolism'	6	P11413;P37837
9059	3	897	2.23	3.43	-0.1918	0.6333	1	'macromolecule biosynthesis'	5;6	Q14116;Q9NTN3;P49356
9165	1	185	0.74	0.7	0.0222	0.6158	1	'nucleotide biosynthesis'	6;7	P61421
6605	1	260	0.74	0.99	-0.1268	1	1	'protein targeting'	8;7	P60520
42060	1	140	0.74	0.53	0.144	0.5154	1	'wound healing'	6	P07225
51336	1	92	0.74	0.35	0.3271	0.3796	1	'regulation of hydrolase activity'	4	Q9ULZ3
6915	3	764	2.23	2.92	-0.1198	1	1	'apoptosis'	6	Q9ULZ3;P32119;Q14116
45184	3	874	2.23	3.35	-0.1801	0.6326	1	'establishment of protein localization'	5	P61020;P60520;Q6PJG1
44275	2	135	1.49	0.51	0.4641	0.1554	1	'cellular carbohydrate catabolism'	7	P11413;P37837
48514	1	111	0.74	0.42	0.2452	0.4374	1	'blood vessel morphogenesis'	5;6	Q14116
1816	1	46	0.74	0.17	0.6289	0.2142	1	'cytokine production'	5;7	Q14116
42087	1	30	0.74	0.11	0.8148	0.147	1	'cell-mediated immune response'	8;9;7	Q14116
8202	2	218	1.49	0.83	0.2546	0.3102	1	'steroid metabolism'	6;7	Q9HAW8;O15254
51249	1	47	0.74	0.18	0.6195	0.2182	1	'regulation of lymphocyte activation'	8;9;6;7	Q14116
30258	1	35	0.74	0.13	0.7478	0.1686	1	'lipid modification'	6;7	O14494
16051	1	106	0.74	0.4	0.2653	0.4227	1	'carbohydrate biosynthesis'	6;7	Q9NTN3
6898	1	60	0.74	0.23	0.5133	0.2687	1	'receptor mediated endocytosis'	8;7	Q9UBF8

## Sheet: cluster5.BP
GO ID	# Genes in cluster	# Genes on chip	% in cluster	% on array	Log-odds ratio	P(raw)	P(cor)	GO term description	GO term levels	Gene product identifier(s)
51243	20	1015	10.05	3.89	0.4407	0.0001243	0.049571	'negative regulation of cellular physiological process'	5	Q04721;P11137;Q99933;O43240;O94885;P57682;Q9UPN3;P18054;O95751;P49918;O15383;O95811;O15519;P06396;P16989;P78543;O43312;Q03181;O43312;O15195
43118	20	1045	10.05	4	0.4276	0.0001815	0.0715513	'negative regulation of physiological process'	4	Q04721;P11137;Q99933;O43240;O94885;P57682;Q9UPN3;P18054;O95751;P49918;O15383;O95811;O15519;P06396;P16989;P78543;O43312;Q03181;O43312;O15195
6643	7	173	3.51	0.66	0.7371	0.0004602	0.171605	'membrane lipid metabolism'	6;7	Q92535;Q9Y274;P04062;P04062;Q59GF9;P17900;P51178
48523	20	1133	10.05	4.34	0.3909	0.0006311	0.22756	'negative regulation of cellular process'	4	P57682;Q9UPN3;Q04721;P78543;O43312;P11137;Q03181;P18054;O95751;P49918;O15383;O95811;O43312;O15519;O15195;Q99933;P06396;O43240;P16989;O94885
8544	5	99	2.51	0.37	0.8302	0.001187	0.384777	'epidermis development'	7	P15924;Q92817;Q03181;P22528;P02452
44255	13	629	6.53	2.41	0.4515	0.001286	0.40922	'cellular lipid metabolism'	5;6	Q92535;P04062;Q59GF9;P51178;Q9Y274;Q9BWL0;P17900;P18054;P04062;P45844;Q9NV23;Q03181;Q9BW60
9056	21	1285	10.55	4.92	0.3572	0.001396	0.435245	'catabolism'	4	P07478;Q59GF9;P35030;Q16762;P48163;Q9UL52;O00748;P17900;Q96DW7;P10619;Q8N1N7;P55786;O15519;Q03181;O60502;P51178;Q96LB8;O43240;O60543;P29122;P46459
42554	2	6	1	0.02	1.6446	0.00155	0.469769	'superoxide release'	7	P18054;Q6ZMB3
19369	2	6	1	0.02	1.6446	0.00155	0.469769	'arachidonic acid metabolism'	8;7	P18054;Q59GF9
6754	4	69	2.01	0.26	0.8883	0.00231	0.611663	'ATP biosynthesis'	8;9;11;7;10	P21281;Q15904;P38606;O75348
30035	2	8	1	0.03	1.5196	0.002467	0.635872	'microspike biogenesis'	8;7	O43312;O43312
7398	5	123	2.51	0.47	0.7355	0.002953	0.701673	'ectoderm development'	6	P02452;P15924;P22528;Q92817;Q03181
6040	3	36	1.5	0.13	1.0442	0.003198	0.730201	'amino sugar metabolism'	6;7	Q9UJ70;Q8TDX6;Q9Y274
44248	19	1201	9.54	4.6	0.3397	0.003214	0.731966	'cellular catabolism'	5	P07478;O60543;Q59GF9;P48163;O43240;P10619;Q8N1N7;P55786;O60502;Q9UL52;P17900;Q96DW7;Q96LB8;P46459;O15519;Q16762;Q03181;P35030;P29122
31424	2	10	1	0.03	1.4227	0.003582	0.769538	'keratinization'	9;5	P22528;Q92817
44237	91	9268	45.72	35.53	0.1842	0.003646	0.775513	'cellular metabolism'	4	P21281;P07478;Q04721;O75367;P11137;Q9UJ70;Q92535;P25686;Q9H4A3;P04626;P27361;O60543;P04062;Q8TDX6;Q59GF9;P48163;Q9H1Y3;Q6FI59;Q9Y5Z7;Q99933;P51178;O43240;P57682;P10619;Q8N1N7;P55786;Q14134;O60502;Q9Y274;Q9BWL0;Q9UL52;P47914;P17900;Q96DW7;P13631;Q15904;P36406;O94953;Q9BWU1;Q13620;P38606;P32320;Q9H8T0;Q96LB8;P18054;P04062;P59817;P46459;O43524;P17676;P45844;O15383;Q6ZN07;O95811;O96024;Q96G25;Q15751;…
46034	4	81	2.01	0.31	0.8185	0.004005	0.806279	'ATP metabolism'	6;10	P21281;Q15904;P38606;O75348
9913	2	12	1	0.04	1.3435	0.00489	0.865328	'epidermal cell differentiation'	8;4	P22528;Q92817
6752	4	87	2.01	0.33	0.7873	0.005105	0.876719	'group transfer coenzyme metabolism'	7	P21281;Q15904;P38606;O75348
6631	6	205	3.01	0.78	0.5937	0.005545	0.897122	'fatty acid metabolism'	6;7	Q59GF9;Q9NV23;Q03181;Q9BW60;P18054;Q9BWL0
30031	2	13	1	0.04	1.3087	0.005614	0.900001	'cell projection biogenesis'	6;7	O43312;O43312
9142	4	91	2.01	0.34	0.7677	0.005941	0.912587	'nucleoside triphosphate biosynthesis'	8;7	P21281;P38606;O75348;Q15904
45786	7	276	3.51	1.05	0.5325	0.005969	0.913589	'negative regulation of progression through cell cycle'	6	Q9UPN3;Q04721;O43312;P49918;O43312;O43240;O94885
44242	3	46	1.5	0.17	0.9376	0.0061	0.918123	'cellular lipid catabolism'	6;7	Q59GF9;P17900;Q03181
44238	87	8930	43.71	34.23	0.1737	0.006807	0.938798	'primary metabolism'	4	P21281;P07478;Q04721;O75367;P11137;Q9UJ70;Q92535;P25686;Q9H4A3;P04626;P27361;O60543;P04062;Q8TDX6;Q59GF9;P48163;Q9H1Y3;Q6FI59;Q9Y5Z7;Q99933;P51178;O43240;P57682;P10619;Q8N1N7;P55786;Q14134;O60502;Q9Y274;Q9BWL0;Q9UL52;P47914;P17900;Q96DW7;P13631;Q15904;P36406;O94953;Q9BWU1;Q13620;P38606;P32320;Q9H8T0;Q96LB8;P18054;P04062;P59817;P46459;O43524;P17676;P45844;O15383;Q6ZN07;O95811;O96024;Q96G25;Q15751;…
7566	2	15	1	0.05	1.2465	0.0072	0.947945	'embryo implantation'	3;6	Q03181;P47914
30030	2	16	1	0.06	1.2185	0.00806	0.96348	'cell projection organization and biogenesis'	5;6	O43312;O43312
9141	4	106	2.01	0.4	0.7012	0.009873	0.982719	'nucleoside triphosphate metabolism'	7	P21281;Q15904;P38606;O75348
6629	13	789	6.53	3.02	0.3503	0.0104	0.9861	'lipid metabolism'	5	Q92535;P04062;Q59GF9;P51178;Q9Y274;Q9BWL0;P17900;P18054;P04062;P45844;Q9NV23;Q03181;Q9BW60
16042	4	109	2.01	0.41	0.6891	0.01082	0.988316	'lipid catabolism'	5;6	Q59GF9;P51178;P17900;Q03181
15992	4	110	2.01	0.42	0.6851	0.01115	0.989806	'proton transport'	8;9;6;7	P21281;Q15904;P38606;O75348
6818	4	113	2.01	0.43	0.6733	0.01217	0.993316	'hydrogen transport'	5;6	P21281;P38606;O75348;Q15904
9888	6	246	3.01	0.94	0.5138	0.01266	0.994544	'histogenesis'	5	P22528;Q9NNX1;P15924;Q92817;Q03181;P02452
51261	3	62	1.5	0.23	0.8077	0.01324	0.995709	'protein depolymerization'	7	P11137;O15195;P06396
6164	4	116	2.01	0.44	0.6619	0.01326	0.995745	'purine nucleotide biosynthesis'	8;7	P21281;Q15904;P38606;O75348
7040	2	22	1	0.08	1.08	0.01411	0.997009	'lysosome organization and biogenesis'	7	P04062;P04062
6801	2	22	1	0.08	1.08	0.01411	0.997009	'superoxide metabolism'	6	P18054;Q6ZMB3
9108	4	119	2.01	0.45	0.6508	0.0144	0.997348	'coenzyme biosynthesis'	7	P21281;Q15904;P38606;O75348
7033	2	23	1	0.08	1.0607	0.01526	0.998144	'vacuole organization and biogenesis'	6	P04062;P04062
9260	4	122	2.01	0.46	0.6399	0.0156	0.998389	'ribonucleotide biosynthesis'	8;7	P21281;Q15904;P38606;O75348
51129	3	67	1.5	0.25	0.7739	0.01615	0.998718	'negative regulation of cell organization and biogenesis'	6	P11137;O15195;P06396
15985	3	67	1.5	0.25	0.7739	0.01615	0.998718	'energy coupled proton transport; down electrochemical gradient'	8;9;7;10	P21281;P38606;Q15904
15986	3	67	1.5	0.25	0.7739	0.01615	0.998718	'ATP synthesis coupled proton transport'	8;9;11;12;7;10	P21281;Q15904;P38606
6665	3	68	1.5	0.26	0.7675	0.01677	0.999009	'sphingolipid metabolism'	8;7	P04062;P17900;P04062
46466	2	25	1	0.09	1.0245	0.01768	0.999322	'membrane lipid catabolism'	8;7	Q59GF9;P17900
6163	4	127	2.01	0.48	0.6224	0.01774	0.999338	'purine nucleotide metabolism'	7	P21281;Q15904;P38606;O75348
6811	14	923	7.03	3.53	0.3144	0.01827	0.999469	'ion transport'	5;6	P21281;Q9UQC9;Q9H4A3;Q9P241;Q9NP94;P23634;Q15904;P02452;P38606;Q16762;Q9BSL2;P13866;P05026;O75348
44257	12	774	6.03	2.96	0.3218	0.01934	0.99966	'cellular protein catabolism'	7	P07478;P10619;Q8N1N7;P55786;O60502;P46459;P35030;Q9UL52;Q96DW7;O15519;O43240;P29122
7156	4	131	2.01	0.5	0.6088	0.01958	0.999693	'homophilic cell adhesion'	6	Q02487;O60487;P32926;Q9HCU4
9887	17	1252	8.54	4.8	0.2677	0.01974	0.999713	'organogenesis'	4	Q04721;P04626;Q9Y653;Q8TDX6;P02452;P15924;O14639;P22528;Q9NNX1;Q99814;Q92817;Q9Y287;O43312;Q03181;Q9H3S1;O43312;O00237
43170	49	4717	24.62	18.08	0.1701	0.02071	0.999808	'macromolecule metabolism'	4	P07478;Q13620;P11309;O75367;Q9H8T0;P10619;Q8N1N7;P55786;P11137;Q03181;Q9UJ70;O60502;Q92535;P25686;Q96LB8;Q9H4A3;P04626;Q9Y274;P27361;P04062;P46379;P46459;P04062;Q59GW2;Q8TDX6;P35030;P48163;Q9Y6J8;Q9UL52;O00303;P47914;Q6ZN07;O15264;Q96DW7;Q9H1Y3;O96024;O60814;Q15751;Q16778;P36406;O15519;O15195;Q9BWU1;Q99933;O00237;P06396;O43240;Q6IPQ8;P29122
43066	5	202	2.51	0.77	0.5187	0.02095	0.999826	'negative regulation of apoptosis'	8;7	Q04721;Q99933;P18054;O15383;O15519
9259	4	135	2.01	0.51	0.5957	0.02153	0.999864	'ribonucleotide metabolism'	7	P21281;Q15904;P38606;O75348
30163	12	792	6.03	3.03	0.3115	0.02193	0.999885	'protein catabolism'	6	P07478;O43240;P10619;Q8N1N7;P55786;O60502;Q9UL52;Q96DW7;P46459;O15519;P35030;P29122
7586	3	76	1.5	0.29	0.7191	0.02221	0.999897	'digestion'	4	P07478;P13866;P35030
43069	5	206	2.51	0.78	0.5101	0.02253	0.99991	'negative regulation of programmed cell death'	6;7	Q04721;Q99933;P18054;O15383;O15519
51188	4	138	2.01	0.52	0.5861	0.02307	0.999928	'cofactor biosynthesis'	6	P21281;P38606;O75348;Q15904
6633	3	78	1.5	0.29	0.7077	0.0237	0.999945	'fatty acid biosynthesis'	8;6;7	P18054;Q9NV23;Q9BW60
6732	5	210	2.51	0.8	0.5017	0.02419	0.999955	'coenzyme metabolism'	6	P21281;P38606;P48163;O75348;Q15904
15672	7	367	3.51	1.4	0.4073	0.02429	0.999957	'monovalent inorganic cation transport'	8;7	P21281;Q9BSL2;P38606;P13866;P05026;O75348;Q15904
7218	3	79	1.5	0.3	0.7022	0.02447	0.99996	'neuropeptide signaling pathway'	7	O94910;Q9Y653;Q9HCU4
9892	7	370	3.51	1.41	0.4037	0.02523	0.999971	'negative regulation of metabolism'	5	P57682;O95811;P11137;Q03181;O15195;P06396;P16989
6812	10	607	5.02	2.32	0.3464	0.02831	0.999992	'cation transport'	6;7	P21281;Q9BSL2;P38606;P13866;P05026;Q9P241;O75348;Q9NP94;Q15904;P23634
19395	2	33	1	0.12	0.9038	0.02882	0.999994	'fatty acid oxidation'	8;7	P18054;Q03181
45793	1	3	0.5	0.01	1.6424	0.02995	0.999996	'positive regulation of cell size'	6;7	P18054
9440	1	3	0.5	0.01	1.6424	0.02995	0.999996	'cyanate catabolism'	6;7	Q16762
45598	1	3	0.5	0.01	1.6424	0.02995	0.999996	'regulation of fat cell differentiation'	5	Q03181
19754	1	3	0.5	0.01	1.6424	0.02995	0.999996	'one-carbon compound catabolism'	6	Q16762
45600	1	3	0.5	0.01	1.6424	0.02995	0.999996	'positive regulation of fat cell differentiation'	6	Q03181
46697	1	3	0.5	0.01	1.6424	0.02995	0.999996	'decidualization'	6	Q03181
50665	1	3	0.5	0.01	1.6424	0.02995	0.999996	'hydrogen peroxide biosynthesis'	6;7	Q6ZMB3
9439	1	3	0.5	0.01	1.6424	0.02995	0.999996	'cyanate metabolism'	5;6	Q16762
30307	1	3	0.5	0.01	1.6424	0.02995	0.999996	'positive regulation of cell growth'	8;9;5;6;7	P18054
16053	3	86	1.5	0.32	0.6652	0.03021	0.999996	'organic acid biosynthesis'	6	P18054;Q9NV23;Q9BW60
46394	3	86	1.5	0.32	0.6652	0.03021	0.999996	'carboxylic acid biosynthesis'	7	P18054;Q9NV23;Q9BW60
8645	2	35	1	0.13	0.8782	0.03194	0.999998	'hexose transport'	8;7	P11166;Q03181
15749	2	35	1	0.13	0.8782	0.03194	0.999998	'monosaccharide transport'	6;7	P11166;Q03181
6664	2	36	1	0.13	0.8659	0.03355	0.999999	'glycolipid metabolism'	8;7	Q9Y274;P17900
51128	3	92	1.5	0.35	0.6358	0.03564	1	'regulation of cell organization and biogenesis'	5	P11137;P06396;O15195
43285	12	807	6.03	3.09	0.3031	0.03595	1	'biopolymer catabolism'	5	P07478;O43240;P10619;Q8N1N7;P55786;O60502;Q9UL52;Q96DW7;P46459;O15519;P35030;P29122
46579	1	4	0.5	0.01	1.5175	0.0373	1	'positive regulation of Ras protein signal transduction'	8;9;7	Q04721
15908	1	4	0.5	0.01	1.5175	0.0373	1	'fatty acid transport'	6;7	Q03181
15904	1	4	0.5	0.01	1.5175	0.0373	1	'tetracycline transport'	9;6;7	O14906
30879	1	4	0.5	0.01	1.5175	0.0373	1	'mammary gland development'	5	P04626
50655	1	4	0.5	0.01	1.5175	0.0373	1	'dermatan sulfate proteoglycan metabolism'	9;7	Q8TDX6
42752	1	4	0.5	0.01	1.5175	0.0373	1	'regulation of circadian rhythm'	4;5	Q9H1Y3
6309	1	9	0.5	0.03	1.1652	0.0732	1	'DNA fragmentation during apoptosis'	8;9;7	O60543
8643	2	48	1	0.18	0.7408	0.05514	1	'carbohydrate transport'	5;6	P11166;Q03181
43067	8	495	4.02	1.89	0.3354	0.05944	1	'regulation of programmed cell death'	5;6	Q04721;O43524;O15383;O15519;Q9HC29;Q99933;P18054;O60543
42476	1	7	0.5	0.02	1.2744	0.059	1	'odontogenesis'	5	Q9NNX1
30835	2	45	1	0.17	0.7689	0.04937	1	'negative regulation of actin filament depolymerization'	8;9;12;7;10	O15195;P06396
30204	1	10	0.5	0.03	1.1194	0.08023	1	'chondroitin sulfate metabolism'	8;9;7	Q8TDX6
9409	1	6	0.5	0.02	1.3414	0.05182	1	'response to cold'	5;7	P16989
15988	1	7	0.5	0.02	1.2744	0.059	1	'energy coupled proton transport; against electrochemical gradient'	8;9;7;10	P21281
48609	3	116	1.5	0.44	0.5347	0.06194	1	'reproductive organismal physiological process'	4	Q59GF9;P47914;Q03181
6730	2	56	1	0.21	0.6737	0.07157	1	'one-carbon compound metabolism'	5	Q16762;O43570
6108	1	10	0.5	0.03	1.1194	0.08023	1	'malate metabolism'	9;7	P48163
7155	12	922	6.03	3.53	0.2433	0.07846	1	'cell adhesion'	4	Q02487;O60487;P14923;Q9Y653;Q8TDX6;P18054;O43699;P32926;Q9HCU4;O43312;O43312;O43281
42632	1	7	0.5	0.02	1.2744	0.059	1	'cholesterol homeostasis'	4	P45844
7050	3	119	1.5	0.45	0.5236	0.06572	1	'cell cycle arrest'	7	Q9UPN3;Q04721;P49918
30834	2	45	1	0.17	0.7689	0.04937	1	'regulation of actin filament depolymerization'	8;9;11;7	O15195;P06396
6119	3	99	1.5	0.37	0.6039	0.04256	1	'oxidative phosphorylation'	8;6	P21281;Q15904;P38606
30282	1	11	0.5	0.04	1.078	0.0872	1	'bone mineralization'	8;6;7	Q9NNX1
16054	1	11	0.5	0.04	1.078	0.0872	1	'organic acid catabolism'	6	Q03181
9057	13	984	6.53	3.77	0.251	0.05833	1	'macromolecule catabolism'	5	P07478;P10619;Q8N1N7;P55786;O60502;Q96LB8;P46459;P35030;Q9UL52;Q96DW7;O15519;O43240;P29122
30042	2	45	1	0.17	0.7689	0.04937	1	'actin filament depolymerization'	8;7;10	O15195;P06396
45927	1	5	0.5	0.01	1.4206	0.04459	1	'positive regulation of growth'	4	P18054
9062	1	5	0.5	0.01	1.4206	0.04459	1	'fatty acid catabolism'	8;7	Q03181
30073	1	11	0.5	0.04	1.078	0.0872	1	'insulin secretion'	8;7	Q03181
9725	1	10	0.5	0.03	1.1194	0.08023	1	'response to hormone stimulus'	5	P45844
50796	1	6	0.5	0.02	1.3414	0.05182	1	'regulation of insulin secretion'	8;9;6;7	Q03181
43068	5	280	2.51	1.07	0.3756	0.06626	1	'positive regulation of programmed cell death'	6;7	Q04721;O60543;O43524;O15383;O15519
30029	5	241	2.51	0.92	0.4414	0.03971	1	'actin filament-based process'	7	Q9Y2J2;P06396;O43312;O43312;O15195
51246	5	292	2.51	1.11	0.3572	0.07603	1	'regulation of protein metabolism'	5;6	P11137;O00303;O15264;O15195;P06396
42981	8	489	4.02	1.87	0.3408	0.05823	1	'regulation of apoptosis'	6;7	Q04721;O60543;Q99933;Q9HC29;P18054;O43524;O15383;O15519
44267	43	4207	21.6	16.13	0.1562	0.04204	1	'cellular protein metabolism'	6	P07478;Q13620;P11309;O75367;Q9H8T0;P10619;Q8N1N7;P55786;P11137;O60502;Q92535;P25686;Q9H4A3;P04626;Q9Y274;P27361;P46379;P46459;Q59GW2;Q8TDX6;P35030;Q9Y6J8;Q9UL52;O00303;P47914;O15264;Q6ZN07;Q9H1Y3;Q96DW7;O96024;O60814;Q15751;Q16778;P36406;O15519;Q9BWU1;O15195;Q99933;O00237;P06396;O43240;Q6IPQ8;P29122
51248	3	105	1.5	0.4	0.5782	0.04899	1	'negative regulation of protein metabolism'	6;7	P11137;P06396;O15195
19538	43	4237	21.6	16.24	0.1526	0.05314	1	'protein metabolism'	5	P07478;Q13620;P11309;O75367;Q9H8T0;P10619;Q8N1N7;P55786;P11137;O60502;Q92535;P25686;Q9H4A3;P04626;Q9Y274;P27361;P46379;P46459;Q59GW2;Q8TDX6;P35030;Q9Y6J8;Q9UL52;O00303;P47914;O15264;Q6ZN07;Q9H1Y3;Q96DW7;O96024;O60814;Q15751;Q16778;P36406;O15519;Q9BWU1;O15195;Q99933;O00237;P06396;O43240;Q6IPQ8;P29122
15893	1	6	0.5	0.02	1.3414	0.05182	1	'drug transport'	8;5;6	O14906
6213	1	7	0.5	0.02	1.2744	0.059	1	'pyrimidine nucleoside metabolism'	7	P32320
51057	1	6	0.5	0.02	1.3414	0.05182	1	'positive regulation of small GTPase mediated signal transduction'	8;6;7	Q04721
42743	1	11	0.5	0.04	1.078	0.0872	1	'hydrogen peroxide metabolism'	6	Q6ZMB3
46395	1	11	0.5	0.04	1.078	0.0872	1	'carboxylic acid catabolism'	7	Q03181
6884	1	10	0.5	0.03	1.1194	0.08023	1	'regulation of cell volume'	5	P18054
8630	1	10	0.5	0.03	1.1194	0.08023	1	'DNA damage response; signal transduction resulting in induction of apoptosis'	11;7;10	O60543
12501	11	770	5.52	2.95	0.284	0.05345	1	'programmed cell death'	5	Q04721;O60543;Q99933;Q9HC29;Q9H8T0;P18054;O43524;O15383;O15519;Q03181;Q59GW2
8219	11	820	5.52	3.14	0.2558	0.0646	1	'cell death'	4	Q04721;Q9H8T0;Q03181;P18054;O60543;Q59GW2;O43524;O15383;O15519;Q9HC29;Q99933
12502	5	259	2.51	0.99	0.4098	0.05098	1	'induction of programmed cell death'	8;7	Q04721;O60543;O43524;O15383;O15519
44249	16	1365	8.04	5.23	0.1995	0.07953	1	'cellular biosynthesis'	5	P21281;P38606;Q92535;P18054;Q9Y274;Q6ZMB3;Q8TDX6;O00303;P47914;O15264;O96024;Q9NV23;O75348;Q15904;Q9BW60;Q6IPQ8
44260	43	4263	21.6	16.34	0.1494	0.05389	1	'cellular macromolecule metabolism'	5	P07478;O75367;P11137;Q92535;P25686;Q9H4A3;P04626;P27361;Q8TDX6;Q9H1Y3;Q99933;O43240;P10619;Q8N1N7;P55786;O60502;Q9Y274;Q9UL52;P47914;Q96DW7;P36406;Q9BWU1;Q13620;Q9H8T0;P46459;Q6ZN07;O96024;Q15751;O15519;P06396;P11309;P46379;Q59GW2;P35030;Q9Y6J8;O00303;O15264;O60814;Q16778;O15195;O00237;Q6IPQ8;P29122
9607	5	1397	2.51	5.35	-0.3416	0.08045	1	'response to biotic stimulus'	4	P25686;Q59GF9;P18510;Q96LB8;P17676
18298	1	8	0.5	0.03	1.2164	0.06613	1	'protein-chromophore linkage'	8;7	Q9H1Y3
6082	9	602	4.52	2.3	0.302	0.05287	1	'organic acid metabolism'	5	Q8TDX6;Q59GF9;P48163;Q9BWL0;P18054;Q9NV23;Q16762;Q03181;Q9BW60
15012	1	9	0.5	0.03	1.1652	0.0732	1	'heparan sulfate proteoglycan biosynthesis'	8;9;7	Q8TDX6
51186	5	251	2.51	0.96	0.4236	0.04576	1	'cofactor metabolism'	5	P21281;P48163;Q15904;P38606;O75348
7399	10	680	5.02	2.6	0.2958	0.04291	1	'neurogenesis'	5	Q04721;P04626;Q9Y653;Q8TDX6;Q9Y287;O43312;Q03181;Q9H3S1;O43312;O00237
44265	13	966	6.53	3.7	0.2593	0.05569	1	'cellular macromolecule catabolism'	6	P07478;O43240;P10619;Q8N1N7;P55786;O60502;Q9UL52;Q96DW7;Q96LB8;P46459;O15519;P35030;P29122
8064	2	62	1	0.23	0.6294	0.0848	1	'regulation of actin polymerization and/or depolymerization'	6;7;10	P06396;O15195
45785	1	11	0.5	0.04	1.078	0.0872	1	'positive regulation of cell adhesion'	5;6	P18054
43065	5	278	2.51	1.06	0.3787	0.06471	1	'positive regulation of apoptosis'	8;7	Q04721;O60543;O43524;O15383;O15519
6644	3	106	1.5	0.4	0.5741	0.05011	1	'phospholipid metabolism'	8;7	Q92535;Q59GF9;P51178
6810	33	3224	16.58	12.36	0.149	0.08297	1	'transport'	4;5	P21281;Q9UQC9;Q7Z4F1;Q92963;Q9H4A3;P63027;Q9HD41;Q9P241;Q9NP94;P23634;P10619;Q9H5N1;Q15904;P02452;Q92544;P38606;P11166;P18054;Q9H0R8;P80188;P45844;Q16762;O14906;Q9BSL2;P13866;Q8IVS1;Q03181;Q6ZMB3;P11712;P05026;O75348;P62491;Q86Y82
16045	1	6	0.5	0.02	1.3414	0.05182	1	'detection of bacteria'	6;7	Q96LB8
9165	4	185	2.01	0.7	0.458	0.05595	1	'nucleotide biosynthesis'	6;7	P21281;Q15904;P38606;O75348
6915	11	764	5.52	2.92	0.2875	0.05249	1	'apoptosis'	6	Q04721;O60543;Q99933;Q9HC29;Q9H8T0;P18054;O43524;O15383;O15519;Q03181;Q59GW2
7010	8	548	4.02	2.1	0.2903	0.07582	1	'cytoskeleton organization and biogenesis'	6	P11137;P19013;O14639;Q9Y2J2;P06396;O43312;O43312;O15195
8154	2	84	1	0.32	0.4972	0.1384	1	'actin polymerization and/or depolymerization'	9;6	P06396;O15195
50650	1	12	0.5	0.04	1.0402	0.09411	1	'chondroitin sulfate proteoglycan biosynthesis'	8;9;7	Q8TDX6
6323	3	331	1.5	1.26	0.0758	0.7432	1	'DNA packaging'	6;7	O75367;O60814;Q16778
48534	1	117	0.5	0.44	0.0495	0.593	1	'hemopoietic or lymphoid organ development'	4	Q04721
7165	24	3853	12.06	14.77	-0.1017	0.3162	1	'signal transduction'	4	O15483;Q59GW2;Q59GF9;Q04721;Q9Y6J8;O94910;Q8N844;O15264;Q9H1Y3;Q6FI59;O43312;Q9HCU4;O15519;O43312;P36406;P62491;Q99814;Q99933;Q92963;P51178;Q9H4A3;P04626;O43281;Q9Y653
6470	2	214	1	0.82	0.0888	0.6804	1	'protein amino acid dephosphorylation'	8;7	Q59GW2;Q9Y6J8
16311	2	222	1	0.85	0.0728	0.6882	1	'dephosphorylation'	7	Q59GW2;Q9Y6J8
30182	1	132	0.5	0.5	-0.0031	1	1	'neuron differentiation'	4;6	Q03181
30198	1	69	0.5	0.26	0.2796	0.413	1	'extracellular matrix organization and biogenesis'	4	Q8TDX6
48015	1	131	0.5	0.5	0.0002	1	1	'phosphoinositide-mediated signaling'	7	P04626
30865	1	14	0.5	0.05	0.9732	0.1078	1	'cortical cytoskeleton organization and biogenesis'	7	Q9Y2J2
86	1	80	0.5	0.3	0.2152	0.4602	1	'G2/M transition of mitotic cell cycle'	7	P49918
42157	1	65	0.5	0.24	0.3056	0.3949	1	'lipoprotein metabolism'	7	Q92535
7267	5	759	2.51	2.91	-0.0655	1	1	'cell-cell signaling'	4	Q9Y653;O43699;Q9H0R8;Q03181;P29122
30001	5	460	2.51	1.76	0.157	0.4077	1	'metal ion transport'	8;7	Q9NP94;P23634;Q9BSL2;P13866;P05026
51276	3	404	1.5	1.54	-0.0119	1	1	'chromosome organization and biogenesis'	6	O75367;O60814;Q16778
50954	2	150	1	0.57	0.2442	0.32	1	'sensory perception of mechanical stimulus'	8;6;7	P02452;Q9Y287
9581	5	511	2.51	1.95	0.1104	0.6008	1	'detection of external stimulus'	5	Q9H1Y3;P02452;O14639;Q96LB8;Q9Y287
278	1	353	0.5	1.35	-0.434	0.5298	1	'mitotic cell cycle'	5	P49918
9966	2	346	1	1.32	-0.1219	1	1	'regulation of signal transduction'	4;5	Q04721;O15519
45449	21	2604	10.55	9.98	0.0268	0.723	1	'regulation of transcription'	7	P57682;Q04721;O43524;P17676;O15383;O95811;Q96G25;P13631;Q86V15;P17029;Q9Y5Z7;P78543;O00472;O94953;P62491;Q03181;Q99814;Q13887;Q14140;P16989;P59817
6139	35	4193	17.58	16.07	0.0469	0.5611	1	'nucleobase; nucleoside; nucleotide and nucleic acid metabolism'	5	P21281;Q04721;O75367;O60543;Q8TDX6;Q6FI59;Q9Y5Z7;P57682;Q14134;P13631;Q15904;O94953;P38606;P32320;P59817;O43524;P17676;O15383;O95811;Q96G25;O00472;Q99814;Q14140;P16989;Q86V15;P17029;P78543;Q03181;Q9H3S1;O60814;O75348;P27144;Q16778;P62491;Q13887
9109	1	46	0.5	0.17	0.4561	0.3006	1	'coenzyme catabolism'	7	P48163
46907	5	889	2.51	3.4	-0.1364	0.6922	1	'intracellular transport'	5;6	Q9H0R8;P10619;P62491;Q92963;Q86Y82
50982	2	150	1	0.57	0.2442	0.32	1	'detection of mechanical stimulus'	7	Q9Y287;P02452
43207	4	735	2.01	2.81	-0.1503	0.6663	1	'response to external biotic stimulus'	5	P18510;Q59GF9;P17676;Q96LB8
6955	4	1101	2.01	4.22	-0.3321	0.1532	1	'immune response'	4;6	P18510;Q59GF9;P17676;Q96LB8
6022	1	54	0.5	0.2	0.3863	0.342	1	'aminoglycan metabolism'	6;7	Q8TDX6
9617	1	60	0.5	0.23	0.3405	0.3714	1	'response to bacteria'	6	Q96LB8
16192	3	556	1.5	2.13	-0.1532	0.8033	1	'vesicle-mediated transport'	5;6	Q7Z4F1;Q9H5N1;P63027
6928	3	333	1.5	1.27	0.0731	0.7441	1	'cell motility'	4;5	O43312;P18054;O43312
30166	1	22	0.5	0.08	0.7768	0.1605	1	'proteoglycan biosynthesis'	8;7	Q8TDX6
43407	1	25	0.5	0.09	0.7213	0.1794	1	'negative regulation of MAPK activity'	7	Q59GW2
6468	7	873	3.51	3.34	0.0223	0.842	1	'protein amino acid phosphorylation'	8;7	P11309;Q9H4A3;P04626;P27361;O15264;Q6ZN07;Q9BWU1
19222	26	2930	13.06	11.23	0.0746	0.4294	1	'regulation of metabolism'	4	P57682;Q04721;Q86V15;P17029;P78543;P11137;Q03181;P59817;O43524;P17676;O00303;O15383;O15264;O95811;Q96G25;P13631;Q9Y5Z7;O00472;O94953;P62491;O15195;Q99814;P06396;Q13887;Q14140;P16989
9314	1	43	0.5	0.16	0.4854	0.2845	1	'response to radiation'	6	Q9H1Y3
1503	1	57	0.5	0.21	0.3628	0.3568	1	'ossification'	5;6;7	Q9NNX1
18065	1	16	0.5	0.06	0.9152	0.1213	1	'protein-cofactor linkage'	8;7	Q9Y274
19370	1	16	0.5	0.06	0.9152	0.1213	1	'leukotriene biosynthesis'	8;9;7;10	P18054
7001	3	390	1.5	1.49	0.0035	0.7733	1	'chromosome organization and biogenesis (sensu Eukaryota)'	7	O75367;O60814;Q16778
50878	1	161	0.5	0.61	-0.0898	1	1	'regulation of body fluids'	4	P07204
30518	1	97	0.5	0.37	0.1312	0.5259	1	'steroid hormone receptor signaling pathway'	7	Q6FI59
31111	1	16	0.5	0.06	0.9152	0.1213	1	'negative regulation of microtubule polymerization or depolymerization'	11;7	P11137
9611	4	551	2.01	2.11	-0.022	1	1	'response to wounding'	5	P18510;P07204;Q59GF9;P17676
7565	2	98	1	0.37	0.43	0.1754	1	'pregnancy'	5	Q03181;P47914
42493	1	28	0.5	0.1	0.672	0.1979	1	'response to drug'	7	O14906
5996	1	193	0.5	0.74	-0.1691	1	1	'monosaccharide metabolism'	6;7	Q03181
45934	4	274	2.01	1.05	0.286	0.1608	1	'negative regulation of nucleobase; nucleoside; nucleotide and nucleic acid metabolism'	7	P57682;O95811;P16989;Q03181
7049	11	1103	5.52	4.22	0.1222	0.373	1	'cell cycle'	4	Q9UPN3;Q13620;Q04721;Q92599;O43312;P27361;P49918;O15264;O43312;O43240;O94885
80	1	34	0.5	0.13	0.5876	0.2337	1	'G1 phase of mitotic cell cycle'	7	P49918
6512	5	699	2.51	2.68	-0.0287	1	1	'ubiquitin cycle'	8;7	P36406;Q13620;Q9H8T0;Q15751;O00237
9266	1	14	0.5	0.05	0.9732	0.1078	1	'response to temperature'	6	P16989
9225	1	20	0.5	0.07	0.8182	0.1476	1	'nucleotide-sugar metabolism'	6	Q8TDX6
46849	1	59	0.5	0.22	0.3478	0.3666	1	'bone remodeling'	4	Q9NNX1
51094	1	27	0.5	0.1	0.6878	0.1918	1	'positive regulation of development'	4	Q03181
31114	1	16	0.5	0.06	0.9152	0.1213	1	'regulation of microtubule depolymerization'	9;11;7	P11137
15031	7	835	3.51	3.2	0.0423	0.6873	1	'protein transport'	5;6	P10619;Q92963;Q9H5N1;Q9H0R8;Q9HD41;P62491;Q86Y82
8104	7	899	3.51	3.44	0.0091	0.8457	1	'protein localization'	4	Q92963;Q9HD41;P10619;Q9H5N1;Q9H0R8;P62491;Q86Y82
51258	1	58	0.5	0.22	0.3552	0.3617	1	'protein polymerization'	7	P06396
15980	1	233	0.5	0.89	-0.2515	1	1	'energy derivation by oxidation of organic compounds'	6	P48163
43123	1	135	0.5	0.51	-0.0129	1	1	'positive regulation of I-kappaB kinase/NF-kappaB cascade'	9;6;7	O15519
271	1	21	0.5	0.08	0.797	0.154	1	'polysaccharide biosynthesis'	8;6;7	Q8TDX6
7169	3	237	1.5	0.9	0.2224	0.4336	1	'transmembrane receptor protein tyrosine kinase signaling pathway'	7	P04626;O43312;O43312
44270	1	86	0.5	0.32	0.1837	0.4844	1	'nitrogen compound catabolism'	5;6	Q16762
46903	1	365	0.5	1.39	-0.4487	0.5338	1	'secretion'	5	Q03181
51056	1	23	0.5	0.08	0.7575	0.1668	1	'regulation of small GTPase mediated signal transduction'	5;6;7	Q04721
7186	4	737	2.01	2.82	-0.1515	0.6664	1	'G-protein coupled receptor protein signaling pathway'	6	O94910;Q9Y653;Q9H1Y3;Q9HCU4
42127	6	471	3.01	1.8	0.2279	0.1808	1	'regulation of cell proliferation'	5	Q04721;O95759;P18054;O95751;P49918;P78543
31324	4	309	2.01	1.18	0.2332	0.3051	1	'negative regulation of cellular metabolism'	6	P57682;O95811;P16989;Q03181
7243	4	464	2.01	1.77	0.054	0.7835	1	'protein kinase cascade'	6	Q9H4A3;O15519;Q59GW2;O15264
7268	1	326	0.5	1.24	-0.399	0.5253	1	'synaptic transmission'	6	Q9H0R8
7417	2	158	1	0.6	0.2215	0.3421	1	'central nervous system development'	6	Q9Y653;O00237
6690	1	53	0.5	0.2	0.3944	0.3369	1	'icosanoid metabolism'	8;7	P18054
8610	4	259	2.01	0.99	0.3107	0.1397	1	'lipid biosynthesis'	5;6;7	Q92535;P18054;Q9NV23;Q9BW60
9119	1	12	0.5	0.04	1.0402	0.09411	1	'ribonucleoside metabolism'	7	P32320
31110	1	16	0.5	0.06	0.9152	0.1213	1	'regulation of microtubule polymerization or depolymerization'	6;10	P11137
8285	4	261	2.01	1	0.3073	0.1425	1	'negative regulation of cell proliferation'	6	Q04721;P78543;O95751;P49918
6461	3	397	1.5	1.52	-0.0042	1	1	'protein complex assembly'	7	O75367;O60814;Q16778
6725	1	142	0.5	0.54	-0.035	1	1	'aromatic compound metabolism'	5	Q8N1N7
42742	1	40	0.5	0.15	0.5169	0.2679	1	'defense response to bacteria'	6;7	Q96LB8
43412	20	2373	10.05	9.09	0.0477	0.6204	1	'biopolymer modification'	5	Q13620;P11309;Q9H8T0;Q92535;Q9H4A3;P04626;Q9Y274;P27361;P46379;Q59GW2;Q9Y6J8;O15264;Q6ZN07;Q9H1Y3;O96024;Q15751;P36406;Q9BWU1;Q99933;O00237
51242	7	677	3.51	2.59	0.1361	0.3686	1	'positive regulation of cellular physiological process'	5	Q04721;O60543;O95759;P18054;O43524;O15383;O15519
45765	1	26	0.5	0.09	0.7042	0.1856	1	'regulation of angiogenesis'	8;7	P04626
19219	21	2656	10.55	10.18	0.0172	0.8143	1	'regulation of nucleobase; nucleoside; nucleotide and nucleic acid metabolism'	6	Q04721;Q9Y5Z7;P57682;P13631;O94953;P59817;O43524;P17676;O15383;O95811;Q96G25;O00472;Q99814;Q14140;P16989;Q86V15;P17029;P78543;Q03181;P62491;Q13887
8361	2	251	1	0.96	0.019	0.7177	1	'regulation of cell size'	5;6	Q04721;P18054
6954	3	261	1.5	1	0.1801	0.4561	1	'inflammatory response'	5;6;7	P18510;Q59GF9;P17676
7596	1	136	0.5	0.52	-0.0161	1	1	'blood coagulation'	4;6;7	P07204
7588	1	64	0.5	0.24	0.3124	0.3902	1	'excretion'	4	O14906
51325	1	140	0.5	0.53	-0.0288	1	1	'interphase'	5	P49918
44264	1	59	0.5	0.22	0.3478	0.3666	1	'cellular polysaccharide metabolism'	6;7	Q8TDX6
43086	1	78	0.5	0.29	0.2262	0.4519	1	'negative regulation of enzyme activity'	4	Q59GW2
6986	1	84	0.5	0.32	0.1939	0.4765	1	'response to unfolded protein'	5	P25686
7623	1	25	0.5	0.09	0.7213	0.1794	1	'circadian rhythm'	4	Q9H1Y3
6281	1	309	0.5	1.18	-0.3754	0.7345	1	'DNA repair'	6;7	P78543
19226	1	337	0.5	1.29	-0.4136	0.5264	1	'transmission of nerve impulse'	5	Q9H0R8
48522	8	815	4.02	3.12	0.1134	0.413	1	'positive regulation of cellular process'	4	Q04721;O60543;O95759;P18054;O43524;O15383;O15519;Q03181
15711	1	28	0.5	0.1	0.672	0.1979	1	'organic anion transport'	8;7	Q9BSL2
6417	2	182	1	0.69	0.1597	0.4068	1	'regulation of protein biosynthesis'	8;6;7	O00303;O15264
6691	1	20	0.5	0.07	0.8182	0.1476	1	'leukotriene metabolism'	8;9;6	P18054
45087	1	24	0.5	0.09	0.739	0.1731	1	'innate immune response'	5;7	Q96LB8
30041	1	27	0.5	0.1	0.6878	0.1918	1	'actin filament polymerization'	8;7;10	P06396
6041	1	29	0.5	0.11	0.6567	0.204	1	'glucosamine metabolism'	8;7	Q9UJ70
6066	2	359	1	1.37	-0.1382	1	1	'alcohol metabolism'	5	Q03181;P45844
6953	1	38	0.5	0.14	0.5392	0.2567	1	'acute-phase response'	5;6;7	P17676
6793	12	1242	6.03	4.76	0.1083	0.4007	1	'phosphorus metabolism'	5	P21281;Q9H4A3;P04626;P27361;Q15904;Q9BWU1;P38606;Q6ZN07;P11309;Q59GW2;Q9Y6J8;O15264
51187	1	56	0.5	0.21	0.3705	0.3519	1	'cofactor catabolism'	6	P48163
6412	7	813	3.51	3.11	0.0542	0.6805	1	'protein biosynthesis'	6;7	Q92535;Q9Y274;P47914;O96024;O00303;O15264;Q6IPQ8
6023	1	24	0.5	0.09	0.739	0.1731	1	'aminoglycan biosynthesis'	8;7	Q8TDX6
6820	4	253	2.01	0.97	0.3209	0.1317	1	'anion transport'	6;7	Q9UQC9;Q16762;Q9BSL2;P02452
30155	1	67	0.5	0.25	0.2924	0.404	1	'regulation of cell adhesion'	4;5	P18054
48468	1	157	0.5	0.6	-0.0788	1	1	'cell development'	4	Q03181
8366	1	17	0.5	0.06	0.8889	0.1279	1	'nerve ensheathment'	9;7	Q03181
6091	8	790	4.02	3.02	0.1273	0.4017	1	'generation of precursor metabolites and energy'	5	P21281;P38606;Q03181;P18054;Q6ZMB3;P11712;P48163;Q15904
19722	1	38	0.5	0.14	0.5392	0.2567	1	'calcium-mediated signaling'	7	Q59GF9
160	1	18	0.5	0.06	0.864	0.1345	1	'two-component signal transduction system (phosphorelay)'	5	P62491
6796	12	1242	6.03	4.76	0.1083	0.4007	1	'phosphate metabolism'	6	P21281;Q9H4A3;P04626;P27361;Q15904;Q9BWU1;P38606;Q6ZN07;P11309;Q59GW2;Q9Y6J8;O15264
42770	1	34	0.5	0.13	0.5876	0.2337	1	'DNA damage response; signal transduction'	6	O60543
165	1	157	0.5	0.6	-0.0788	1	1	'MAPKKK cascade'	7	Q59GW2
6464	20	2257	10.05	8.65	0.0716	0.4487	1	'protein modification'	6;7	Q92535;Q9H4A3;P04626;P27361;Q9H1Y3;Q99933;Q9Y274;P36406;Q9BWU1;Q13620;Q9H8T0;Q6ZN07;O96024;Q15751;P11309;P46379;Q59GW2;Q9Y6J8;O15264;O00237
44272	1	43	0.5	0.16	0.4854	0.2845	1	'sulfur compound biosynthesis'	6	Q8TDX6
19752	8	600	4.02	2.3	0.2501	0.1457	1	'carboxylic acid metabolism'	6	Q03181;P18054;Q9BWL0;Q8TDX6;Q59GF9;P48163;Q9NV23;Q9BW60
270	1	21	0.5	0.08	0.797	0.154	1	'peptidoglycan metabolism'	7	Q96LB8
9967	1	159	0.5	0.6	-0.0843	1	1	'positive regulation of signal transduction'	5;6	O15519
6259	6	851	3.01	3.26	-0.0354	1	1	'DNA metabolism'	5;6	O75367;O60543;P78543;Q9H3S1;O60814;Q16778
9889	2	198	1	0.75	0.1229	0.6657	1	'regulation of biosynthesis'	5	O00303;O15264
9719	3	362	1.5	1.38	0.0364	0.7579	1	'response to endogenous stimulus'	4	O60543;P45844;P78543
7219	1	64	0.5	0.24	0.3124	0.3902	1	'Notch signaling pathway'	6	Q04721
8284	2	197	1	0.75	0.1251	0.6648	1	'positive regulation of cell proliferation'	6	P18054;O95759
16052	1	135	0.5	0.51	-0.0129	1	1	'carbohydrate catabolism'	6	Q96LB8
79	1	59	0.5	0.22	0.3478	0.3666	1	'regulation of cyclin dependent protein kinase activity'	8;6	P49918
51234	33	3410	16.58	13.07	0.1211	0.1406	1	'establishment of localization'	4	P21281;Q9UQC9;Q7Z4F1;Q92963;Q9H4A3;P63027;Q9HD41;Q9P241;Q9NP94;P23634;P10619;Q9H5N1;Q15904;P02452;Q92544;P38606;P11166;P18054;Q9H0R8;P80188;P45844;Q16762;O14906;Q9BSL2;P13866;Q8IVS1;Q03181;Q6ZMB3;P11712;P05026;O75348;P62491;Q86Y82
43450	1	20	0.5	0.07	0.8182	0.1476	1	'alkene biosynthesis'	6	P18054
5976	1	61	0.5	0.23	0.3333	0.3761	1	'polysaccharide metabolism'	5;6	Q8TDX6
16125	2	110	1	0.42	0.3796	0.2083	1	'sterol metabolism'	8;6;7	Q03181;P45844
7601	2	212	1	0.81	0.093	0.6785	1	'visual perception'	8;7	O14639;Q9H1Y3
6084	1	52	0.5	0.19	0.4027	0.3319	1	'acetyl-CoA metabolism'	7	P48163
15674	2	193	1	0.74	0.1341	0.6614	1	'di-; tri-valent inorganic cation transport'	8;7	Q9NP94;P23634
7599	1	145	0.5	0.55	-0.0441	1	1	'hemostasis'	5	P07204
74	8	742	4.02	2.84	0.1554	0.2843	1	'regulation of progression through cell cycle'	5	Q04721;P27361;O43240;O94885;Q9UPN3;P49918;O43312;O43312
40011	3	333	1.5	1.27	0.0731	0.7441	1	'locomotion'	4	P18054;O43312;O43312
19932	2	312	1	1.19	-0.0764	1	1	'second-messenger-mediated signaling'	6	P04626;Q59GF9
7026	1	16	0.5	0.06	0.9152	0.1213	1	'negative regulation of microtubule depolymerization'	8;12;7;10	P11137
1501	2	197	1	0.75	0.1251	0.6648	1	'skeletal development'	5	Q9NNX1;P02452
46883	1	13	0.5	0.04	1.0054	0.101	1	'regulation of hormone secretion'	5;6;7	Q03181
6350	23	2740	11.55	10.5	0.0465	0.6419	1	'transcription'	6	Q04721;Q6FI59;Q9Y5Z7;P57682;Q14134;P13631;O94953;P59817;O43524;P17676;O15383;O95811;Q96G25;O00472;Q99814;Q14140;P16989;Q86V15;P17029;P78543;Q03181;P62491;Q13887
9058	16	1529	8.04	5.86	0.1473	0.2228	1	'biosynthesis'	4	P21281;P38606;Q92535;P18054;Q9Y274;Q6ZMB3;Q8TDX6;O00303;P47914;O15264;O96024;Q9NV23;O75348;Q15904;Q9BW60;Q6IPQ8
16337	4	243	2.01	0.93	0.3386	0.1186	1	'cell-cell adhesion'	5	Q02487;O60487;P32926;Q9HCU4
6869	2	98	1	0.37	0.43	0.1754	1	'lipid transport'	5;6	Q03181;P45844
6497	1	32	0.5	0.12	0.6139	0.222	1	'protein lipidation'	8;9;7	Q92535
45444	1	17	0.5	0.06	0.8889	0.1279	1	'fat cell differentiation'	4	Q03181
6325	3	320	1.5	1.22	0.0906	0.7389	1	'establishment and/or maintenance of chromatin architecture'	8;7	O75367;O60814;Q16778
6996	13	1155	6.53	4.42	0.1785	0.1632	1	'organelle organization and biogenesis'	5	P19013;O75367;O14639;Q9Y2J2;O43312;P11137;P04062;P04062;O60814;O43312;Q16778;O15195;P06396
48666	1	115	0.5	0.44	0.057	0.5867	1	'neuron development'	5;7	Q03181
16310	10	1009	5.02	3.86	0.1188	0.3565	1	'phosphorylation'	7	P21281;P38606;P11309;Q9H4A3;P04626;P27361;O15264;Q6ZN07;Q15904;Q9BWU1
902	4	431	2.01	1.65	0.0866	0.575	1	'cellular morphogenesis'	4;5	Q04721;O43312;P18054;O43312
7166	9	1577	4.52	6.04	-0.1331	0.4548	1	'cell surface receptor linked signal transduction'	5	Q04721;P04626;Q9Y653;Q9H1Y3;Q99933;O94910;Q9HCU4;O43312;O43312
8632	1	89	0.5	0.34	0.1687	0.496	1	'apoptotic program'	7	O60543
1568	2	111	1	0.42	0.3757	0.211	1	'blood vessel development'	5	P04626;Q99814
48469	1	38	0.5	0.14	0.5392	0.2567	1	'cell maturation'	5	Q03181
19318	1	191	0.5	0.73	-0.1645	1	1	'hexose metabolism'	8;7	Q03181
16043	15	1504	7.53	5.76	0.1245	0.2836	1	'cell organization and biogenesis'	4	Q04721;O75367;P11137;P04062;P19013;O14639;Q9Y2J2;P18054;P04062;P06396;O43312;O60814;O43312;Q16778;O15195
46456	1	36	0.5	0.13	0.5627	0.2453	1	'icosanoid biosynthesis'	8;9;7	P18054
9116	1	33	0.5	0.12	0.6005	0.2279	1	'nucleoside metabolism'	6	P32320
51046	1	30	0.5	0.11	0.642	0.21	1	'regulation of secretion'	4;6	Q03181
30203	1	53	0.5	0.2	0.3944	0.3369	1	'glycosaminoglycan metabolism'	8;7	Q8TDX6
6950	9	1484	4.52	5.68	-0.105	0.643	1	'response to stress'	4	P25686;O60543;Q59GF9;P18510;P07204;P17676;P16989;P78543;O15264
45597	1	22	0.5	0.08	0.7768	0.1605	1	'positive regulation of cell differentiation'	5	Q03181
7420	1	49	0.5	0.18	0.4286	0.3164	1	'brain development'	7	Q9Y653
16049	2	251	1	0.96	0.019	0.7177	1	'cell growth'	3;4;6;7	Q04721;P18054
6790	1	78	0.5	0.29	0.2262	0.4519	1	'sulfur metabolism'	5	Q8TDX6
9613	3	724	1.5	2.77	-0.2707	0.3839	1	'response to pest; pathogen or parasite'	5;6	P18510;Q59GF9;P17676
8037	1	26	0.5	0.09	0.7042	0.1856	1	'cell recognition'	5	Q8TDX6
43405	1	71	0.5	0.27	0.2672	0.4219	1	'regulation of MAPK activity'	6	Q59GW2
9582	3	180	1.5	0.69	0.3429	0.162	1	'detection of abiotic stimulus'	6	Q9H1Y3;P02452;Q9Y287
7567	1	13	0.5	0.04	1.0054	0.101	1	'parturition'	5	Q59GF9
43283	39	4211	19.59	16.14	0.1024	0.2081	1	'biopolymer metabolism'	4	P07478;Q13620;P11309;O75367;Q9H8T0;P10619;Q8N1N7;P55786;P78543;O60502;Q92535;Q9H4A3;P04626;Q9Y274;P27361;O60543;P46379;P46459;Q59GW2;Q8TDX6;P35030;Q9Y6J8;Q9UL52;Q9H3S1;O15264;Q6ZN07;Q9H1Y3;Q96DW7;O96024;O60814;Q15751;Q16778;P36406;O15519;Q9BWU1;Q99933;O00237;O43240;P29122
6974	2	351	1	1.34	-0.1283	1	1	'response to DNA damage stimulus'	5	P78543;O60543
7605	2	150	1	0.57	0.2442	0.32	1	'perception of sound'	8;9;7	Q9Y287;P02452
15698	3	206	1.5	0.78	0.2838	0.2113	1	'inorganic anion transport'	8;7	Q9UQC9;Q16762;P02452
44262	6	437	3.01	1.67	0.261	0.1548	1	'cellular carbohydrate metabolism'	6	Q9UJ70;Q8TDX6;P48163;Q9Y274;Q96LB8;Q03181
7265	1	75	0.5	0.28	0.2433	0.4393	1	'Ras protein signal transduction'	7	Q04721
50654	1	12	0.5	0.04	1.0402	0.09411	1	'chondroitin sulfate proteoglycan metabolism'	8;6	Q8TDX6
9308	3	467	1.5	1.79	-0.0759	1	1	'amine metabolism'	5	Q9UJ70;Q9Y274;Q8TDX6
9416	1	26	0.5	0.09	0.7042	0.1856	1	'response to light'	7	Q9H1Y3
6445	2	131	1	0.5	0.3034	0.2669	1	'regulation of translation'	8;9;7	O00303;O15264
6308	1	15	0.5	0.05	0.9433	0.1145	1	'DNA catabolism'	6;7	O60543
43037	2	247	1	0.94	0.026	0.7136	1	'translation'	8;7	O00303;O15264
42158	1	32	0.5	0.12	0.6139	0.222	1	'lipoprotein biosynthesis'	8;7	Q92535
46578	1	15	0.5	0.05	0.9433	0.1145	1	'regulation of Ras protein signal transduction'	8;6;7	Q04721
9605	12	1504	6.03	5.76	0.0206	0.878	1	'response to external stimulus'	4	Q59GF9;Q9H1Y3;P02452;P18510;O14639;Q96LB8;P07204;P17676;P45844;P16989;O14906;Q9Y287
6886	5	585	2.51	2.24	0.0504	0.807	1	'intracellular protein transport'	6;7	Q92963;P10619;Q9H0R8;P62491;Q86Y82
19725	1	204	0.5	0.78	-0.1933	1	1	'cell homeostasis'	4	P18054
43449	1	24	0.5	0.09	0.739	0.1731	1	'alkene metabolism'	5	P18054
6092	1	162	0.5	0.62	-0.0925	1	1	'main pathways of carbohydrate metabolism'	7	P48163
51348	1	46	0.5	0.17	0.4561	0.3006	1	'negative regulation of transferase activity'	5	Q59GW2
42221	2	308	1	1.18	-0.0708	1	1	'response to chemical substance'	6	P45844;O14906
8203	2	100	1	0.38	0.4212	0.1808	1	'cholesterol metabolism'	8;9;7	P45844;Q03181
9100	3	195	1.5	0.74	0.3078	0.19	1	'glycoprotein metabolism'	7	O60502;Q9Y274;O96024
45165	1	30	0.5	0.11	0.642	0.21	1	'cell fate commitment'	4	Q04721
50877	5	795	2.51	3.04	-0.0863	0.8363	1	'neurophysiological process'	4	Q9H1Y3;P02452;O14639;Q9H0R8;Q9Y287
6807	4	490	2.01	1.87	0.0299	0.7911	1	'nitrogen compound metabolism'	4	Q9UJ70;Q8TDX6;Q9Y274;Q16762
7517	2	262	1	1	0.0002	1	1	'muscle development'	4	O43312;O43312
7242	16	1603	8.04	6.14	0.1255	0.2971	1	'intracellular signaling cascade'	5	Q04721;Q8N844;Q92963;Q9H4A3;P04626;Q59GF9;Q6FI59;P51178;P36406;O15483;O15519;Q59GW2;Q9Y6J8;O15264;P62491;O43281
8015	1	183	0.5	0.7	-0.1458	1	1	'circulation'	4	O95759
9583	1	18	0.5	0.06	0.864	0.1345	1	'detection of light'	8;7	Q9H1Y3
5975	8	599	4.02	2.29	0.2508	0.1454	1	'carbohydrate metabolism'	5	Q9UJ70;P04062;Q8TDX6;P48163;Q9Y274;Q96LB8;P04062;Q03181
6029	1	31	0.5	0.11	0.6277	0.216	1	'proteoglycan metabolism'	7	Q8TDX6
8283	10	876	5.02	3.35	0.1825	0.2303	1	'cell proliferation'	4	Q04721;P04626;Q8TDX6;O95759;P18054;O95751;P49918;P78543;Q03181;Q59GW2
51318	1	34	0.5	0.13	0.5876	0.2337	1	'G1 phase'	6	P49918
46467	1	76	0.5	0.29	0.2375	0.4435	1	'membrane lipid biosynthesis'	8;6;7	Q92535
6897	2	238	1	0.91	0.0423	0.7043	1	'endocytosis'	6;7	Q7Z4F1;Q9H5N1
30097	1	117	0.5	0.44	0.0495	0.593	1	'hemopoiesis'	5	Q04721
10033	1	19	0.5	0.07	0.8405	0.1411	1	'response to organic substance'	7	P45844
51338	2	187	1	0.71	0.1479	0.6565	1	'regulation of transferase activity'	4	P49918;Q59GW2
30522	1	98	0.5	0.37	0.1267	0.5295	1	'intracellular receptor-mediated signaling pathway'	6	Q6FI59
50953	2	212	1	0.81	0.093	0.6785	1	'sensory perception of light'	6;7	Q9H1Y3;O14639
7167	3	328	1.5	1.25	0.0798	0.742	1	'enzyme linked receptor protein signaling pathway'	6	P04626;O43312;O43312
6952	4	1207	2.01	4.62	-0.3739	0.0879	1	'defense response'	5	Q59GF9;P18510;Q96LB8;P17676
6800	2	83	1	0.31	0.5024	0.1358	1	'oxygen and reactive oxygen species metabolism'	5	P18054;Q6ZMB3
82	1	90	0.5	0.34	0.1639	0.4999	1	'G1/S transition of mitotic cell cycle'	7	P49918
45859	2	186	1	0.71	0.1502	0.6557	1	'regulation of protein kinase activity'	5	P49918;Q59GW2
6351	22	2552	11.05	9.78	0.0591	0.5486	1	'transcription; DNA-dependent'	7	Q04721;Q9Y5Z7;P57682;Q14134;P13631;O94953;P59817;O43524;P17676;O15383;O95811;Q96G25;O00472;Q99814;Q14140;P16989;Q86V15;P17029;P78543;Q03181;P62491;Q13887
45595	1	70	0.5	0.26	0.2733	0.4175	1	'regulation of cell differentiation'	4	Q03181
7017	1	189	0.5	0.72	-0.1599	1	1	'microtubule-based process'	7	P11137
42551	1	27	0.5	0.1	0.6878	0.1918	1	'nerve maturation'	8;6	Q03181
31214	1	57	0.5	0.21	0.3628	0.3568	1	'biomineral formation'	6	Q9NNX1
9117	4	272	2.01	1.04	0.2892	0.1579	1	'nucleotide metabolism'	6	P21281;Q15904;P38606;O75348
51329	1	140	0.5	0.53	-0.0288	1	1	'interphase of mitotic cell cycle'	6	P49918
7249	1	179	0.5	0.68	-0.1361	1	1	'I-kappaB kinase/NF-kappaB cascade'	7	O15519
7600	4	470	2.01	1.8	0.0483	0.7851	1	'sensory perception'	5;6	Q9H1Y3;P02452;O14639;Q9Y287
1944	2	111	1	0.42	0.3757	0.211	1	'vasculature development'	4	P04626;Q99814
1558	1	177	0.5	0.67	-0.1312	1	1	'regulation of cell growth'	8;4;5;7	P18054
31323	23	2826	11.55	10.83	0.0315	0.731	1	'regulation of cellular metabolism'	5	Q04721;Q9Y5Z7;P57682;P13631;O94953;P59817;O43524;P17676;O15383;O95811;Q96G25;O00472;Q99814;Q14140;P16989;Q86V15;P17029;P78543;Q03181;O00303;O15264;P62491;Q13887
6457	2	323	1	1.23	-0.0917	1	1	'protein folding'	7	P25686;Q99933
9595	1	27	0.5	0.1	0.6878	0.1918	1	'detection of biotic stimulus'	5;6	Q96LB8
7264	5	371	2.51	1.42	0.2518	0.2139	1	'small GTPase mediated signal transduction'	6	Q04721;Q92963;P36406;O15483;P62491
8654	1	61	0.5	0.23	0.3333	0.3761	1	'phospholipid biosynthesis'	8;9;7	Q92535
1525	2	108	1	0.41	0.3876	0.2027	1	'angiogenesis'	6;7	P04626;Q99814
30072	1	14	0.5	0.05	0.9732	0.1078	1	'peptide hormone secretion'	6;7	Q03181
31326	2	189	1	0.72	0.1432	0.6581	1	'regulation of cellular biosynthesis'	6	O00303;O15264
7507	1	46	0.5	0.17	0.4561	0.3006	1	'heart development'	5	P04626
43119	7	695	3.51	2.66	0.1244	0.3799	1	'positive regulation of physiological process'	4	Q04721;O60543;O95759;P18054;O43524;O15383;O15519
6118	3	449	1.5	1.72	-0.0585	1	1	'electron transport'	5;6	P18054;Q6ZMB3;P11712
51244	40	4179	20.1	16.02	0.12	0.121	1	'regulation of cellular physiological process'	4	Q04721;P11137;P27361;O60543;O95759;Q9Y5Z7;Q99933;O43240;O94885;P57682;Q9UPN3;P13631;O94953;Q9HC29;P18054;O95751;P49918;P59817;O43524;P17676;O15383;O95811;Q96G25;O00472;O15519;Q99814;P06396;Q14140;P16989;Q86V15;P17029;P78543;O43312;Q03181;O00303;O15264;O43312;P62491;O15195;Q13887
46879	1	21	0.5	0.08	0.797	0.154	1	'hormone secretion'	5;6	Q03181
43284	1	21	0.5	0.08	0.797	0.154	1	'biopolymer biosynthesis'	5	Q8TDX6
9059	8	897	4.02	3.43	0.0703	0.5598	1	'macromolecule biosynthesis'	5;6	Q92535;Q8TDX6;Q9Y274;P47914;O96024;O00303;O15264;Q6IPQ8
45333	1	59	0.5	0.22	0.3478	0.3666	1	'cellular respiration'	7	P48163
6605	1	260	0.5	0.99	-0.2996	1	1	'protein targeting'	8;7	Q9H0R8
42060	1	140	0.5	0.53	-0.0288	1	1	'wound healing'	6	P07204
6486	2	162	1	0.62	0.2106	0.353	1	'protein amino acid glycosylation'	8;9;7	Q9Y274;O96024
45184	7	874	3.51	3.35	0.0218	0.8422	1	'establishment of protein localization'	5	Q92963;Q9HD41;P10619;Q9H5N1;Q9H0R8;P62491;Q86Y82
43122	1	143	0.5	0.54	-0.038	1	1	'regulation of I-kappaB kinase/NF-kappaB cascade'	8;5;6	O15519
9628	6	533	3.01	2.04	0.1732	0.3084	1	'response to abiotic stimulus'	5	Q9H1Y3;P02452;P45844;P16989;O14906;Q9Y287
1709	1	27	0.5	0.1	0.6878	0.1918	1	'cell fate determination'	5	Q04721
43413	2	164	1	0.62	0.2053	0.3585	1	'biopolymer glycosylation'	6	Q9Y274;O96024
44275	1	135	0.5	0.51	-0.0129	1	1	'cellular carbohydrate catabolism'	7	Q96LB8
48514	2	111	1	0.42	0.3757	0.211	1	'blood vessel morphogenesis'	5;6	P04626;Q99814
6469	1	46	0.5	0.17	0.4561	0.3006	1	'negative regulation of protein kinase activity'	6	Q59GW2
30201	1	12	0.5	0.04	1.0402	0.09411	1	'heparan sulfate proteoglycan metabolism'	8;6	Q8TDX6
8202	2	218	1	0.83	0.0807	0.6843	1	'steroid metabolism'	6;7	P45844;Q03181
16051	1	106	0.5	0.4	0.0925	0.5573	1	'carbohydrate biosynthesis'	6;7	Q8TDX6
9101	2	166	1	0.63	0.2	0.3639	1	'glycoprotein biosynthesis'	8;7	Q9Y274;O96024

## Sheet: cluster6.BP
GO ID	# Genes in cluster	# Genes on chip	% in cluster	% on array	Log-odds ratio	P(raw)	P(cor)	GO term description	GO term levels	Gene product identifier(s)
8544	8	99	10.66	0.37	1.496	8.084e-10	1e-07	'epidermis development'	7	P08779;P29373;O60437;P22735;Q01469;P31151;P07476;O95171
7398	8	123	10.66	0.47	1.4013	4.062e-09	9e-07	'ectoderm development'	6	P08779;Q01469;P31151;P29373;P07476;O95171;O60437;P22735
9888	9	246	12	0.94	1.1559	4.954e-08	1.17e-05	'histogenesis'	5	P08779;Q01469;P31151;P29373;P07476;Q92876;O95171;O60437;P22735
31424	3	10	4	0.03	2.0359	6.344e-06	0.0015087	'keratinization'	9;5	P07476;O60437;P22735
9913	3	12	4	0.04	1.9567	1.005e-05	0.002389	'epidermal cell differentiation'	8;4	O60437;P22735;P07476
6730	4	56	5.33	0.21	1.418	2.692e-05	0.0063865	'one-carbon compound metabolism'	5	O43570;O43570;P00918;O43570
9605	14	1504	18.66	5.76	0.574	9.23e-05	0.0217288	'response to external stimulus'	4	Q9UBH0;O43315;Q9UL39;Q9UIV8;P80511;Q13093;Q9NZH8;Q92876;P25025;P02511;O00423;P60022;P41182;P08174
6954	6	261	8	1	0.9346	0.0001194	0.0280188	'inflammatory response'	5;6;7	Q9UBH0;P25025;Q9UL39;P41182;P80511;Q13093
9613	9	724	12	2.77	0.679	0.0002446	0.0565594	'response to pest; pathogen or parasite'	5;6	Q9UBH0;Q9UL39;P80511;Q13093;Q9NZH8;P25025;P60022;P41182;P08174
43207	9	735	12	2.81	0.6723	0.0002729	0.0628941	'response to external biotic stimulus'	5	P60022;P41182;Q9UBH0;P25025;P80511;Q13093;P08174;Q9UL39;Q9NZH8
6950	13	1484	17.33	5.68	0.5409	0.0003061	0.0702717	'response to stress'	4	Q9UBH0;O43315;Q9UL39;P22352;P80511;Q13093;Q9NZH8;Q92876;P25025;P60022;P41182;P04792;P08174
30216	2	11	2.66	0.04	1.8124	0.00062	0.137229	'keratinocyte differentiation'	4	Q15517;P07476
9607	12	1397	16	5.35	0.527	0.0006367	0.140653	'response to biotic stimulus'	4	Q9UBH0;O43315;Q9UL39;P22352;P80511;Q13093;Q9NZH8;P25025;P60022;P41182;P04792;P08174
9611	7	551	9.33	2.11	0.6784	0.001099	0.230263	'response to wounding'	5	P41182;Q9UBH0;Q92876;P25025;P80511;Q13093;Q9UL39
6955	10	1101	13.33	4.22	0.5428	0.00124	0.255694	'immune response'	4;6	P60022;P41182;Q9UBH0;P25025;O43315;P80511;Q13093;P08174;Q9UL39;Q9NZH8
6952	10	1207	13.33	4.62	0.5011	0.002428	0.439298	'defense response'	5	Q9UBH0;O43315;Q9UL39;P80511;Q13093;Q9NZH8;P25025;P60022;P41182;P08174
9887	10	1252	13.33	4.8	0.4844	0.003153	0.528388	'organogenesis'	4	P08779;P29373;Q9Y5Q3;O60437;P22735;Q01469;P31151;P07476;Q92876;O95171
42742	2	40	2.66	0.15	1.2513	0.006486	0.787475	'defense response to bacteria'	6;7	P60022;P80511
31099	1	3	1.33	0.01	2.0699	0.01142	0.935015	'regeneration'	4	Q92876
42246	1	3	1.33	0.01	2.0699	0.01142	0.935015	'tissue regeneration'	4;5;6;7	Q92876
15889	1	3	1.33	0.01	2.0699	0.01142	0.935015	'cobalamin transport'	6;7	P20061
9617	2	60	2.66	0.23	1.0748	0.01373	0.96276	'response to bacteria'	6	P60022;P80511
42445	2	61	2.66	0.23	1.0676	0.01415	0.96635	'hormone metabolism'	5	Q9NRB0;Q92876
6863	1	4	1.33	0.01	1.9449	0.01426	0.967232	'purine transport'	8;7	O43315
30855	1	4	1.33	0.01	1.9449	0.01426	0.967232	'epithelial cell differentiation'	4;5	Q9NRB0
7588	2	64	2.66	0.24	1.0467	0.01546	0.975479	'excretion'	4	O43315;Q92482
7272	1	5	1.33	0.01	1.848	0.01708	0.98343	'ionic insulation of neurons by glial cells'	9;11;7	Q92876
42572	1	5	1.33	0.01	1.848	0.01708	0.98343	'retinol metabolism'	8;6	Q9NRB0
30104	1	6	1.33	0.02	1.7688	0.0199	0.991637	'water homeostasis'	4;5	O43315
8209	1	6	1.33	0.02	1.7688	0.0199	0.991637	'androgen metabolism'	8;6;7	Q9NRB0
2009	1	6	1.33	0.02	1.7688	0.0199	0.991637	'morphogenesis of an epithelium'	4	Q9NRB0
6970	1	7	1.33	0.02	1.7018	0.02271	0.995777	'response to osmotic stress'	5;6	O43315
9411	1	7	1.33	0.02	1.7018	0.02271	0.995777	'response to UV'	7	Q9UIV8
15851	1	7	1.33	0.02	1.7018	0.02271	0.995777	'nucleobase transport'	6;7	O43315
6833	1	8	1.33	0.03	1.6438	0.02552	0.997872	'water transport'	6;7	O43315
42044	1	8	1.33	0.03	1.6438	0.02552	0.997872	'fluid transport'	5;6	O43315
15695	1	8	1.33	0.03	1.6438	0.02552	0.997872	'organic cation transport'	8;7	Q9UBD6
8202	3	218	4	0.83	0.694	0.02575	0.997988	'steroid metabolism'	6;7	Q9NRB0;O00204;O76062
6629	6	789	8	3.02	0.4452	0.02651	0.998329	'lipid metabolism'	5	Q01469;O76062;Q9NRB0;O00204;Q9BYJ1;Q13093
15837	2	88	2.66	0.33	0.908	0.02762	0.998726	'amine transport'	5;6	O43315;Q9UN76
6869	2	98	2.66	0.37	0.8611	0.03352	0.999701	'lipid transport'	5;6	Q9NZD2;Q86UK0
1508	1	11	1.33	0.04	1.5055	0.03388	0.999726	'regulation of action potential'	6	Q92876
6775	1	11	1.33	0.04	1.5055	0.03388	0.999726	'fat-soluble vitamin metabolism'	6	Q9NRB0
6776	1	11	1.33	0.04	1.5055	0.03388	0.999726	'vitamin A metabolism'	7	Q9NRB0
18149	1	12	1.33	0.04	1.4677	0.03665	0.999862	'peptide cross-linking'	8;7	P22735
7422	1	13	1.33	0.04	1.4329	0.03941	0.99993	'peripheral nervous system development'	6	Q9Y5Q3
50832	1	13	1.33	0.04	1.4329	0.03941	0.99993	'defense response to fungi'	6;7	P80511
7212	1	14	1.33	0.05	1.4007	0.04217	0.999965	'dopamine receptor signaling pathway'	7	P42857
46942	2	112	2.66	0.42	0.8029	0.04252	0.999968	'carboxylic acid transport'	6;7	O43315;Q9UN76
15849	2	112	2.66	0.42	0.8029	0.04252	0.999968	'organic acid transport'	5;6	O43315;Q9UN76
30162	1	15	1.33	0.05	1.3707	0.04492	0.999982	'regulation of proteolysis and peptidolysis'	9;6	Q9UIV8
51180	1	15	1.33	0.05	1.3707	0.04492	0.999982	'vitamin transport'	5;6	P20061
19370	1	16	1.33	0.06	1.3427	0.04766	0.999991	'leukotriene biosynthesis'	8;9;7;10	Q9BYJ1
8207	1	16	1.33	0.06	1.3427	0.04766	0.999991	'C21-steroid hormone metabolism'	8;6;7	Q9NRB0
9620	1	17	1.33	0.06	1.3163	0.05039	0.999995	'response to fungi'	6	P80511
10035	1	17	1.33	0.06	1.3163	0.05039	0.999995	'response to inorganic substance'	7	O43315
8366	1	17	1.33	0.06	1.3163	0.05039	0.999995	'nerve ensheathment'	9;7	Q92876
9110	1	18	1.33	0.06	1.2915	0.05312	0.999998	'vitamin biosynthesis'	6	Q9NRB0
10033	1	19	1.33	0.07	1.268	0.05583	0.999999	'response to organic substance'	7	O43315
43450	1	20	1.33	0.07	1.2457	0.05854	0.999999	'alkene biosynthesis'	6	Q9BYJ1
6139	6	4193	8	16.07	-0.343	0.05844	0.999999	'nucleobase; nucleoside; nucleotide and nucleic acid metabolism'	5	P29373;P41182;Q9Y5Q3;P58876;O75629;Q9UM47
6071	1	20	1.33	0.07	1.2457	0.05854	0.999999	'glycerol metabolism'	7	Q9H652
6691	1	20	1.33	0.07	1.2457	0.05854	0.999999	'leukotriene metabolism'	8;9;6	Q9BYJ1
51244	6	4179	8	16.02	-0.3412	0.05851	0.999999	'regulation of cellular physiological process'	4	P29373;Q9Y5Q3;O75629;P41182;P04792;Q9UM47
42221	3	308	4	1.18	0.5424	0.06016	1	'response to chemical substance'	6	O43315;P80511;P25025
19751	1	22	1.33	0.08	1.2043	0.06394	1	'polyol metabolism'	6	Q9H652
7157	1	22	1.33	0.08	1.2043	0.06394	1	'heterophilic cell adhesion'	6	P47929
6836	1	48	1.33	0.18	0.865	0.1314	1	'neurotransmitter transport'	5;6	Q9UN76
7601	2	212	2.66	0.81	0.5241	0.1257	1	'visual perception'	8;7	P02511;O00423
44255	4	629	5.33	2.41	0.3578	0.1085	1	'cellular lipid metabolism'	5;6	O00204;Q9BYJ1;O76062;Q9NRB0
48469	1	38	1.33	0.14	0.9666	0.106	1	'cell maturation'	5	Q92876
46456	1	36	1.33	0.13	0.9901	0.1009	1	'icosanoid biosynthesis'	8;9;7	Q9BYJ1
6958	1	39	1.33	0.14	0.9553	0.1086	1	'complement activation; classical pathway'	8;9;7	P08174
9314	1	43	1.33	0.16	0.9129	0.1188	1	'response to radiation'	6	Q9UIV8
43283	7	4211	9.33	16.14	-0.2719	0.1174	1	'biopolymer metabolism'	4	O60911;Q9UBX7;Q9H2S5;Q9UIV8;P58876;P22735;Q92876
9894	1	32	1.33	0.12	1.0414	0.09046	1	'regulation of catabolism'	5	Q9UIV8
43449	1	24	1.33	0.09	1.1664	0.0693	1	'alkene metabolism'	5	Q9BYJ1
6805	1	47	1.33	0.18	0.8742	0.1289	1	'xenobiotic metabolism'	8;5	P80511
6690	1	53	1.33	0.2	0.8219	0.1438	1	'icosanoid metabolism'	8;7	Q9BYJ1
6029	1	31	1.33	0.11	1.0552	0.08784	1	'proteoglycan metabolism'	7	Q9UL39
50953	2	212	2.66	0.81	0.5241	0.1257	1	'sensory perception of light'	6;7	P02511;O00423
42551	1	27	1.33	0.1	1.1152	0.0773	1	'nerve maturation'	8;6	Q92876
6956	1	48	1.33	0.18	0.865	0.1314	1	'complement activation'	8;6;7	P08174
45087	1	24	1.33	0.09	1.1664	0.0693	1	'innate immune response'	5;7	P60022
6810	14	3224	18.66	12.36	0.2114	0.1115	1	'transport'	4;5	P29373;O43315;Q9UN76;Q92482;P20061;P54707;Q9NZD2;Q9UBD6;Q01469;Q86UK0;Q13885;P57735;Q9NXP1;Q9BYJ1
9410	1	49	1.33	0.18	0.856	0.1339	1	'response to xenobiotic stimulus'	7	P80511
8277	1	53	1.33	0.2	0.8219	0.1438	1	'regulation of G-protein coupled receptor protein signaling pathway'	5;6;7	P41220
7010	4	548	5.33	2.1	0.4191	0.07412	1	'cytoskeleton organization and biogenesis'	6	P08779;O76041;Q13885;O76041
16126	1	46	1.33	0.17	0.8835	0.1264	1	'sterol biosynthesis'	8;9;7	O76062
9628	4	533	5.33	2.04	0.4314	0.06848	1	'response to abiotic stimulus'	5	O43315;Q9UIV8;P80511;P25025
6323	1	331	1.33	1.26	0.0217	0.6169	1	'DNA packaging'	6;7	P58876
7165	10	3853	13.33	14.77	-0.0518	0.8707	1	'signal transduction'	4	P29373;Q13009;Q13835;P41220;P57735;P25025;O95490;P02511;P42857;Q9UM47
51234	14	3410	18.66	13.07	0.1835	0.1676	1	'establishment of localization'	4	P29373;O43315;Q9UN76;Q92482;P20061;P54707;Q9NZD2;Q9UBD6;Q01469;Q86UK0;Q13885;P57735;Q9NXP1;Q9BYJ1
6818	1	113	1.33	0.43	0.4921	0.2797	1	'hydrogen transport'	5;6	P54707
16125	1	110	1.33	0.42	0.5038	0.2734	1	'sterol metabolism'	8;6;7	O76062
15674	1	193	1.33	0.74	0.2583	0.4283	1	'di-; tri-valent inorganic cation transport'	8;7	P20061
6865	1	80	1.33	0.3	0.6426	0.2078	1	'amino acid transport'	8;6;7	Q9UN76
40011	1	333	1.33	1.27	0.019	0.6191	1	'locomotion'	4	P25025
19932	1	312	1.33	1.19	0.0477	0.5951	1	'second-messenger-mediated signaling'	6	P25025
30182	1	132	1.33	0.5	0.4243	0.3181	1	'neuron differentiation'	4;6	Q92876
48523	2	1133	2.66	4.34	-0.2194	0.7735	1	'negative regulation of cellular process'	4	P41220;P41182
48015	1	131	1.33	0.5	0.4276	0.3161	1	'phosphoinositide-mediated signaling'	7	P25025
6350	5	2740	6.66	10.5	-0.2157	0.3474	1	'transcription'	6	P29373;Q9Y5Q3;O75629;P41182;Q9UM47
9058	4	1529	5.33	5.86	-0.0435	1	1	'biosynthesis'	4	Q9NRB0;O76062;Q9BYJ1;P04792
16337	1	243	1.33	0.93	0.1574	0.5054	1	'cell-cell adhesion'	5	P47929
9056	5	1285	6.66	4.92	0.1393	0.4208	1	'catabolism'	4	Q9UIV8;Q92876;O60911;Q13093;Q9UBX7
44257	4	774	5.33	2.96	0.2653	0.2877	1	'cellular protein catabolism'	7	O60911;Q9UBX7;Q9UIV8;Q92876
6325	1	320	1.33	1.22	0.0365	0.6044	1	'establishment and/or maintenance of chromatin architecture'	8;7	P58876
6996	5	1155	6.66	4.42	0.1879	0.3879	1	'organelle organization and biogenesis'	5	P08779;O76041;P58876;Q13885;O76041
7267	3	759	4	2.91	0.143	0.4826	1	'cell-cell signaling'	4	Q13835;Q92876;Q9NZH8
30001	2	460	2.66	1.76	0.1835	0.3831	1	'metal ion transport'	8;7	P20061;P54707
51276	1	404	1.33	1.54	-0.066	1	1	'chromosome organization and biogenesis'	6	P58876
30705	1	89	1.33	0.34	0.5962	0.2281	1	'cytoskeleton-dependent intracellular transport'	6;7	Q13885
9581	3	511	4	1.95	0.319	0.1831	1	'detection of external stimulus'	5	P25025;P02511;O00423
48666	1	115	1.33	0.44	0.4844	0.2838	1	'neuron development'	5;7	Q92876
9892	1	370	1.33	1.41	-0.0273	1	1	'negative regulation of metabolism'	5	P41182
902	1	431	1.33	1.65	-0.0946	1	1	'cellular morphogenesis'	4;5	O75629
7166	6	1577	8	6.04	0.1307	0.4613	1	'cell surface receptor linked signal transduction'	5	O95490;P41220;P25025;P02511;P42857;Q9UM47
9966	1	346	1.33	1.32	0.0022	1	1	'regulation of signal transduction'	4;5	P41220
45449	5	2604	6.66	9.98	-0.1911	0.4406	1	'regulation of transcription'	7	P29373;P41182;Q9Y5Q3;O75629;Q9UM47
16064	1	174	1.33	0.66	0.3036	0.396	1	'humoral defense mechanism (sensu Vertebrata)'	8;6;7	P08174
46907	2	889	2.66	3.4	-0.1099	1	1	'intracellular transport'	5;6	P57735;Q13885
7155	3	922	4	3.53	0.0557	0.7492	1	'cell adhesion'	4	Q13835;Q14210;P47929
16043	6	1504	8	5.76	0.1525	0.4495	1	'cell organization and biogenesis'	4	P08779;O76041;P58876;Q13885;O75629;O76041
6631	1	205	1.33	0.78	0.2319	0.4478	1	'fatty acid metabolism'	6;7	Q9BYJ1
43170	11	4717	14.66	18.08	-0.1087	0.5478	1	'macromolecule metabolism'	4	Q9UIV8;Q92876;Q13885;P04792;O60911;P02511;Q9UBX7;P58876;Q9UL39;Q9H2S5;P22735
12501	1	770	1.33	2.95	-0.3524	0.7282	1	'programmed cell death'	5	P47929
16049	1	251	1.33	0.96	0.1432	0.5167	1	'cell growth'	3;4;6;7	O75629
6928	1	333	1.33	1.27	0.019	0.6191	1	'cell motility'	4;5	P25025
8219	1	820	1.33	3.14	-0.3805	0.7332	1	'cell death'	4	P47929
46394	1	86	1.33	0.32	0.6111	0.2214	1	'carboxylic acid biosynthesis'	7	Q9BYJ1
19222	7	2930	9.33	11.23	-0.0897	0.7163	1	'regulation of metabolism'	4	Q9UIV8;P29373;P41182;Q9Y5Q3;P04792;O75629;Q9UM47
6694	1	94	1.33	0.36	0.5723	0.2391	1	'steroid biosynthesis'	8;6;7	O76062
44249	3	1365	4	5.23	-0.1223	1	1	'cellular biosynthesis'	5	Q9NRB0;Q9BYJ1;P04792
15672	1	367	1.33	1.4	-0.0237	1	1	'monovalent inorganic cation transport'	8;7	P54707
44260	11	4263	14.66	16.34	-0.0556	0.8755	1	'cellular macromolecule metabolism'	5	O60911;Q9UBX7;Q9UL39;Q9H2S5;Q9UIV8;P58876;P22735;Q92876;Q13885;P02511;P04792
7001	1	390	1.33	1.49	-0.0505	1	1	'chromosome organization and biogenesis (sensu Eukaryota)'	7	P58876
50878	1	161	1.33	0.61	0.3375	0.3729	1	'regulation of body fluids'	4	O43315
44262	1	437	1.33	1.67	-0.1007	1	1	'cellular carbohydrate metabolism'	6	Q9UL39
15698	1	206	1.33	0.78	0.2297	0.4494	1	'inorganic anion transport'	8;7	Q9NXP1
45934	1	274	1.33	1.05	0.1047	0.5479	1	'negative regulation of nucleobase; nucleoside; nucleotide and nucleic acid metabolism'	7	P41182
9308	1	467	1.33	1.79	-0.13	1	1	'amine metabolism'	5	Q9UN76
51243	1	1015	1.33	3.89	-0.4766	0.3726	1	'negative regulation of cellular physiological process'	5	P41182
7049	1	1103	1.33	4.22	-0.5142	0.379	1	'cell cycle'	4	P41220
6633	1	78	1.33	0.29	0.6536	0.2032	1	'fatty acid biosynthesis'	8;6;7	Q9BYJ1
6512	1	699	1.33	2.68	-0.3091	0.7253	1	'ubiquitin cycle'	8;7	Q9H2S5
6445	1	131	1.33	0.5	0.4276	0.3161	1	'regulation of translation'	8;9;7	P04792
15031	1	835	1.33	3.2	-0.3887	0.735	1	'protein transport'	5;6	P57735
8104	1	899	1.33	3.44	-0.4219	0.5233	1	'protein localization'	4	P57735
43037	1	247	1.33	0.94	0.1502	0.5111	1	'translation'	8;7	P04792
51258	1	58	1.33	0.22	0.7826	0.156	1	'protein polymerization'	7	Q13885
7169	2	237	2.66	0.9	0.4753	0.1501	1	'transmembrane receptor protein tyrosine kinase signaling pathway'	7	P41220;P02511
9968	1	104	1.33	0.39	0.5283	0.2607	1	'negative regulation of signal transduction'	5;6	P41220
15992	1	110	1.33	0.42	0.5038	0.2734	1	'proton transport'	8;9;6;7	P54707
19725	1	204	1.33	0.78	0.234	0.4462	1	'cell homeostasis'	4	Q86UK0
6886	1	585	1.33	2.24	-0.2299	1	1	'intracellular protein transport'	6;7	P57735
7186	4	737	5.33	2.82	0.2872	0.1634	1	'G-protein coupled receptor protein signaling pathway'	6	P41220;P25025;O95490;P42857
9057	4	984	5.33	3.77	0.1574	0.3701	1	'macromolecule catabolism'	5	Q9UIV8;Q92876;O60911;Q9UBX7
8203	1	100	1.33	0.38	0.5454	0.2522	1	'cholesterol metabolism'	8;9;7	O76062
42127	1	471	1.33	1.8	-0.1338	1	1	'regulation of cell proliferation'	5	P41182
9100	1	195	1.33	0.74	0.2537	0.4316	1	'glycoprotein metabolism'	7	Q92876
31324	1	309	1.33	1.18	0.0519	0.5916	1	'negative regulation of cellular metabolism'	6	P41182
30163	4	792	5.33	3.03	0.255	0.2927	1	'protein catabolism'	6	Q9UIV8;Q92876;O60911;Q9UBX7
44238	23	8930	30.66	34.23	-0.0708	0.545	1	'primary metabolism'	4	Q01469;P29373;Q9Y5Q3;Q92876;Q13885;O76062;O60911;P02511;Q9UBX7;Q9UN76;Q9NRB0;O75629;Q9UL39;Q9H2S5;Q9UIV8;P41182;O00204;Q9BYJ1;P04792;Q13093;P58876;Q9UM47;P22735
7417	1	158	1.33	0.6	0.3457	0.3674	1	'central nervous system development'	6	Q92876
50877	4	795	5.33	3.04	0.2533	0.2936	1	'neurophysiological process'	4	Q92876;P25025;P02511;O00423
6082	2	602	2.66	2.3	0.0642	0.6925	1	'organic acid metabolism'	5	Q9UN76;Q9BYJ1
8610	2	259	2.66	0.99	0.4363	0.1722	1	'lipid biosynthesis'	5;6;7	O76062;Q9BYJ1
6520	1	315	1.33	1.2	0.0435	0.5986	1	'amino acid metabolism'	6;7	Q9UN76
6807	1	490	1.33	1.87	-0.1513	1	1	'nitrogen compound metabolism'	4	Q9UN76
6461	1	397	1.33	1.52	-0.0583	1	1	'protein complex assembly'	7	P58876
7242	3	1603	4	6.14	-0.1963	0.629	1	'intracellular signaling cascade'	5	P25025;Q13009;P57735
15931	1	92	1.33	0.35	0.5817	0.2347	1	'nucleobase; nucleoside; nucleotide and nucleic acid transport'	5;6	O43315
6725	1	142	1.33	0.54	0.3924	0.3375	1	'aromatic compound metabolism'	5	Q9H6B9
43412	3	2373	4	9.09	-0.3806	0.1572	1	'biopolymer modification'	5	Q92876;Q9H2S5;P22735
5975	1	599	1.33	2.29	-0.2404	1	1	'carbohydrate metabolism'	5	Q9UL39
51242	1	677	1.33	2.59	-0.2949	1	1	'positive regulation of cellular physiological process'	5	P41182
6519	1	378	1.33	1.44	-0.0367	1	1	'amino acid and derivative metabolism'	5	Q9UN76
8283	4	876	5.33	3.35	0.2097	0.322	1	'cell proliferation'	4	P08779;P25025;O75629;P41182
7399	2	680	2.66	2.6	0.01	0.7232	1	'neurogenesis'	5	Q9Y5Q3;Q92876
19219	5	2656	6.66	10.18	-0.2006	0.4419	1	'regulation of nucleobase; nucleoside; nucleotide and nucleic acid metabolism'	6	P29373;Q9Y5Q3;O75629;P41182;Q9UM47
43118	1	1045	1.33	4	-0.4897	0.3737	1	'negative regulation of physiological process'	4	P41182
6959	1	236	1.33	0.9	0.1702	0.4952	1	'humoral immune response'	5;6;7	P08174
6979	1	63	1.33	0.24	0.7467	0.1681	1	'response to oxidative stress'	5;6	P22352
8361	1	251	1.33	0.96	0.1432	0.5167	1	'regulation of cell size'	5;6	O75629
7200	1	97	1.33	0.37	0.5587	0.2457	1	'G-protein signaling; coupled to IP3 second messenger (phospholipase C activating)'	8;7	P25025
7218	1	79	1.33	0.3	0.6481	0.2055	1	'neuropeptide signaling pathway'	7	O95490
16053	1	86	1.33	0.32	0.6111	0.2214	1	'organic acid biosynthesis'	6	Q9BYJ1
44265	4	966	5.33	3.7	0.1657	0.3614	1	'cellular macromolecule catabolism'	6	O60911;Q9UBX7;Q9UIV8;Q92876
6766	1	63	1.33	0.24	0.7467	0.1681	1	'vitamin metabolism'	5	Q9NRB0
30029	2	241	2.66	0.92	0.4679	0.154	1	'actin filament-based process'	7	O76041;O76041
51246	1	292	1.33	1.11	0.0768	0.5709	1	'regulation of protein metabolism'	5;6	P04792
7167	2	328	2.66	1.25	0.3326	0.2443	1	'enzyme linked receptor protein signaling pathway'	6	P41220;P02511
6800	1	83	1.33	0.31	0.6266	0.2146	1	'oxygen and reactive oxygen species metabolism'	5	P22352
45595	1	70	1.33	0.26	0.7008	0.1847	1	'regulation of cell differentiation'	4	Q92876
6351	5	2552	6.66	9.78	-0.1814	0.4408	1	'transcription; DNA-dependent'	7	P29373;Q9Y5Q3;O75629;P41182;Q9UM47
6986	1	84	1.33	0.32	0.6214	0.2169	1	'response to unfolded protein'	5	P04792
6812	3	607	4	2.32	0.2426	0.2549	1	'cation transport'	6;7	P20061;P54707;Q9UBD6
7017	1	189	1.33	0.72	0.2674	0.4216	1	'microtubule-based process'	7	Q13885
44267	11	4207	14.66	16.13	-0.0488	0.8751	1	'cellular protein metabolism'	6	Q92876;Q13885;O60911;P02511;Q9UBX7;Q9UL39;Q9H2S5;Q9UIV8;P04792;P58876;P22735
19226	1	337	1.33	1.29	0.0138	0.6235	1	'transmission of nerve impulse'	5	Q92876
7600	3	470	4	1.8	0.3561	0.1544	1	'sensory perception'	5;6	P25025;P02511;O00423
48522	1	815	1.33	3.12	-0.3778	0.7326	1	'positive regulation of cellular process'	4	P41182
7018	1	89	1.33	0.34	0.5962	0.2281	1	'microtubule-based movement'	8;7	Q13885
6417	1	182	1.33	0.69	0.2839	0.4098	1	'regulation of protein biosynthesis'	8;6;7	P04792
1558	1	177	1.33	0.67	0.2961	0.4012	1	'regulation of cell growth'	8;4;5;7	O75629
31323	6	2826	8	10.83	-0.1453	0.5757	1	'regulation of cellular metabolism'	5	P29373;Q9Y5Q3;O75629;P41182;P04792;Q9UM47
6457	2	323	2.66	1.23	0.3394	0.239	1	'protein folding'	7	P02511;P04792
43285	4	807	5.33	3.09	0.2466	0.2973	1	'biopolymer catabolism'	5	O60911;Q9UBX7;Q9UIV8;Q92876
16485	1	62	1.33	0.23	0.7536	0.1657	1	'protein processing'	8;7	Q92876
7264	1	371	1.33	1.42	-0.0285	1	1	'small GTPase mediated signal transduction'	6	P57735
42330	1	158	1.33	0.6	0.3457	0.3674	1	'taxis'	5	P25025
6811	4	923	5.33	3.53	0.1862	0.3417	1	'ion transport'	5;6	P20061;P54707;Q9UBD6;Q9NXP1
44248	4	1201	5.33	4.6	0.0671	0.7785	1	'cellular catabolism'	5	O60911;Q9UBX7;Q9UIV8;Q92876
31326	1	189	1.33	0.72	0.2674	0.4216	1	'regulation of cellular biosynthesis'	6	P04792
6066	2	359	2.66	1.37	0.2929	0.2773	1	'alcohol metabolism'	5	Q9H652;O76062
6412	1	813	1.33	3.11	-0.3767	0.7324	1	'protein biosynthesis'	6;7	P04792
6820	1	253	1.33	0.97	0.1397	0.5195	1	'anion transport'	6;7	Q9NXP1
43119	1	695	1.33	2.66	-0.3066	0.7253	1	'positive regulation of physiological process'	4	P41182
6118	1	449	1.33	1.72	-0.1126	1	1	'electron transport'	5;6	Q9BYJ1
48468	1	157	1.33	0.6	0.3485	0.3656	1	'cell development'	4	Q92876
19538	11	4237	14.66	16.24	-0.0525	0.8753	1	'protein metabolism'	5	O60911;Q9UBX7;Q9UL39;Q9H2S5;Q9UIV8;P58876;P22735;Q92876;Q13885;P02511;P04792
9059	1	897	1.33	3.43	-0.4208	0.5232	1	'macromolecule biosynthesis'	5;6	P04792
42060	1	140	1.33	0.53	0.3986	0.3337	1	'wound healing'	6	Q92876
6936	1	229	1.33	0.87	0.1834	0.4849	1	'muscle contraction'	4	P02511
6091	1	790	1.33	3.02	-0.3638	0.73	1	'generation of precursor metabolites and energy'	5	Q9BYJ1
44237	29	9268	38.66	35.53	0.0582	0.6291	1	'cellular metabolism'	4	P29373;Q9Y5Q3;O60911;Q9UBX7;Q9UN76;O43570;Q9NRB0;Q9UL39;Q9H2S5;Q9UIV8;P22352;O00204;P80511;P58876;O43570;P22735;Q9H652;Q92876;Q13885;O76062;Q9H6B9;P02511;O75629;O43570;P41182;Q9BYJ1;P04792;P00918;Q9UM47
6915	1	764	1.33	2.92	-0.3489	0.7278	1	'apoptosis'	6	P47929
16042	1	109	1.33	0.41	0.5078	0.2713	1	'lipid catabolism'	5;6	Q13093
45184	1	874	1.33	3.35	-0.4092	0.5221	1	'establishment of protein localization'	5	P57735
6464	3	2257	4	8.65	-0.3567	0.213	1	'protein modification'	6;7	Q9H2S5;P22735;Q92876
19752	2	600	2.66	2.3	0.0657	0.6917	1	'carboxylic acid metabolism'	6	Q9UN76;Q9BYJ1
6968	1	161	1.33	0.61	0.3375	0.3729	1	'cellular defense response'	5;6;7	P25025
6259	1	851	1.33	3.26	-0.3972	0.5218	1	'DNA metabolism'	5;6	P58876
9889	1	198	1.33	0.75	0.2471	0.4365	1	'regulation of biosynthesis'	5	P04792
7219	1	64	1.33	0.24	0.7398	0.1705	1	'Notch signaling pathway'	6	Q9UM47
6935	1	158	1.33	0.6	0.3457	0.3674	1	'chemotaxis'	6;7	P25025
8284	1	197	1.33	0.75	0.2493	0.4349	1	'positive regulation of cell proliferation'	6	P41182

## Sheet: cluster7.BP
GO ID	# Genes in cluster	# Genes on chip	% in cluster	% on array	Log-odds ratio	P(raw)	P(cor)	GO term description	GO term levels	Gene product identifier(s)
40011	7	333	23.33	1.27	1.3716	9.392e-08	1.52e-05	'locomotion'	4	P07093;P35354;Q16787;P02751;P07996;P07996;P07996
6928	7	333	23.33	1.27	1.3716	9.392e-08	1.52e-05	'cell motility'	4;5	P07093;P35354;Q16787;P02751;P07996;P07996;P07996
8544	5	99	16.66	0.37	1.72	1.198e-07	1.94e-05	'epidermis development'	7	Q16787;P12272;Q13753;Q13751;Q13753
7398	5	123	16.66	0.47	1.6253	3.38e-07	5.47e-05	'ectoderm development'	6	Q16787;Q13753;P12272;Q13753;Q13751
7155	9	922	30	3.53	1.0679	6.527e-07	0.0001057	'cell adhesion'	4	Q99959;Q16787;Q13753;P02751;P07996;Q13753;P07996;P07996;Q13751
9887	9	1252	30	4.8	0.9293	7.909e-06	0.0012804	'organogenesis'	4	P07996;Q16787;P12272;P07996;P07093;Q13753;P07996;Q13751;Q13753
9888	5	246	16.66	0.94	1.3223	9.235e-06	0.0014949	'histogenesis'	5	Q16787;Q13753;P12272;Q13753;Q13751
7596	4	136	13.33	0.52	1.4676	1.947e-05	0.0031492	'blood coagulation'	4;6;7	P07996;Q5SWW7;P07996;P07996
42060	4	140	13.33	0.53	1.4549	2.175e-05	0.0035173	'wound healing'	6	P07996;Q5SWW7;P07996;P07996
7599	4	145	13.33	0.55	1.4396	2.486e-05	0.0040192	'hemostasis'	5	P07996;P07996;P07996;Q5SWW7
9611	6	551	20	2.11	1.0638	3.522e-05	0.0056894	'response to wounding'	5	P35354;P02751;P07996;P07996;P07996;Q5SWW7
50878	4	161	13.33	0.61	1.3938	3.706e-05	0.0059858	'regulation of body fluids'	4	P07996;P07996;P07996;Q5SWW7
9966	4	346	13.33	1.32	1.0585	0.0006603	0.101478	'regulation of signal transduction'	4;5	P09382;Q08344;O94907;Q9HAU4
16477	3	153	10	0.58	1.2748	0.0007544	0.115081	'cell migration'	5;6	P07093;Q16787;P02751
30334	2	35	6.66	0.13	1.7255	0.0008289	0.125705	'regulation of cell migration'	6;7	Q16787;P07093
51270	2	35	6.66	0.13	1.7255	0.0008289	0.125705	'regulation of cell motility'	5;6	Q16787;P07093
40012	2	35	6.66	0.13	1.7255	0.0008289	0.125705	'regulation of locomotion'	4;5	Q16787;P07093
6950	6	1484	20	5.68	0.6173	0.00622	0.636067	'response to stress'	4	P35354;P02751;P07996;P07996;P07996;Q5SWW7
43118	5	1045	16.66	4	0.6804	0.006425	0.64803	'negative regulation of physiological process'	4	Q16270;Q5SWW7;P12272;P19883;Q9HAU4
9605	6	1504	20	5.76	0.6112	0.006632	0.659712	'response to external stimulus'	4	P35354;P02751;P07996;P07996;P07996;Q5SWW7
7399	4	680	13.33	2.6	0.7594	0.007446	0.702031	'neurogenesis'	5	P07996;P07996;P07093;P07996
46880	1	6	3.33	0.02	2.1756	0.008016	0.728509	'regulation of follicle-stimulating hormone secretion'	8;6;7	P19883
19369	1	6	3.33	0.02	2.1756	0.008016	0.728509	'arachidonic acid metabolism'	8;7	P35354
46882	1	6	3.33	0.02	2.1756	0.008016	0.728509	'negative regulation of follicle-stimulating hormone secretion'	8;9;6;7	P19883
46888	1	6	3.33	0.02	2.1756	0.008016	0.728509	'negative regulation of hormone secretion'	8;5;6;7	P19883
46884	1	6	3.33	0.02	2.1756	0.008016	0.728509	'follicle-stimulating hormone secretion'	6;7	P19883
48523	5	1133	16.66	4.34	0.6438	0.008958	0.767237	'negative regulation of cellular process'	4	P19883;Q16270;P12272;O94907;Q9HAU4
17015	1	7	3.33	0.02	2.1087	0.009156	0.774651	'regulation of transforming growth factor beta receptor signaling pathway'	9;5;6	Q9HAU4
50727	1	8	3.33	0.03	2.0507	0.01029	0.812807	'regulation of inflammatory response'	8;6;7	P35354
51048	1	8	3.33	0.03	2.0507	0.01029	0.812807	'negative regulation of secretion'	5;7	P19883
43123	2	135	6.66	0.51	1.1376	0.0108	0.827803	'positive regulation of I-kappaB kinase/NF-kappaB cascade'	9;6;7	P09382;Q08344
7595	1	9	3.33	0.03	1.9995	0.01143	0.844689	'lactation'	5	P12272
43122	2	143	6.66	0.54	1.1124	0.01203	0.859237	'regulation of I-kappaB kinase/NF-kappaB cascade'	8;5;6	Q08344;P09382
30178	1	10	3.33	0.03	1.9537	0.01257	0.871168	'negative regulation of Wnt receptor signaling pathway'	8;6;7	O94907
42730	1	11	3.33	0.04	1.9123	0.0137	0.89298	'fibrinolysis'	9;7;10	Q5SWW7
30216	1	11	3.33	0.04	1.9123	0.0137	0.89298	'keratinocyte differentiation'	4	P35354
9967	2	159	6.66	0.6	1.0661	0.01468	0.908899	'positive regulation of signal transduction'	5;6	Q08344;P09382
46883	1	13	3.33	0.04	1.8397	0.01597	0.92632	'regulation of hormone secretion'	5;6;7	P19883
45995	1	13	3.33	0.04	1.8397	0.01597	0.92632	'regulation of embryonic development'	4	Q16787
30193	1	13	3.33	0.04	1.8397	0.01597	0.92632	'regulation of blood coagulation'	8;5;7	Q5SWW7
30195	1	13	3.33	0.04	1.8397	0.01597	0.92632	'negative regulation of blood coagulation'	8;9;6	Q5SWW7
9166	1	14	3.33	0.05	1.8075	0.0171	0.938834	'nucleotide catabolism'	6;7	P21589
30162	1	15	3.33	0.05	1.7775	0.01823	0.949233	'regulation of proteolysis and peptidolysis'	9;6	P07093
7249	2	179	6.66	0.68	1.0143	0.0183	0.949816	'I-kappaB kinase/NF-kappaB cascade'	7	Q08344;P09382
9110	1	18	3.33	0.06	1.6983	0.02161	0.970963	'vitamin biosynthesis'	6	O15528
50818	1	20	3.33	0.07	1.6525	0.02386	0.980003	'regulation of coagulation'	4	Q5SWW7
50819	1	20	3.33	0.07	1.6525	0.02386	0.980003	'negative regulation of coagulation'	5	Q5SWW7
46879	1	21	3.33	0.08	1.6313	0.02498	0.983397	'hormone secretion'	5;6	P19883
30111	1	25	3.33	0.09	1.5555	0.02946	0.992126	'regulation of Wnt receptor signaling pathway'	5;6;7	O94907
51046	1	30	3.33	0.11	1.4763	0.03503	0.996901	'regulation of secretion'	4;6	P19883
8285	2	261	6.66	1	0.8491	0.03653	0.997591	'negative regulation of cell proliferation'	6	Q16270;P12272
9894	1	32	3.33	0.12	1.4482	0.03725	0.997866	'regulation of catabolism'	5	P07093
9117	2	272	6.66	1.04	0.831	0.03936	0.998504	'nucleotide metabolism'	6	P21589;P12272
46456	1	36	3.33	0.13	1.397	0.04167	0.998987	'icosanoid biosynthesis'	8;9;7	P35354
6953	1	38	3.33	0.14	1.3735	0.04388	0.999303	'acute-phase response'	5;6;7	P02751
44248	4	1201	13.33	4.6	0.5033	0.04764	0.999632	'cellular catabolism'	5	P21589;Q5SWW7;P07093;Q9HAU4
7167	2	328	6.66	1.25	0.7488	0.05492	0.999894	'enzyme linked receptor protein signaling pathway'	6	P02751;Q9HAU4
7267	3	759	10	2.91	0.569	0.05609	0.999913	'cell-cell signaling'	4	P19883;P12272;P15514
8217	1	51	3.33	0.19	1.2455	0.05808	0.999938	'regulation of blood pressure'	5	P35354
9056	4	1285	13.33	4.92	0.4725	0.0584	0.999942	'catabolism'	4	P07093;P21589;Q5SWW7;Q9HAU4
44257	3	774	10	2.96	0.5602	0.0588	0.999945	'cellular protein catabolism'	7	P07093;Q5SWW7;Q9HAU4
9187	1	53	3.33	0.2	1.2287	0.06025	0.999958	'cyclic nucleotide metabolism'	7	P12272
6690	1	53	3.33	0.2	1.2287	0.06025	0.999958	'icosanoid metabolism'	8;7	P35354
30163	3	792	10	3.03	0.5499	0.06214	0.999969	'protein catabolism'	6	Q5SWW7;P07093;Q9HAU4
43285	3	807	10	3.09	0.5415	0.06498	0.999981	'biopolymer catabolism'	5	Q5SWW7;P07093;Q9HAU4
48522	3	815	10	3.12	0.5371	0.06652	0.999986	'positive regulation of cellular process'	4	P12272;Q08344;P09382
6766	1	63	3.33	0.24	1.1535	0.07102	0.999993	'vitamin metabolism'	5	O15528
7178	1	65	3.33	0.24	1.1399	0.07315	0.999995	'transmembrane receptor protein serine/threonine kinase signaling pathway'	7	Q9HAU4
30155	1	67	3.33	0.25	1.1267	0.07529	0.999997	'regulation of cell adhesion'	4;5	Q16787
8283	3	876	10	3.35	0.5047	0.07883	0.999998	'cell proliferation'	4	Q16270;P12272;P15514
6633	1	78	3.33	0.29	1.0605	0.08694	1	'fatty acid biosynthesis'	8;6;7	P35354
6875	1	159	3.33	0.6	0.7498	0.1685	1	'metal ion homeostasis'	7	O15528
50776	1	86	3.33	0.32	1.0179	0.09533	1	'regulation of immune response'	5;7	P35354
16055	1	143	3.33	0.54	0.7962	0.153	1	'Wnt receptor signaling pathway'	6	O94907
48609	1	116	3.33	0.44	0.8875	0.1261	1	'reproductive organismal physiological process'	4	P12272
9613	2	724	6.66	2.77	0.3982	0.2026	1	'response to pest; pathogen or parasite'	5;6	P35354;P02751
46394	1	86	3.33	0.32	1.0179	0.09533	1	'carboxylic acid biosynthesis'	7	P35354
30003	1	171	3.33	0.65	0.718	0.1799	1	'cation homeostasis'	6	O15528
7565	1	98	3.33	0.37	0.961	0.1078	1	'pregnancy'	5	P12272
51243	3	1015	10	3.89	0.4383	0.1103	1	'negative regulation of cellular physiological process'	5	Q16270;P12272;Q9HAU4
9968	1	104	3.33	0.39	0.9351	0.1139	1	'negative regulation of signal transduction'	5;6	O94907
51239	1	173	3.33	0.66	0.7129	0.1818	1	'regulation of organismal physiological process'	4	P35354
9057	3	984	10	3.77	0.4523	0.1029	1	'macromolecule catabolism'	5	Q5SWW7;P07093;Q9HAU4
42127	2	471	6.66	1.8	0.5892	0.1022	1	'regulation of cell proliferation'	5	Q16270;P12272
7243	2	464	6.66	1.77	0.5958	0.0997	1	'protein kinase cascade'	6	Q08344;P09382
8015	1	183	3.33	0.7	0.6884	0.1913	1	'circulation'	4	P35354
16053	1	86	3.33	0.32	1.0179	0.09533	1	'organic acid biosynthesis'	6	P35354
44265	3	966	10	3.7	0.4607	0.0987	1	'cellular macromolecule catabolism'	6	Q5SWW7;P07093;Q9HAU4
30005	1	153	3.33	0.58	0.7666	0.1627	1	'di-; tri-valent inorganic cation homeostasis'	7	O15528
50801	1	189	3.33	0.72	0.6743	0.1969	1	'ion homeostasis'	4	O15528
1558	1	177	3.33	0.67	0.7029	0.1856	1	'regulation of cell growth'	8;4;5;7	Q16270
42330	1	158	3.33	0.6	0.7526	0.1675	1	'taxis'	5	Q5SWW7
6873	1	179	3.33	0.68	0.698	0.1875	1	'cell ion homeostasis'	5	O15528
6935	1	158	3.33	0.6	0.7526	0.1675	1	'chemotaxis'	6;7	Q5SWW7
8284	1	197	3.33	0.75	0.6561	0.2043	1	'positive regulation of cell proliferation'	6	P12272
6323	1	331	3.33	1.26	0.4285	0.3189	1	'DNA packaging'	6;7	P52926
7165	6	3853	20	14.77	0.159	0.4363	1	'signal transduction'	4	P09382;P02751;Q08344;O94907;Q5SWW7;Q9HAU4
51234	6	3410	20	13.07	0.2206	0.273	1	'establishment of localization'	4	P07093;Q16787;P19883;P02751;Q08344;O15528
44255	1	629	3.33	2.41	0.1446	0.5196	1	'cellular lipid metabolism'	5;6	P35354
6350	2	2740	6.66	10.5	-0.2157	0.7647	1	'transcription'	6	P52926;Q9HAU4
9058	2	1529	6.66	5.86	0.0595	0.695	1	'biosynthesis'	4	P35354;O15528
16337	1	243	3.33	0.93	0.5642	0.2456	1	'cell-cell adhesion'	5	Q99959
6325	1	320	3.33	1.22	0.4434	0.3102	1	'establishment and/or maintenance of chromatin architecture'	8;7	P52926
6996	1	1155	3.33	4.42	-0.1283	1	1	'organelle organization and biogenesis'	5	P52926
51276	1	404	3.33	1.54	0.3407	0.3745	1	'chromosome organization and biogenesis'	6	P52926
9892	1	370	3.33	1.41	0.3795	0.3492	1	'negative regulation of metabolism'	5	Q9HAU4
902	1	431	3.33	1.65	0.3122	0.3939	1	'cellular morphogenesis'	4;5	Q16270
7166	3	1577	10	6.04	0.2371	0.4253	1	'cell surface receptor linked signal transduction'	5	P02751;O94907;Q9HAU4
45449	2	2604	6.66	9.98	-0.1911	0.7638	1	'regulation of transcription'	7	P52926;Q9HAU4
6139	4	4193	13.33	16.07	-0.0952	1	1	'nucleobase; nucleoside; nucleotide and nucleic acid metabolism'	5	P12272;P21589;P52926;Q9HAU4
43207	2	735	6.66	2.81	0.3914	0.2072	1	'response to external biotic stimulus'	5	P35354;P02751
16043	2	1504	6.66	5.76	0.0671	0.691	1	'cell organization and biogenesis'	4	Q16270;P52926
6955	2	1101	6.66	4.22	0.2096	0.3636	1	'immune response'	4;6	P35354;P02751
6631	1	205	3.33	0.78	0.6387	0.2116	1	'fatty acid metabolism'	6;7	P35354
43170	3	4717	10	18.08	-0.2982	0.3436	1	'macromolecule metabolism'	4	P07093;Q5SWW7;Q9HAU4
12501	1	770	3.33	2.95	0.0544	0.5933	1	'programmed cell death'	5	P09382
16049	1	251	3.33	0.96	0.55	0.2526	1	'cell growth'	3;4;6;7	Q16270
8219	1	820	3.33	3.14	0.0262	0.6167	1	'cell death'	4	P09382
19222	3	2930	10	11.23	-0.0565	1	1	'regulation of metabolism'	4	P07093;P52926;Q9HAU4
44249	2	1365	6.66	5.23	0.1117	0.6697	1	'cellular biosynthesis'	5	P35354;O15528
44260	3	4263	10	16.34	-0.2451	0.4628	1	'cellular macromolecule metabolism'	5	P07093;Q5SWW7;Q9HAU4
43283	5	4211	16.66	16.14	0.0164	1	1	'biopolymer metabolism'	4	P07093;P21589;Q5SWW7;P52926;Q9HAU4
7001	1	390	3.33	1.49	0.3563	0.3642	1	'chromosome organization and biogenesis (sensu Eukaryota)'	7	P52926
15698	1	206	3.33	0.78	0.6366	0.2125	1	'inorganic anion transport'	8;7	Q08344
45934	1	274	3.33	1.05	0.5115	0.2723	1	'negative regulation of nucleobase; nucleoside; nucleotide and nucleic acid metabolism'	7	Q9HAU4
6512	1	699	3.33	2.68	0.0976	0.5577	1	'ubiquitin cycle'	8;7	Q9HAU4
7169	1	237	3.33	0.9	0.5752	0.2403	1	'transmembrane receptor protein tyrosine kinase signaling pathway'	7	P02751
46903	1	365	3.33	1.39	0.3855	0.3454	1	'secretion'	5	P19883
19725	1	204	3.33	0.78	0.6408	0.2107	1	'cell homeostasis'	4	O15528
42221	1	308	3.33	1.18	0.4602	0.3005	1	'response to chemical substance'	6	Q5SWW7
31324	1	309	3.33	1.18	0.4587	0.3013	1	'negative regulation of cellular metabolism'	6	Q9HAU4
9607	2	1397	6.66	5.35	0.101	0.6744	1	'response to biotic stimulus'	4	P35354;P02751
44238	8	8930	26.66	34.23	-0.1558	0.4456	1	'primary metabolism'	4	P35354;P21589;Q5SWW7;P52926;P12272;P07093;Q9HAU4;O15528
6082	1	602	3.33	2.3	0.1641	0.5041	1	'organic acid metabolism'	5	P35354
8610	1	259	3.33	0.99	0.5362	0.2595	1	'lipid biosynthesis'	5;6;7	P35354
7242	2	1603	6.66	6.14	0.0377	0.707	1	'intracellular signaling cascade'	5	Q08344;P09382
43412	1	2373	3.33	9.09	-0.4628	0.5178	1	'biopolymer modification'	5	Q9HAU4
51242	1	677	3.33	2.59	0.1119	0.546	1	'positive regulation of cellular physiological process'	5	P12272
19219	2	2656	6.66	10.18	-0.2006	0.7639	1	'regulation of nucleobase; nucleoside; nucleotide and nucleic acid metabolism'	6	P52926;Q9HAU4
8361	1	251	3.33	0.96	0.55	0.2526	1	'regulation of cell size'	5;6	Q16270
6954	1	261	3.33	1	0.5329	0.2612	1	'inflammatory response'	5;6;7	P35354
6952	2	1207	6.66	4.62	0.1679	0.6486	1	'defense response'	5	P35354;P02751
6351	1	2552	3.33	9.78	-0.4976	0.3581	1	'transcription; DNA-dependent'	7	P52926
6629	2	789	6.66	3.02	0.3597	0.2302	1	'lipid metabolism'	5	P35354;O15528
44267	3	4207	10	16.13	-0.2382	0.4633	1	'cellular protein metabolism'	6	Q5SWW7;P07093;Q9HAU4
31323	2	2826	6.66	10.83	-0.2307	0.7664	1	'regulation of cellular metabolism'	5	P52926;Q9HAU4
6811	1	923	3.33	3.53	-0.0269	1	1	'ion transport'	5;6	Q08344
6793	1	1242	3.33	4.76	-0.1613	1	1	'phosphorus metabolism'	5	Q08344
6820	1	253	3.33	0.97	0.5465	0.2543	1	'anion transport'	6;7	Q08344
6810	2	3224	6.66	12.36	-0.2955	0.5751	1	'transport'	4;5	Q08344;O15528
43119	1	695	3.33	2.66	0.1002	0.5556	1	'positive regulation of physiological process'	4	P12272
6118	1	449	3.33	1.72	0.2941	0.4066	1	'electron transport'	5;6	O15528
51244	6	4179	20	16.02	0.1173	0.6159	1	'regulation of cellular physiological process'	4	Q16270;P52926;Q16787;P12272;P07093;Q9HAU4
19538	3	4237	10	16.24	-0.2419	0.463	1	'protein metabolism'	5	Q5SWW7;P07093;Q9HAU4
6091	1	790	3.33	3.02	0.0429	0.6028	1	'generation of precursor metabolites and energy'	5	O15528
6796	1	1242	3.33	4.76	-0.1613	1	1	'phosphate metabolism'	6	Q08344
6915	1	764	3.33	2.92	0.0579	0.5904	1	'apoptosis'	6	P09382
44237	9	9268	30	35.53	-0.1093	0.5735	1	'cellular metabolism'	4	P35354;P21589;Q5SWW7;P52926;P12272;Q08344;P07093;Q9HAU4;O15528
9628	1	533	3.33	2.04	0.2182	0.4622	1	'response to abiotic stimulus'	5	Q5SWW7
6464	1	2257	3.33	8.65	-0.4389	0.5129	1	'protein modification'	6;7	Q9HAU4
19752	1	600	3.33	2.3	0.1656	0.5029	1	'carboxylic acid metabolism'	6	P35354
6259	2	851	6.66	3.26	0.3258	0.2567	1	'DNA metabolism'	5;6	P21589;P52926

## Sheet: cluster8.BP
GO ID	# Genes in cluster	# Genes on chip	% in cluster	% on array	Log-odds ratio	P(raw)	P(cor)	GO term description	GO term levels	Gene product identifier(s)
46365	11	110	7.53	0.42	1.2841	8.221e-11	0	'monosaccharide catabolism'	8;7	P06733;P00338;P04406;P14618;P04406;Q01813;P04406;P60174;P04406;P04406;P04406
16052	12	135	8.21	0.51	1.2358	3.948e-11	0	'carbohydrate catabolism'	6	P00338;P04406;P11216;P60174;P04406;P04406;P04406;P06733;P14618;P04406;Q01813;P04406
46164	11	113	7.53	0.43	1.2724	1.074e-10	0	'alcohol catabolism'	6	P00338;P04406;P60174;P04406;P04406;P04406;P06733;P14618;P04406;Q01813;P04406
44275	12	135	8.21	0.51	1.2358	3.948e-11	0	'cellular carbohydrate catabolism'	7	P00338;P04406;P11216;P60174;P04406;P04406;P04406;P06733;P14618;P04406;Q01813;P04406
15980	13	233	8.9	0.89	1.0351	1.332e-09	5e-07	'energy derivation by oxidation of organic compounds'	6	P06737;P00338;P04406;P11216;P60174;P04406;P04406;P04406;P06733;P14618;P04406;Q01813;P04406
19318	12	191	8.21	0.73	1.0841	1.659e-09	6e-07	'hexose metabolism'	8;7	P06733;O60474;P00338;P04406;P14618;P04406;Q01813;P04406;P60174;P04406;P04406;P04406
5996	12	193	8.21	0.74	1.0796	1.854e-09	7e-07	'monosaccharide metabolism'	6;7	O60474;P00338;P04406;P60174;P04406;P04406;P04406;P06733;P14618;P04406;Q01813;P04406
6066	15	359	10.27	1.37	0.914	3.029e-09	1.2e-06	'alcohol metabolism'	5	P06733;O60474;P00338;P04406;P14618;Q92673;P04406;Q01813;P04406;P60174;P04406;P47895;P04406;P04406;P01130
6092	11	162	7.53	0.62	1.1151	3.788e-09	1.5e-06	'main pathways of carbohydrate metabolism'	7	P00338;P04406;P60174;P04406;P04406;P04406;P06733;P14618;P04406;Q01813;P04406
44262	15	437	10.27	1.67	0.8273	3.774e-08	1.55e-05	'cellular carbohydrate metabolism'	6	O60474;P06737;P00338;P04406;P03956;P11216;P60174;P04406;P04406;P04406;P06733;P14618;P04406;Q01813;P04406
5975	15	599	10.27	2.29	0.6876	1.847e-06	0.0007588	'carbohydrate metabolism'	5	O60474;P06737;P00338;P04406;P03956;P11216;P60174;P04406;P04406;P04406;P06733;P14618;P04406;Q01813;P04406
7596	7	136	4.79	0.52	0.9825	1.594e-05	0.0065299	'blood coagulation'	4;6;7	P05121;P13726;P13987;P13987;P48307;P17301;P50148
42060	7	140	4.79	0.53	0.9699	1.906e-05	0.0078031	'wound healing'	6	P05121;P13726;P13987;P17301;P13987;P48307;P50148
7599	7	145	4.79	0.55	0.9546	2.365e-05	0.0096731	'hemostasis'	5	P05121;P13726;P13987;P17301;P13987;P48307;P50148
9605	22	1504	15.06	5.76	0.4622	3.831e-05	0.0156223	'response to external stimulus'	4	P15692;P05121;O75712;P08476;P13726;P13987;P01583;P35579;P04083;P17301;Q02750;O43623;P01584;P38484;O60443;P13987;P48307;Q00978;P22223;P05556;P50148;O75712
50878	7	161	4.79	0.61	0.9088	4.487e-05	0.0182729	'regulation of body fluids'	4	P05121;P13726;P13987;P13987;P48307;P17301;P50148
9611	12	551	8.21	2.11	0.6179	7.734e-05	0.031288	'response to wounding'	5	P05121;P08476;P01584;P13726;P13987;P01583;P04083;P13987;P48307;P05556;P17301;P50148
7165	40	3853	27.39	14.77	0.3378	8.978e-05	0.0362286	'signal transduction'	4	P56559;P15692;P41970;P15153;P78504;O75369;P27348;P29317;P01137;Q8TF05;P08476;P24468;Q13115;P01584;P52566;P08134;P13987;Q13115;P62158;Q01518;P20936;P16144;P38484;P35579;P13987;P10301;P04083;Q00978;O15327;P26006;Q14192;Q15642;Q14767;O00560;P17301;P05556;Q02750;Q16828;Q9C004;P50148
6091	14	790	9.58	3.02	0.5308	0.0001664	0.0661095	'generation of precursor metabolites and energy'	5	P06733;P06737;P00338;P04406;P14618;P04406;Q01813;Q96HE7;P04406;P11216;P60174;P04406;P04406;P04406
1660	2	4	1.36	0.01	1.9568	0.000455	0.170596	'fever'	8;5;6;7	P01583;P01584
1659	2	5	1.36	0.01	1.8599	0.0006346	0.229645	'thermoregulation'	4	P01583;P01584
43066	6	202	4.1	0.77	0.7396	0.001118	0.368562	'negative regulation of apoptosis'	8;7	P15692;Q15121;P01583;P05120;P01137;P46695
43069	6	206	4.1	0.78	0.731	0.001233	0.397746	'negative regulation of programmed cell death'	6;7	P15692;Q15121;P01583;P05120;P01137;P46695
6470	6	214	4.1	0.82	0.7143	0.001489	0.457971	'protein amino acid dephosphorylation'	8;7	Q13115;Q16690;Q13115;Q16829;Q08209;Q16828
7166	19	1577	13.01	6.04	0.3663	0.001516	0.463961	'cell surface receptor linked signal transduction'	5	P15692;P78504;P27348;P08476;P13987;P16144;P04083;P26006;P17301;P29317;P01137;P62158;Q01518;P38484;P13987;Q00978;Q14767;P05556;P50148
16311	6	222	4.1	0.85	0.6982	0.001784	0.519957	'dephosphorylation'	7	Q13115;Q16690;Q13115;Q16829;Q08209;Q16828
50954	5	150	3.42	0.57	0.7874	0.001786	0.520352	'sensory perception of mechanical stimulus'	8;6;7	O75712;P35579;O43623;O60443;O75712
50982	5	150	3.42	0.57	0.7874	0.001786	0.520352	'detection of mechanical stimulus'	7	O75712;O43623;P35579;O60443;O75712
7605	5	150	3.42	0.57	0.7874	0.001786	0.520352	'perception of sound'	8;9;7	O75712;O43623;P35579;O60443;O75712
7229	4	93	2.73	0.35	0.896	0.002139	0.585246	'integrin-mediated signaling pathway'	6	P16144;P26006;P05556;P17301
30029	6	241	4.1	0.92	0.6622	0.00266	0.665366	'actin filament-based process'	7	O75369;Q16658;Q16658;Q15642;O00560;P52566
44265	13	966	8.9	3.7	0.405	0.003315	0.74455	'cellular macromolecule catabolism'	6	P00338;P04406;P03956;P11216;P60174;P04406;P04406;P04406;P06733;P14618;P04406;Q01813;P04406
9582	5	180	3.42	0.69	0.7077	0.003831	0.793523	'detection of abiotic stimulus'	6	O75712;P35579;O43623;O60443;O75712
9057	13	984	8.9	3.77	0.3967	0.003864	0.796315	'macromolecule catabolism'	5	P06733;P00338;P04406;P14618;P03956;P04406;Q01813;P04406;P11216;P60174;P04406;P04406;P04406
48523	14	1133	9.58	4.34	0.3683	0.006336	0.92664	'negative regulation of cellular process'	4	P15692;P05120;Q15121;P01137;Q15583;P08476;O43623;P01584;P52566;Q96DB9;Q13541;P01583;P46695;P54852
30183	2	20	1.36	0.07	1.2576	0.006609	0.934474	'B cell differentiation'	8;5;7;10	Q99612;P08476
9056	15	1285	10.27	4.92	0.3442	0.00661	0.934501	'catabolism'	4	P06733;P00338;P04406;Q9Y5X9;P14618;P03956;P04406;Q01813;P04406;P11216;P60174;P04406;P04406;P04406;Q16831
7160	4	130	2.73	0.49	0.7499	0.006769	0.938672	'cell-matrix adhesion'	5	P16144;P26006;P17301;P05556
44248	14	1201	9.58	4.6	0.3418	0.008957	0.975225	'cellular catabolism'	5	P00338;P04406;P03956;P11216;P60174;P04406;P04406;P04406;Q16831;P06733;P14618;P04406;Q01813;P04406
74	10	742	6.84	2.84	0.3998	0.009567	0.980764	'regulation of progression through cell cycle'	5	P15692;P27348;P08476;Q13115;P01583;P01137;P01584;Q13115;Q14767;Q16828
17148	2	25	1.36	0.09	1.1606	0.009861	0.982973	'negative regulation of protein biosynthesis'	8;9;7	P08476;Q13541
31327	2	26	1.36	0.09	1.1435	0.01058	0.987368	'negative regulation of cellular biosynthesis'	7	P08476;Q13541
9890	2	26	1.36	0.09	1.1435	0.01058	0.987368	'negative regulation of biosynthesis'	6	P08476;Q13541
15718	2	26	1.36	0.09	1.1435	0.01058	0.987368	'monocarboxylic acid transport'	8;7	P53985;O15427
9628	8	533	5.47	2.04	0.4438	0.01103	0.989522	'response to abiotic stimulus'	5	P15692;O75712;P01583;P35579;Q02750;O43623;O60443;O75712
6950	16	1484	10.95	5.68	0.3096	0.01127	0.990517	'response to stress'	4	P15692;P05121;P08476;P13726;P13987;P01583;P04083;P17301;O95997;P01584;P38484;P13987;P48307;Q00978;P05556;P50148
6928	6	333	4.1	1.27	0.5203	0.01197	0.992912	'cell motility'	4;5	P15692;P78504;P04083;Q9NP84;O00560;Q02750
40011	6	333	4.1	1.27	0.5203	0.01197	0.992912	'locomotion'	4	P15692;P78504;P04083;Q9NP84;O00560;Q02750
15711	2	28	1.36	0.1	1.1113	0.01209	0.993257	'organic anion transport'	8;7	P53985;O15427
7010	8	548	5.47	2.1	0.4315	0.01284	0.995065	'cytoskeleton organization and biogenesis'	6	Q9BUF5;O75369;Q16658;Q16658;Q15642;O00560;P52566;Q01518
46165	2	31	1.36	0.11	1.0671	0.01452	0.997549	'alcohol biosynthesis'	6	O60474;P60174
46364	2	31	1.36	0.11	1.0671	0.01452	0.997549	'monosaccharide biosynthesis'	8;7	O60474;P60174
51243	12	1015	8.21	3.89	0.3446	0.01529	0.998223	'negative regulation of cellular physiological process'	5	P15692;Q15121;P08476;Q13541;P01583;P05120;P01137;Q15583;O43623;P01584;P46695;P54852
7162	2	32	1.36	0.12	1.0533	0.01537	0.998281	'negative regulation of cell adhesion'	5;6	P52566;Q96DB9
43118	12	1045	8.21	4	0.3315	0.01768	0.999345	'negative regulation of physiological process'	4	P15692;Q15121;P08476;Q13541;P01583;P05120;P01137;Q15583;O43623;P01584;P46695;P54852
6869	3	98	2.05	0.37	0.7452	0.01894	0.999614	'lipid transport'	5;6	Q9BXB5;Q92673;P01130
7155	11	922	7.53	3.53	0.347	0.02042	0.999792	'cell adhesion'	4	P16144;Q14517;P26006;Q9NP84;P17301;P52566;Q96DB9;P14209;P22223;Q9BQL6;P05556
42981	7	489	4.79	1.87	0.4208	0.02133	0.999858	'regulation of apoptosis'	6;7	P15692;Q15121;P08476;P01583;P05120;P01137;P46695
45649	1	3	0.68	0.01	1.7777	0.02208	0.999896	'regulation of macrophage differentiation'	9;7	P08476
45578	1	3	0.68	0.01	1.7777	0.02208	0.999896	'negative regulation of B cell differentiation'	9;11;12;7;10	P08476
43067	7	495	4.79	1.89	0.4154	0.0226	0.999917	'regulation of programmed cell death'	5;6	P15692;P05120;Q15121;P01137;P08476;P01583;P46695
1525	3	108	2.05	0.41	0.7028	0.02423	0.999958	'angiogenesis'	6;7	P15692;P78504;Q9NP84
6073	2	42	1.36	0.16	0.935	0.02499	0.99997	'glucan metabolism'	8;7	P06737;P11216
1568	3	111	2.05	0.42	0.6909	0.02595	0.99998	'blood vessel development'	5	P15692;P78504;Q9NP84
1944	3	111	2.05	0.42	0.6909	0.02595	0.99998	'vasculature development'	4	P15692;P78504;Q9NP84
48514	3	111	2.05	0.42	0.6909	0.02595	0.99998	'blood vessel morphogenesis'	5;6	P15692;P78504;Q9NP84
7498	2	43	1.36	0.16	0.9248	0.02606	0.999981	'mesoderm development'	3;6	P08476;O43623
46942	3	112	2.05	0.42	0.687	0.02654	0.999984	'carboxylic acid transport'	6;7	Q9P1G5;P53985;O15427
15849	3	112	2.05	0.42	0.687	0.02654	0.999984	'organic acid transport'	5;6	Q9P1G5;P53985;O15427
8219	10	820	6.84	3.14	0.355	0.02698	0.999987	'cell death'	4	P15692;P05120;Q15121;P01137;P08476;P01584;P01583;P46695;P54852;Q9NP84
42113	2	44	1.36	0.16	0.9148	0.02715	0.999988	'B cell activation'	9;7	Q99612;P08476
30947	1	4	0.68	0.01	1.6528	0.02753	0.999989	'regulation of vascular endothelial growth factor receptor signaling pathway'	9;5;6	P15692
45577	1	4	0.68	0.01	1.6528	0.02753	0.999989	'regulation of B cell differentiation'	8;9;11;6;10	P08476
46881	1	4	0.68	0.01	1.6528	0.02753	0.999989	'positive regulation of follicle-stimulating hormone secretion'	8;9;6;7	P08476
46887	1	4	0.68	0.01	1.6528	0.02753	0.999989	'positive regulation of hormone secretion'	8;5;6;7	P08476
30949	1	4	0.68	0.01	1.6528	0.02753	0.999989	'positive regulation of vascular endothelial growth factor receptor signaling pathway'	6;7;10	P15692
30098	2	45	1.36	0.17	0.905	0.02825	0.999992	'lymphocyte differentiation'	9;4;6;7	Q99612;P08476
48534	3	117	2.05	0.44	0.6679	0.02959	0.999996	'hemopoietic or lymphoid organ development'	4	P78504;Q99612;P08476
30097	3	117	2.05	0.44	0.6679	0.02959	0.999996	'hemopoiesis'	5	P78504;Q99612;P08476
51245	1	5	0.68	0.01	1.5559	0.03294	0.999999	'negative regulation of cellular defense response'	8;9;6;7	P08476
6930	1	5	0.68	0.01	1.5559	0.03294	0.999999	'substrate-bound cell migration; cell extension'	8;7	O00560
42541	1	5	0.68	0.01	1.5559	0.03294	0.999999	'hemoglobin biosynthesis'	8;7	P08476
1541	1	5	0.68	0.01	1.5559	0.03294	0.999999	'ovarian follicle development'	5;6;7	P08476
9396	1	5	0.68	0.01	1.5559	0.03294	0.999999	'folic acid and derivative biosynthesis'	8;9;7	P13995
10185	1	5	0.68	0.01	1.5559	0.03294	0.999999	'regulation of cellular defense response'	8;5;6;7	P08476
42698	1	5	0.68	0.01	1.5559	0.03294	0.999999	'menstrual cycle'	4;5	P08476
45077	1	5	0.68	0.01	1.5559	0.03294	0.999999	'negative regulation of interferon-gamma biosynthesis'	8;9;11;12;13;7;10	P08476
6955	12	1101	8.21	4.22	0.3078	0.03499	1	'immune response'	4;6	Q99612;P08476;P01584;P52566;P13726;P13987;P01583;P04083;P13987;Q00978;Q96GF5;P05556
902	6	431	4.1	1.65	0.4066	0.0359	1	'cellular morphogenesis'	4;5	Q99612;P01137;Q96DB9;Q01518;P35579;P54852
46880	1	6	0.68	0.02	1.4767	0.03833	1	'regulation of follicle-stimulating hormone secretion'	8;6;7	P08476
46882	1	6	0.68	0.02	1.4767	0.03833	1	'negative regulation of follicle-stimulating hormone secretion'	8;9;6;7	P08476
45620	1	6	0.68	0.02	1.4767	0.03833	1	'negative regulation of lymphocyte differentiation'	8;9;11;6;10	P08476
46660	1	6	0.68	0.02	1.4767	0.03833	1	'female sex differentiation'	4	P08476
20027	1	6	0.68	0.02	1.4767	0.03833	1	'hemoglobin metabolism'	7	P08476
8585	1	6	0.68	0.02	1.4767	0.03833	1	'female gonad development'	6	P08476
46888	1	6	0.68	0.02	1.4767	0.03833	1	'negative regulation of hormone secretion'	8;5;6;7	P08476
46884	1	6	0.68	0.02	1.4767	0.03833	1	'follicle-stimulating hormone secretion'	6;7	P08476
46545	1	6	0.68	0.02	1.4767	0.03833	1	'development of primary female sexual characteristics'	5	P08476
50920	1	9	0.68	0.03	1.3005	0.0543	1	'regulation of chemotaxis'	8;7	P15692
44247	1	15	0.68	0.05	1.0786	0.08547	1	'cellular polysaccharide catabolism'	8;7	P11216
9581	6	511	4.1	1.95	0.3313	0.06962	1	'detection of external stimulus'	5	O75712;P35579;O43623;O60443;P22223;O75712
30216	1	11	0.68	0.04	1.2133	0.06481	1	'keratinocyte differentiation'	4	P78504
1504	1	8	0.68	0.03	1.3517	0.04901	1	'neurotransmitter uptake'	8;6;7	P48029
9166	1	14	0.68	0.05	1.1085	0.08035	1	'nucleotide catabolism'	6;7	Q16831
7519	2	63	1.36	0.24	0.7586	0.05097	1	'myogenesis'	5	P78504;O75369
7049	11	1103	7.53	4.22	0.266	0.06025	1	'cell cycle'	4	P15692;P27348;P01137;P08476;P01584;Q13115;Q13115;P01583;Q14767;Q16828;O95997
45637	1	11	0.68	0.04	1.2133	0.06481	1	'regulation of myeloid cell differentiation'	5;7	P08476
6929	1	7	0.68	0.02	1.4097	0.04368	1	'substrate-bound cell migration'	6;7	O00560
51048	1	8	0.68	0.03	1.3517	0.04901	1	'negative regulation of secretion'	5;7	P08476
44264	2	59	1.36	0.22	0.7871	0.04549	1	'cellular polysaccharide metabolism'	6;7	P06737;P11216
45619	1	15	0.68	0.05	1.0786	0.08547	1	'regulation of lymphocyte differentiation'	8;9;5;7;10	P08476
6629	9	789	6.16	3.02	0.3234	0.04566	1	'lipid metabolism'	5	P24468;Q96G23;Q92673;P60174;P04083;Q9BXB5;Q9Y5X9;P47895;P01130
6760	1	10	0.68	0.03	1.2547	0.05957	1	'folic acid and derivative metabolism'	8;6;7	P13995
7178	2	65	1.36	0.24	0.7449	0.0538	1	'transmembrane receptor protein serine/threonine kinase signaling pathway'	7	P01137;Q14767
6417	3	182	2.05	0.69	0.4749	0.0847	1	'regulation of protein biosynthesis'	8;6;7	Q14281;P08476;Q13541
42330	3	158	2.05	0.6	0.5368	0.06118	1	'taxis'	5	P15692;P01583;Q02750
42095	1	10	0.68	0.03	1.2547	0.05957	1	'interferon-gamma biosynthesis'	8;9;11;7;10	P08476
30155	2	67	1.36	0.25	0.7317	0.05668	1	'regulation of cell adhesion'	4;5	P52566;Q96DB9
7156	3	131	2.05	0.5	0.6186	0.03908	1	'homophilic cell adhesion'	6	Q14517;P22223;P05556
165	3	157	2.05	0.6	0.5395	0.06027	1	'MAPKKK cascade'	7	Q13115;Q13115;Q16828
7219	2	64	1.36	0.24	0.7517	0.05238	1	'Notch signaling pathway'	6	P78504;P27348
6935	3	158	2.05	0.6	0.5368	0.06118	1	'chemotaxis'	6;7	P15692;P01583;Q02750
5976	2	61	1.36	0.23	0.7726	0.0482	1	'polysaccharide metabolism'	5;6	P06737;P11216
46883	1	13	0.68	0.04	1.1407	0.0752	1	'regulation of hormone secretion'	5;6;7	P08476
51047	1	12	0.68	0.04	1.1755	0.07002	1	'positive regulation of secretion'	5;7	P08476
16337	4	243	2.73	0.93	0.4764	0.04961	1	'cell-cell adhesion'	5	Q14517;Q96DB9;P22223;P05556
30218	1	8	0.68	0.03	1.3517	0.04901	1	'erythrocyte differentiation'	5;7	P08476
30225	1	11	0.68	0.04	1.2133	0.06481	1	'macrophage differentiation'	8;6	P08476
272	1	15	0.68	0.05	1.0786	0.08547	1	'polysaccharide catabolism'	6;7	P11216
16043	14	1504	9.58	5.76	0.2388	0.07138	1	'cell organization and biogenesis'	4	Q9BUF5;O75369;Q99612;Q16658;Q16658;P28370;P35579;Q15642;O00560;P01137;P52566;Q96DB9;Q01518;P54852
12501	9	770	6.16	2.95	0.3343	0.04264	1	'programmed cell death'	5	P15692;Q15121;P08476;P01583;Q9NP84;P05120;P01137;P01584;P46695
16477	3	153	2.05	0.58	0.5508	0.05672	1	'cell migration'	5;6	P15692;P78504;O00560
1818	1	8	0.68	0.03	1.3517	0.04901	1	'negative regulation of cytokine production'	9;7	P08476
6112	2	55	1.36	0.21	0.8177	0.04024	1	'energy reserve metabolism'	7	P06737;P11216
50864	1	9	0.68	0.03	1.3005	0.0543	1	'regulation of B cell activation'	8;9;7;10	P08476
46324	1	7	0.68	0.02	1.4097	0.04368	1	'regulation of glucose import'	11;6;7;10	Q15121
9607	13	1397	8.9	5.35	0.2373	0.0647	1	'response to biotic stimulus'	4	Q99612;P08476;P13726;P13987;P01583;P04083;Q96GF5;P01584;P52566;P38484;P13987;Q00978;P05556
30031	1	13	0.68	0.04	1.1407	0.0752	1	'cell projection biogenesis'	6;7	Q96DB9
45656	1	7	0.68	0.02	1.4097	0.04368	1	'negative regulation of monocyte differentiation'	9;7	P08476
8283	9	876	6.16	3.35	0.2765	0.06617	1	'cell proliferation'	4	P15692;P78504;Q16658;Q16658;P01583;P01137;P01584;P47974;P54852
6952	12	1207	8.21	4.62	0.2661	0.04756	1	'defense response'	5	Q99612;P08476;P13726;P13987;P01583;P04083;Q96GF5;P01584;P52566;P13987;Q00978;P05556
45596	1	13	0.68	0.04	1.1407	0.0752	1	'negative regulation of cell differentiation'	5	P08476
50918	1	8	0.68	0.03	1.3517	0.04901	1	'positive chemotaxis'	8;7	P15692
7600	6	470	4.1	1.8	0.3683	0.05063	1	'sensory perception'	5;6	O75712;P35579;O43623;O60443;P22223;O75712
45446	1	9	0.68	0.03	1.3005	0.0543	1	'endothelial cell differentiation'	4	P78504
7264	5	371	3.42	1.42	0.3904	0.05956	1	'small GTPase mediated signal transduction'	6	P56559;P10301;P15153;P52566;P08134
1570	1	8	0.68	0.03	1.3517	0.04901	1	'vasculogenesis'	4;6;7	P15692
6915	9	764	6.16	2.92	0.3378	0.0418	1	'apoptosis'	6	P15692;Q15121;P08476;P01583;Q9NP84;P05120;P01137;P01584;P46695
45936	1	10	0.68	0.03	1.2547	0.05957	1	'negative regulation of phosphate metabolism'	8;7	P08476
45655	1	9	0.68	0.03	1.3005	0.0543	1	'regulation of monocyte differentiation'	8;6	P08476
45638	1	8	0.68	0.03	1.3517	0.04901	1	'negative regulation of myeloid cell differentiation'	8;6	P08476
43085	1	169	0.68	0.64	0.0242	0.614	1	'positive regulation of enzyme activity'	4	Q01518
6323	1	331	0.68	1.26	-0.2704	1	1	'DNA packaging'	6;7	P28370
7283	1	174	0.68	0.66	0.0114	0.6248	1	'spermatogenesis'	6	O95997
45321	2	140	1.36	0.53	0.4105	0.1874	1	'immune cell activation'	5;7	Q99612;P08476
6836	1	48	0.68	0.18	0.5729	0.2395	1	'neurotransmitter transport'	5;6	P48029
8643	1	48	0.68	0.18	0.5729	0.2395	1	'carbohydrate transport'	5;6	Q15121
9888	2	246	1.36	0.94	0.1639	0.4024	1	'histogenesis'	5	P08476;O43623
45045	1	296	0.68	1.13	-0.2212	1	1	'secretory pathway'	5;6	P27348
6865	1	80	0.68	0.3	0.3505	0.3642	1	'amino acid transport'	8;6;7	Q9P1G5
19735	1	134	0.68	0.51	0.1256	0.5302	1	'antimicrobial humoral response (sensu Vertebrata)'	8;9;7	P01584
7163	1	43	0.68	0.16	0.6207	0.2179	1	'establishment and/or maintenance of cell polarity'	5;6;7	Q01518
31279	1	61	0.68	0.23	0.4686	0.2928	1	'regulation of cyclase activity'	4	Q01518
44255	5	629	3.42	2.41	0.1568	0.4076	1	'cellular lipid metabolism'	5;6	Q96G23;Q92673;P60174;Q9BXB5;P01130
48015	1	131	0.68	0.5	0.1354	0.5223	1	'phosphoinositide-mediated signaling'	7	P50148
51170	1	132	0.68	0.5	0.1321	0.525	1	'nuclear import'	8;7	Q92973
87	1	236	0.68	0.9	-0.1219	1	1	'M phase of mitotic cell cycle'	6	O95997
1775	2	141	1.36	0.54	0.4074	0.1894	1	'cell activation'	4	Q99612;P08476
7016	1	20	0.68	0.07	0.9535	0.1107	1	'cytoskeletal anchoring'	7	O75369
6090	1	27	0.68	0.1	0.8231	0.1448	1	'pyruvate metabolism'	7	P60174
7059	1	54	0.68	0.2	0.5216	0.2646	1	'chromosome segregation'	4	O95997
7267	7	759	4.79	2.91	0.2253	0.207	1	'cell-cell signaling'	4	P08476;P48029;P01583;Q14517;O00560;P01137;P01584
30001	1	460	0.68	1.76	-0.4155	0.5259	1	'metal ion transport'	8;7	P48029
51276	1	404	0.68	1.54	-0.3582	0.7309	1	'chromosome organization and biogenesis'	6	P28370
30705	1	89	0.68	0.34	0.304	0.3954	1	'cytoskeleton-dependent intracellular transport'	6;7	Q9BUF5
9892	4	370	2.73	1.41	0.2916	0.1562	1	'negative regulation of metabolism'	5	Q15583;P08476;O43623;Q13541
278	1	353	0.68	1.35	-0.2987	1	1	'mitotic cell cycle'	5	O95997
9966	3	346	2.05	1.32	0.1932	0.4484	1	'regulation of signal transduction'	4;5	P15692;P08134;Q9C004
45449	13	2604	8.9	9.98	-0.0549	0.782	1	'regulation of transcription'	7	P06733;P41970;Q99612;Q15583;P24468;O43623;O14503;Q96G23;O14896;Q15714;P28370;Q00978;Q14192
16064	1	174	0.68	0.66	0.0114	0.6248	1	'humoral defense mechanism (sensu Vertebrata)'	8;6;7	P01584
6139	18	4193	12.32	16.07	-0.1342	0.2579	1	'nucleobase; nucleoside; nucleotide and nucleic acid metabolism'	5	P41970;P00491;Q99612;P14678;P24468;Q96G23;Q15714;P60174;P28370;Q16831;O95997;P06733;Q15583;O43623;O14503;O14896;Q00978;Q14192
51241	1	28	0.68	0.1	0.8073	0.1495	1	'negative regulation of organismal physiological process'	5	P08476
48609	1	116	0.68	0.44	0.1885	0.4803	1	'reproductive organismal physiological process'	4	P08476
6730	1	56	0.68	0.21	0.5058	0.2728	1	'one-carbon compound metabolism'	5	P13995
46907	5	889	3.42	3.4	0.0021	1	1	'intracellular transport'	5;6	Q9BUF5;Q92973;P10301;Q14767;O00560
43207	7	735	4.79	2.81	0.2397	0.2001	1	'response to external biotic stimulus'	5	P08476;P01584;P01583;P38484;P04083;Q00978;P05556
6631	1	205	0.68	0.78	-0.0602	1	1	'fatty acid metabolism'	6;7	P60174
43170	33	4717	22.6	18.08	0.1214	0.1613	1	'macromolecule metabolism'	4	P06733;Q14281;O60474;Q16690;P06737;P00338;Q9BUF5;P27348;P29317;P04406;P08476;P14618;Q13115;O00469;Q8N5T3;P03956;Q13541;P04406;Q13115;Q01813;Q96HE7;P04406;Q16829;P11216;P60174;Q08209;P04406;P04406;P04406;Q02750;Q16828;P01130;P50148
51051	1	22	0.68	0.08	0.9121	0.1205	1	'negative regulation of transport'	6;7	Q15121
9617	1	60	0.68	0.23	0.4758	0.2889	1	'response to bacteria'	6	P38484
16192	3	556	2.05	2.13	-0.0163	1	1	'vesicle-mediated transport'	5;6	P27348;Q92673;P01130
50866	1	16	0.68	0.06	1.0505	0.09056	1	'negative regulation of cell activation'	6	P08476
51174	1	25	0.68	0.09	0.8565	0.1352	1	'regulation of phosphorus metabolism'	6	P08476
45445	1	23	0.68	0.08	0.8928	0.1254	1	'myoblast differentiation'	5;6	P78504
43407	1	25	0.68	0.09	0.8565	0.1352	1	'negative regulation of MAPK activity'	7	Q16828
6468	2	873	1.36	3.34	-0.3968	0.2469	1	'protein amino acid phosphorylation'	8;7	P29317;Q02750
19222	16	2930	10.95	11.23	-0.0121	1	1	'regulation of metabolism'	4	P06733;Q14281;P41970;Q99612;Q15583;P08476;P24468;O43623;O14503;Q96G23;O14896;Q13541;Q15714;P28370;Q00978;Q14192
6396	1	576	0.68	2.2	-0.5151	0.3852	1	'RNA processing'	6;7	P14678
15672	1	367	0.68	1.4	-0.3158	0.7269	1	'monovalent inorganic cation transport'	8;7	P48029
7050	1	119	0.68	0.45	0.1774	0.489	1	'cell cycle arrest'	7	P08476
15669	1	19	0.68	0.07	0.9758	0.1057	1	'gas transport'	5;6	Q9P1G5
6733	1	38	0.68	0.14	0.6745	0.1958	1	'oxidoreduction coenzyme metabolism'	7	P60174
7001	1	390	0.68	1.49	-0.3426	0.7288	1	'chromosome organization and biogenesis (sensu Eukaryota)'	7	P28370
30518	1	97	0.68	0.37	0.2665	0.4219	1	'steroid hormone receptor signaling pathway'	7	Q14192
19362	1	32	0.68	0.12	0.7492	0.1683	1	'pyridine nucleotide metabolism'	8;7	P60174
19935	1	170	0.68	0.65	0.0216	0.6162	1	'cyclic-nucleotide-mediated signaling'	7	Q01518
42107	1	42	0.68	0.16	0.631	0.2136	1	'cytokine metabolism'	5;7	P08476
45934	2	274	1.36	1.05	0.1166	0.6682	1	'negative regulation of nucleobase; nucleoside; nucleotide and nucleic acid metabolism'	7	Q15583;O43623
6512	2	699	1.36	2.68	-0.2972	0.445	1	'ubiquitin cycle'	8;7	P27348;Q8N5T3
15031	5	835	3.42	3.2	0.0302	0.8117	1	'protein transport'	5;6	P08134;Q92973;P10301;Q14767;O00560
48232	1	174	0.68	0.66	0.0114	0.6248	1	'male gamete generation'	5	O95997
9306	1	38	0.68	0.14	0.6745	0.1958	1	'protein secretion'	6	Q14767
8104	5	899	3.42	3.44	-0.0029	1	1	'protein localization'	4	P10301;O00560;P08134;Q92973;Q14767
51258	1	58	0.68	0.22	0.4905	0.2809	1	'protein polymerization'	7	Q9BUF5
43123	1	135	0.68	0.51	0.1223	0.5329	1	'positive regulation of I-kappaB kinase/NF-kappaB cascade'	9;6;7	P08134
7169	2	237	1.36	0.9	0.1802	0.3848	1	'transmembrane receptor protein tyrosine kinase signaling pathway'	7	P15692;P29317
46903	3	365	2.05	1.39	0.1696	0.4629	1	'secretion'	5	P27348;P08476;Q14767
7186	3	737	2.05	2.82	-0.1418	0.8017	1	'G-protein coupled receptor protein signaling pathway'	6	P62158;Q01518;P50148
42127	5	471	3.42	1.8	0.2851	0.1958	1	'regulation of cell proliferation'	5	P15692;P78504;P01583;P01584;P54852
31324	4	309	2.73	1.18	0.3709	0.09792	1	'negative regulation of cellular metabolism'	6	P08476;Q13541;Q15583;O43623
30163	1	792	0.68	3.03	-0.6571	0.1383	1	'protein catabolism'	6	P03956
7243	4	464	2.73	1.77	0.1917	0.3357	1	'protein kinase cascade'	6	Q13115;P08134;Q13115;Q16828
44238	54	8930	36.98	34.23	0.052	0.4852	1	'primary metabolism'	4	Q14281;O60474;P41970;P06737;P00338;Q9BUF5;P00491;Q99612;P27348;P04406;P14678;P08476;P24468;Q13115;O00469;P03956;Q96G23;Q92673;Q13541;Q96HE7;Q15714;P11216;P60174;P28370;P04406;P04083;P04406;P04406;Q02750;Q16831;O95997;P06733;Q9BXB5;Q16690;P29317;Q15583;Q9Y5X9;O43623;P14618;O14503;Q8N5T3;O14896;P04406;Q13115;Q01813;P04406;Q16829;Q08209;P47895;Q00978;Q14192;Q16828;P01130;P50148
6887	1	84	0.68	0.32	0.3292	0.3783	1	'exocytosis'	6;7	P27348
7268	2	326	1.36	1.24	0.0403	0.7054	1	'synaptic transmission'	6	P48029;O00560
7417	1	158	0.68	0.6	0.0536	0.5895	1	'central nervous system development'	6	Q9UL22
16070	1	685	0.68	2.62	-0.5922	0.1914	1	'RNA metabolism'	5;6	P14678
8610	2	259	1.36	0.99	0.1413	0.6587	1	'lipid biosynthesis'	5;6;7	Q96G23;P60174
8285	3	261	2.05	1	0.3171	0.1825	1	'negative regulation of cell proliferation'	6	P01584;P01583;P54852
6725	1	142	0.68	0.54	0.1002	0.5509	1	'aromatic compound metabolism'	5	P13995
43412	14	2373	9.58	9.09	0.0251	0.7734	1	'biopolymer modification'	5	Q16690;P00491;P27348;P29317;Q13115;O00469;Q8N5T3;Q13115;Q16829;Q08209;Q02750;Q16828;P01130;P50148
51242	3	677	2.05	2.59	-0.1039	1	1	'positive regulation of cellular physiological process'	5	P15692;P08476;Q14192
19219	13	2656	8.9	10.18	-0.0644	0.783	1	'regulation of nucleobase; nucleoside; nucleotide and nucleic acid metabolism'	6	P41970;Q99612;P24468;Q96G23;Q15714;P28370;P06733;Q15583;O43623;O14503;O14896;Q00978;Q14192
6959	1	236	0.68	0.9	-0.1219	1	1	'humoral immune response'	5;6;7	P01584
8361	3	251	2.05	0.96	0.3342	0.1688	1	'regulation of cell size'	5;6	Q99612;P01137;P54852
9108	1	119	0.68	0.45	0.1774	0.489	1	'coenzyme biosynthesis'	7	P13995
51188	1	138	0.68	0.52	0.1127	0.5407	1	'cofactor biosynthesis'	6	P13995
16053	1	86	0.68	0.32	0.319	0.3852	1	'organic acid biosynthesis'	6	P60174
43068	1	280	0.68	1.07	-0.1968	1	1	'positive regulation of programmed cell death'	6;7	P08476
6954	3	261	2.05	1	0.3171	0.1825	1	'inflammatory response'	5;6;7	P01584;P01583;P04083
51246	3	292	2.05	1.11	0.2678	0.2268	1	'regulation of protein metabolism'	5;6	Q14281;P08476;Q13541
6471	1	43	0.68	0.16	0.6207	0.2179	1	'protein amino acid ADP-ribosylation'	8;7	P50148
45137	1	24	0.68	0.09	0.8743	0.1303	1	'development of primary sexual characteristics'	4	P08476
51169	1	208	0.68	0.79	-0.0665	1	1	'nuclear transport'	6;7	Q92973
43086	1	78	0.68	0.29	0.3615	0.357	1	'negative regulation of enzyme activity'	4	Q16828
6812	1	607	0.68	2.32	-0.5384	0.2692	1	'cation transport'	6;7	P48029
51349	1	34	0.68	0.13	0.7229	0.1776	1	'positive regulation of lyase activity'	5	Q01518
44267	19	4207	13.01	16.13	-0.109	0.3662	1	'cellular protein metabolism'	6	Q14281;Q16690;Q9BUF5;P27348;P29317;P08476;Q13115;O00469;Q8N5T3;P03956;Q13541;Q13115;Q96HE7;Q16829;Q08209;Q02750;Q16828;P01130;P50148
19226	2	337	1.36	1.29	0.0257	0.7138	1	'transmission of nerve impulse'	5	P48029;O00560
6281	1	309	0.68	1.18	-0.2401	1	1	'DNA repair'	6;7	O95997
48522	4	815	2.73	3.12	-0.0588	1	1	'positive regulation of cellular process'	4	P15692;P08476;P08134;Q14192
51248	2	105	1.36	0.4	0.536	0.1198	1	'negative regulation of protein metabolism'	6;7	P08476;Q13541
6752	1	87	0.68	0.33	0.3139	0.3886	1	'group transfer coenzyme metabolism'	7	P13995
42035	1	36	0.68	0.13	0.698	0.1867	1	'regulation of cytokine biosynthesis'	8;9;7	P08476
8360	1	50	0.68	0.19	0.5551	0.248	1	'regulation of cell shape'	5;6	P35579
6397	1	351	0.68	1.34	-0.2962	1	1	'mRNA processing'	8;7	P14678
67	1	16	0.68	0.06	1.0505	0.09056	1	'DNA replication and chromosome cycle'	5	O95997
6793	9	1242	6.16	4.76	0.1185	0.4314	1	'phosphorus metabolism'	5	P08476;Q13115;Q02750;Q16690;P29317;Q13115;Q16829;Q08209;Q16828
6412	4	813	2.73	3.11	-0.0577	1	1	'protein biosynthesis'	6;7	Q14281;P08476;Q13541;P01130
46483	1	80	0.68	0.3	0.3505	0.3642	1	'heterocycle metabolism'	5	P13995
6820	3	253	2.05	0.97	0.3307	0.1715	1	'anion transport'	6;7	P53985;O15427;P02462
42089	1	42	0.68	0.16	0.631	0.2136	1	'cytokine biosynthesis'	8;6;7	P08476
30334	1	35	0.68	0.13	0.7103	0.1822	1	'regulation of cell migration'	6;7	P78504
19538	19	4237	13.01	16.24	-0.1127	0.367	1	'protein metabolism'	5	Q14281;Q16690;Q9BUF5;P27348;P29317;P08476;Q13115;O00469;Q8N5T3;P03956;Q13541;Q13115;Q96HE7;Q16829;Q08209;Q02750;Q16828;P01130;P50148
19220	1	25	0.68	0.09	0.8565	0.1352	1	'regulation of phosphate metabolism'	7	P08476
6936	2	229	1.36	0.87	0.1953	0.3689	1	'muscle contraction'	4	P53814;P48029
279	1	303	0.68	1.16	-0.2315	1	1	'M phase'	5	O95997
6796	9	1242	6.16	4.76	0.1185	0.4314	1	'phosphate metabolism'	6	P08476;Q13115;Q02750;Q16690;P29317;Q13115;Q16829;Q08209;Q16828
44237	53	9268	36.3	35.53	0.0144	0.8625	1	'cellular metabolism'	4	Q14281;O60474;P41970;P06737;P00338;Q9BUF5;P00491;Q99612;P27348;P04406;P14678;P08476;P24468;Q13115;O00469;P03956;Q96G23;Q92673;Q13541;Q96HE7;Q15714;P11216;P60174;P28370;P04406;P04406;P04406;Q02750;Q16831;O95997;P13995;P06733;Q9BXB5;Q16690;P29317;Q15583;O43623;P14618;O14503;Q8N5T3;O14896;P04406;Q13115;Q01813;P04406;Q16829;Q08209;P47895;Q00978;Q14192;Q16828;P01130;P50148
16042	1	109	0.68	0.41	0.2157	0.4595	1	'lipid catabolism'	5;6	Q9Y5X9
40012	1	35	0.68	0.13	0.7103	0.1822	1	'regulation of locomotion'	4;5	P78504
6464	13	2257	8.9	8.65	0.0135	0.8824	1	'protein modification'	6;7	P27348;Q13115;O00469;Q02750;Q16690;P29317;Q8N5T3;Q13115;Q16829;Q08209;Q16828;P01130;P50148
19752	2	600	1.36	2.3	-0.2292	0.7775	1	'carboxylic acid metabolism'	6	P60174;P13995
6732	2	210	1.36	0.8	0.2332	0.3306	1	'coenzyme metabolism'	6	P60174;P13995
270	1	21	0.68	0.08	0.9323	0.1156	1	'peptidoglycan metabolism'	7	P03956
51339	1	61	0.68	0.23	0.4686	0.2928	1	'regulation of lyase activity'	4	Q01518
6968	2	161	1.36	0.61	0.3494	0.23	1	'cellular defense response'	5;6;7	P08476;P05556
9967	2	159	1.36	0.6	0.3549	0.2259	1	'positive regulation of signal transduction'	5;6	P15692;P08134
6259	3	851	2.05	3.26	-0.2062	0.6361	1	'DNA metabolism'	5;6	P00491;P28370;O95997
9889	3	198	2.05	0.75	0.4381	0.1022	1	'regulation of biosynthesis'	5	Q14281;P08476;Q13541
9719	1	362	0.68	1.38	-0.3098	0.7267	1	'response to endogenous stimulus'	4	O95997
8284	1	197	0.68	0.75	-0.0428	1	1	'positive regulation of cell proliferation'	6	P15692
51234	22	3410	15.06	13.07	0.0717	0.4604	1	'establishment of localization'	4	P15692;Q9BUF5;P78504;P27348;Q15121;P08476;P48029;Q92673;Q96HE7;P10301;P02462;O00560;Q9BXB5;Q9P1G5;Q96DB9;P53985;P08134;O15427;Q92973;Q07706;Q14767;P01130
8645	1	35	0.68	0.13	0.7103	0.1822	1	'hexose transport'	8;7	Q15121
16339	1	20	0.68	0.07	0.9535	0.1107	1	'calcium-dependent cell-cell adhesion'	6	Q96DB9
16125	2	110	1.36	0.42	0.5157	0.1291	1	'sterol metabolism'	8;6;7	Q92673;P01130
7601	1	212	0.68	0.81	-0.0749	1	1	'visual perception'	8;7	P22223
50776	1	86	0.68	0.32	0.319	0.3852	1	'regulation of immune response'	5;7	P08476
45935	1	178	0.68	0.68	0.0015	1	1	'positive regulation of nucleobase; nucleoside; nucleotide and nucleic acid metabolism'	7	Q14192
50777	1	23	0.68	0.08	0.8928	0.1254	1	'negative regulation of immune response'	8;6	P08476
7190	1	34	0.68	0.13	0.7229	0.1776	1	'adenylate cyclase activation'	11;12;7;10	Q01518
19932	2	312	1.36	1.19	0.0596	0.695	1	'second-messenger-mediated signaling'	6	Q01518;P50148
16071	1	386	0.68	1.48	-0.3381	0.7283	1	'mRNA metabolism'	6;7	P14678
1501	2	197	1.36	0.75	0.2612	0.3041	1	'skeletal development'	5	P08476;P07355
6350	14	2740	9.58	10.5	-0.044	0.892	1	'transcription'	6	P41970;Q99612;P24468;Q96G23;Q15714;P28370;O95997;P06733;Q15583;O43623;O14503;O14896;Q00978;Q14192
7187	1	159	0.68	0.6	0.0509	0.5918	1	'G-protein signaling; coupled to cyclic nucleotide second messenger'	8;7	Q01518
9058	8	1529	5.47	5.86	-0.0311	1	1	'biosynthesis'	4	Q14281;O60474;P08476;Q96G23;Q13541;P60174;P01130;P13995
7276	1	214	0.68	0.82	-0.079	1	1	'gametogenesis'	4	O95997
44257	1	774	0.68	2.96	-0.6468	0.1363	1	'cellular protein catabolism'	7	P03956
6325	1	320	0.68	1.22	-0.2555	1	1	'establishment and/or maintenance of chromatin architecture'	8;7	P28370
6996	9	1155	6.16	4.42	0.1515	0.3085	1	'organelle organization and biogenesis'	5	Q9BUF5;O75369;Q16658;P52566;Q16658;Q01518;P28370;Q15642;O00560
15837	1	88	0.68	0.33	0.309	0.3921	1	'amine transport'	5;6	Q9P1G5
16310	3	1009	2.05	3.86	-0.2829	0.3841	1	'phosphorylation'	7	P29317;P08476;Q02750
9893	1	225	0.68	0.86	-0.1009	1	1	'positive regulation of metabolism'	5	Q14192
45786	1	276	0.68	1.05	-0.1905	1	1	'negative regulation of progression through cell cycle'	6	P08476
9615	2	89	1.36	0.34	0.6081	0.09152	1	'response to virus'	6;7	P38484;Q00978
43087	1	48	0.68	0.18	0.5729	0.2395	1	'regulation of GTPase activity'	5	O43150
9116	1	33	0.68	0.12	0.7358	0.173	1	'nucleoside metabolism'	6	Q16831
51046	1	30	0.68	0.11	0.7773	0.159	1	'regulation of secretion'	4;6	P08476
30099	1	33	0.68	0.12	0.7358	0.173	1	'myeloid cell differentiation'	4;6	P08476
45762	1	34	0.68	0.13	0.7229	0.1776	1	'positive regulation of adenylate cyclase activity'	11;6;10	Q01518
16049	3	251	2.05	0.96	0.3342	0.1688	1	'cell growth'	3;4;6;7	Q99612;P01137;P54852
12502	1	259	0.68	0.99	-0.1626	1	1	'induction of programmed cell death'	8;7	P08476
9613	7	724	4.79	2.77	0.2464	0.1304	1	'response to pest; pathogen or parasite'	5;6	P08476;P01584;P01583;P38484;P04083;Q00978;P05556
46394	1	86	0.68	0.32	0.319	0.3852	1	'carboxylic acid biosynthesis'	7	P60174
31325	1	212	0.68	0.81	-0.0749	1	1	'positive regulation of cellular metabolism'	6	Q14192
1817	1	39	0.68	0.14	0.6632	0.2003	1	'regulation of cytokine production'	8;6	P08476
6939	1	40	0.68	0.15	0.6522	0.2047	1	'smooth muscle contraction'	5	P53814
43405	1	71	0.68	0.27	0.4025	0.3313	1	'regulation of MAPK activity'	6	Q16828
44249	7	1365	4.79	5.23	-0.04	1	1	'cellular biosynthesis'	5	Q14281;O60474;P08476;Q13541;P60174;P01130;P13995
6913	1	234	0.68	0.89	-0.1181	1	1	'nucleocytoplasmic transport'	6;7	Q92973
44260	21	4263	14.38	16.34	-0.0655	0.576	1	'cellular macromolecule metabolism'	5	Q14281;P06737;Q9BUF5;P27348;P08476;Q13115;O00469;P03956;Q13541;Q96HE7;P11216;Q02750;Q16690;P29317;Q8N5T3;Q13115;Q16829;Q08209;Q16828;P01130;P50148
43283	20	4211	13.69	16.14	-0.0838	0.4983	1	'biopolymer metabolism'	4	Q16690;P06737;P00491;P27348;P29317;P14678;Q13115;O00469;Q8N5T3;P03956;Q13115;Q16829;P11216;P28370;Q08209;Q02750;Q16828;O95997;P01130;P50148
6974	1	351	0.68	1.34	-0.2962	1	1	'response to DNA damage stimulus'	5	O95997
42692	1	26	0.68	0.09	0.8395	0.14	1	'muscle cell differentiation'	4	P78504
15698	1	206	0.68	0.78	-0.0623	1	1	'inorganic anion transport'	8;7	P02462
7265	1	75	0.68	0.28	0.3786	0.3461	1	'Ras protein signal transduction'	7	P10301
6633	1	78	0.68	0.29	0.3615	0.357	1	'fatty acid biosynthesis'	8;6;7	P60174
6445	2	131	1.36	0.5	0.4395	0.1695	1	'regulation of translation'	8;9;7	Q14281;Q13541
43037	2	247	1.36	0.94	0.1621	0.4044	1	'translation'	8;7	Q14281;Q13541
6767	1	48	0.68	0.18	0.5729	0.2395	1	'water-soluble vitamin metabolism'	6	P60174
51239	1	173	0.68	0.66	0.014	0.6226	1	'regulation of organismal physiological process'	4	P08476
6886	4	585	2.73	2.24	0.089	0.5731	1	'intracellular protein transport'	6;7	P10301;O00560;Q92973;Q14767
51348	1	46	0.68	0.17	0.5914	0.231	1	'negative regulation of transferase activity'	5	Q16828
42221	3	308	2.05	1.18	0.2443	0.2504	1	'response to chemical substance'	6	P15692;P01583;Q02750
8203	2	100	1.36	0.38	0.5573	0.1108	1	'cholesterol metabolism'	8;9;7	Q92673;P01130
45761	1	61	0.68	0.23	0.4686	0.2928	1	'regulation of adenylate cyclase activity'	9;5;10	Q01518
9618	1	18	0.68	0.06	0.9993	0.1007	1	'response to pathogenic bacteria'	8;7	P38484
9100	1	195	0.68	0.74	-0.0383	1	1	'glycoprotein metabolism'	7	P01130
45165	1	30	0.68	0.11	0.7773	0.159	1	'cell fate commitment'	4	P78504
31281	1	34	0.68	0.13	0.7229	0.1776	1	'positive regulation of cyclase activity'	5	Q01518
8406	1	24	0.68	0.09	0.8743	0.1303	1	'gonad development'	5	P08476
50877	8	795	5.47	3.04	0.2657	0.09093	1	'neurophysiological process'	4	O75712;P48029;P35579;O00560;O43623;O60443;P22223;O75712
6082	2	602	1.36	2.3	-0.2307	0.7777	1	'organic acid metabolism'	5	P60174;P13995
7517	3	262	2.05	1	0.3154	0.1839	1	'muscle development'	4	P78504;O75369;P53814
7242	13	1603	8.9	6.14	0.1739	0.1658	1	'intracellular signaling cascade'	5	P56559;Q13115;P20936;P10301;O00560;P15153;P52566;P08134;Q13115;Q01518;Q14192;Q16828;P50148
51186	2	251	1.36	0.96	0.1551	0.654	1	'cofactor metabolism'	5	P60174;P13995
7399	4	680	2.73	2.6	0.0221	0.7937	1	'neurogenesis'	5	P15692;P78504;P08476;Q9UL22
8380	1	274	0.68	1.05	-0.1873	1	1	'RNA splicing'	8;7	P14678
42828	1	34	0.68	0.13	0.7229	0.1776	1	'response to pathogen'	6;7	P38484
7266	1	37	0.68	0.14	0.6861	0.1913	1	'Rho protein signal transduction'	7	P52566
7200	1	97	0.68	0.37	0.2665	0.4219	1	'G-protein signaling; coupled to IP3 second messenger (phospholipase C activating)'	8;7	P50148
19730	1	135	0.68	0.51	0.1223	0.5329	1	'antimicrobial humoral response'	8;6;7	P01584
6897	2	238	1.36	0.91	0.1784	0.3868	1	'endocytosis'	6;7	Q92673;P01130
46649	2	118	1.36	0.45	0.4851	0.1442	1	'lymphocyte activation'	8;6	Q99612;P08476
6606	1	132	0.68	0.5	0.1321	0.525	1	'protein-nucleus import'	8;9;7	Q92973
6766	1	63	0.68	0.24	0.4545	0.3007	1	'vitamin metabolism'	5	P60174
51338	1	187	0.68	0.71	-0.02	1	1	'regulation of transferase activity'	4	Q16828
30522	1	98	0.68	0.37	0.262	0.4252	1	'intracellular receptor-mediated signaling pathway'	6	Q14192
50953	1	212	0.68	0.81	-0.0749	1	1	'sensory perception of light'	6;7	P22223
30224	1	23	0.68	0.08	0.8928	0.1254	1	'monocyte differentiation'	5;7	P08476
7167	4	328	2.73	1.25	0.3447	0.1148	1	'enzyme linked receptor protein signaling pathway'	6	P15692;P29317;P01137;Q14767
17038	1	148	0.68	0.56	0.0822	0.5657	1	'protein import'	6;7	Q92973
45859	1	186	0.68	0.71	-0.0176	1	1	'regulation of protein kinase activity'	5	Q16828
6351	14	2552	9.58	9.78	-0.0097	1	1	'transcription; DNA-dependent'	7	P41970;Q99612;P24468;Q96G23;Q15714;P28370;O95997;P06733;Q15583;O43623;O14503;O14896;Q00978;Q14192
45595	1	70	0.68	0.26	0.4086	0.3276	1	'regulation of cell differentiation'	4	P08476
7017	1	189	0.68	0.72	-0.0246	1	1	'microtubule-based process'	7	Q9BUF5
9117	2	272	1.36	1.04	0.1198	0.6669	1	'nucleotide metabolism'	6	P60174;Q16831
7249	1	179	0.68	0.68	-0.0008	1	1	'I-kappaB kinase/NF-kappaB cascade'	7	P08134
7018	1	89	0.68	0.34	0.304	0.3954	1	'microtubule-based movement'	8;7	Q9BUF5
31323	16	2826	10.95	10.83	0.0055	0.8942	1	'regulation of cellular metabolism'	5	Q14281;P41970;Q99612;P08476;P24468;Q96G23;Q13541;Q15714;P28370;P06733;Q15583;O43623;O14503;O14896;Q00978;Q14192
6457	1	323	0.68	1.23	-0.2596	1	1	'protein folding'	7	Q96HE7
15671	1	19	0.68	0.07	0.9758	0.1057	1	'oxygen transport'	6;7	Q9P1G5
43285	2	807	1.36	3.09	-0.3615	0.3338	1	'biopolymer catabolism'	5	P03956;P11216
51250	1	16	0.68	0.06	1.0505	0.09056	1	'negative regulation of lymphocyte activation'	8;9;7;10	P08476
6811	5	923	3.42	3.53	-0.0147	1	1	'ion transport'	5;6	P48029;P02462;Q96DB9;P53985;O15427
16066	1	46	0.68	0.17	0.5914	0.231	1	'cellular defense response (sensu Vertebrata)'	8;6;7	P08476
43065	1	278	0.68	1.06	-0.1937	1	1	'positive regulation of apoptosis'	8;7	P08476
31326	3	189	2.05	0.72	0.4584	0.0922	1	'regulation of cellular biosynthesis'	6	Q14281;P08476;Q13541
6810	19	3224	13.01	12.36	0.0255	0.8007	1	'transport'	4;5	Q9BUF5;P27348;Q15121;P48029;Q92673;Q96HE7;P10301;P02462;O00560;Q9BXB5;Q9P1G5;Q96DB9;P53985;P08134;O15427;Q92973;Q07706;Q14767;P01130
43119	3	695	2.05	2.66	-0.1156	1	1	'positive regulation of physiological process'	4	P15692;P08476;Q14192
6118	1	449	0.68	1.72	-0.4048	0.525	1	'electron transport'	5;6	Q96HE7
51244	30	4179	20.54	16.02	0.132	0.1415	1	'regulation of cellular physiological process'	4	P15692;Q14281;P41970;P78504;Q99612;P27348;Q15121;P08476;P24468;Q13115;Q96G23;Q13541;Q15714;P01583;P28370;P06733;P05120;P01137;Q15583;O43623;O14503;P01584;O14896;Q13115;Q00978;P46695;P54852;Q14192;Q14767;Q16828
46879	1	21	0.68	0.08	0.9323	0.1156	1	'hormone secretion'	5;6	P08476
50865	1	49	0.68	0.18	0.5639	0.2437	1	'regulation of cell activation'	5	P08476
9059	6	897	4.1	3.43	0.0803	0.6444	1	'macromolecule biosynthesis'	5;6	Q14281;O60474;P08476;Q13541;P60174;P01130
51049	1	66	0.68	0.25	0.4343	0.3124	1	'regulation of transport'	5;6	Q15121
6605	3	260	2.05	0.99	0.3187	0.1811	1	'protein targeting'	8;7	O00560;Q92973;Q14767
6304	1	37	0.68	0.14	0.6861	0.1913	1	'DNA modification'	6;7	P00491
6486	1	162	0.68	0.62	0.0427	0.5986	1	'protein amino acid glycosylation'	8;9;7	P01130
51270	1	35	0.68	0.13	0.7103	0.1822	1	'regulation of cell motility'	5;6	P78504
15749	1	35	0.68	0.13	0.7103	0.1822	1	'monosaccharide transport'	6;7	Q15121
51336	1	92	0.68	0.35	0.2896	0.4055	1	'regulation of hydrolase activity'	4	O43150
45184	5	874	3.42	3.35	0.0097	0.8186	1	'establishment of protein localization'	5	P10301;O00560;P08134;Q92973;Q14767
43122	1	143	0.68	0.54	0.0972	0.5534	1	'regulation of I-kappaB kinase/NF-kappaB cascade'	8;5;6	P08134
51093	1	17	0.68	0.06	1.0242	0.09563	1	'negative regulation of development'	4	P08476
1709	1	27	0.68	0.1	0.8231	0.1448	1	'cell fate determination'	5	P78504
43413	1	164	0.68	0.62	0.0373	0.6031	1	'biopolymer glycosylation'	6	P01130
51301	1	228	0.68	0.87	-0.1067	1	1	'cell division'	4	O95997
6469	1	46	0.68	0.17	0.5914	0.231	1	'negative regulation of protein kinase activity'	6	Q16828
9887	8	1252	5.47	4.8	0.0605	0.6953	1	'organogenesis'	4	P15692;P78504;P08476;Q9NP84;P17301;Q9UL22;O43623;P07355
42087	1	30	0.68	0.11	0.7773	0.159	1	'cell-mediated immune response'	8;9;7	P08476
1816	1	46	0.68	0.17	0.5914	0.231	1	'cytokine production'	5;7	P08476
30030	1	16	0.68	0.06	1.0505	0.09056	1	'cell projection organization and biogenesis'	5;6	Q96DB9
8202	3	218	2.05	0.83	0.396	0.1259	1	'steroid metabolism'	6;7	Q92673;Q9BXB5;P01130
1505	1	71	0.68	0.27	0.4025	0.3313	1	'regulation of neurotransmitter levels'	7	P48029
51249	1	47	0.68	0.18	0.582	0.2352	1	'regulation of lymphocyte activation'	8;9;6;7	P08476
16051	2	106	1.36	0.4	0.5319	0.1217	1	'carbohydrate biosynthesis'	6;7	O60474;P60174
6898	1	60	0.68	0.23	0.4758	0.2889	1	'receptor mediated endocytosis'	8;7	Q92673
9101	1	166	0.68	0.63	0.032	0.6075	1	'glycoprotein biosynthesis'	8;7	P01130
7067	1	232	0.68	0.88	-0.1144	1	1	'mitosis'	7	O95997

## Sheet: cluster9.BP
GO ID	# Genes in cluster	# Genes on chip	% in cluster	% on array	Log-odds ratio	P(raw)	P(cor)	GO term description	GO term levels	Gene product identifier(s)
6139	95	4193	31.77	16.07	0.3857	2.463e-11	0	'nucleobase; nucleoside; nucleotide and nucleic acid metabolism'	5	Q99741;P09874;Q9Y248;P63162;P84103;O00712;Q14978;Q9Y2Z4;P06748;P09429;O14979;P46063;P17096;P06454;Q14119;Q06265;Q15717;P49321;P52292;Q9Y2Y1;Q13610;P12004;O94782;Q14103;P12956;O14929;Q01831;O43487;Q96DI7;Q6NZI2;P84103;O60832;Q01105;P33992;Q9HB58;Q15046;O96028;Q07955;O00567;O14979;Q16629;P39748;Q99708;P41161;P31269;P23921;Q9BR70;Q9Y5N6;P11172;Q8N3A6;Q01130;P09429;O43390;Q9UN86;Q14691;P33991;Q15645;…
6396	30	576	10.03	2.2	0.6935	1.649e-11	0	'RNA processing'	6;7	Q13573;P63162;P62308;P84103;Q13247;Q14978;Q14684;O94913;O14979;Q13838;Q06265;Q14103;P05455;Q96DI7;P84103;O60832;P22626;Q15046;Q14103;Q07955;Q6ZS99;O00567;O14979;Q92979;Q16629;Q9BR70;P62995;Q01130;O43390;Q9UN86
44238	168	8930	56.18	34.23	0.3914	1.862e-14	0	'primary metabolism'	4	Q99741;P62942;Q13309;Q15125;P09874;Q9Y248;P63162;P84103;O00712;Q99447;Q14978;P68363;P19623;Q9Y2Z4;P06748;P09429;O60711;O14979;P46063;P17096;P06454;Q14119;Q06265;Q15717;P49321;P52292;Q9Y2Y1;Q13610;P12004;O94782;Q14103;Q9NT62;P12956;P78371;P09493;O14929;Q01831;O43487;Q96DI7;Q6NZI2;P84103;O60832;Q01105;Q9HB71;P33992;Q9HB58;Q15046;P38571;P30305;P63010;O96028;Q07955;O94760;O00567;O14979;Q16629;P39748;…
16070	34	685	11.37	2.62	0.6773	2.382e-12	0	'RNA metabolism'	5;6	P63162;P84103;Q14978;Q9Y2Z4;O14979;Q06265;Q15717;Q14103;Q96DI7;P84103;O60832;Q15046;Q07955;O00567;O14979;Q16629;Q9BR70;Q01130;O43390;Q9UN86;Q13573;P62308;Q13247;Q14684;O94913;Q13838;P05455;P22626;Q14103;Q6ZS99;Q99729;Q92979;P62995;Q96C86
44237	172	9268	57.52	35.53	0.3903	1.953e-14	0	'cellular metabolism'	4	Q99741;P62942;Q13309;Q15125;P09874;Q9Y248;P63162;P84103;O00712;Q99447;Q14978;P68363;P19623;Q9Y2Z4;P06748;P09429;O60711;O14979;P46063;P17096;P06454;Q14119;Q06265;Q15717;P49321;P52292;Q9Y2Y1;Q13610;P12004;O94782;Q14103;Q9NT62;P12956;P78371;P09493;O14929;Q01831;P09455;O43487;Q96DI7;Q6NZI2;P84103;O60832;Q01105;Q9HB71;P33992;Q9HB58;Q15046;P38571;P30305;P63010;O96028;Q07955;O94760;O00567;O14979;Q16629;…
43283	97	4211	32.44	16.14	0.3968	4.908e-12	0	'biopolymer metabolism'	4	P33991;P33991;Q13573;Q99741;Q13309;P09874;Q9Y248;P52701;P63162;Q5U5Q3;P78325;Q7L8P5;P62308;P84103;O00712;Q13247;Q14978;Q14684;P28838;Q9Y2Z4;P09429;O94913;O14979;P99999;Q13838;P46063;P17096;Q06265;Q15717;P49321;P52292;O14672;P12004;O94782;Q14103;Q9NT62;P49736;P12956;O14929;Q01831;P55209;P05455;Q16667;Q96DI7;P84103;O60832;Q01105;P16104;Q9HB71;Q8N1E6;P33992;Q01105;P22626;Q15046;P38571;P30305;Q14103;…
6457	23	323	7.69	1.23	0.8225	1.321e-11	0	'protein folding'	7	P62942;P78371;P50990;P11142;P48643;P55289;P08238;Q8WXX5;P34932;P50991;Q9UHV9;O14672;P55289;Q15084;Q86XS7;Q8WXX5;Q9Y4L1;Q99543;P07900;Q99497;Q92598;P23284;P61604
6260	22	250	7.35	0.95	0.9141	7.734e-13	0	'DNA replication'	6;7	Q99741;Q9Y248;O00712;P09429;P17096;P12004;Q01105;P33992;P39748;P23921;Q9Y5N6;P09429;Q14691;P33991;P33991;P52701;P49736;P55209;Q01105;P33316;Q01105;P25205
6259	34	851	11.37	3.26	0.5802	6.123e-10	2e-07	'DNA metabolism'	5;6	Q99741;P09874;Q9Y248;O00712;P09429;P46063;P17096;P49321;P52292;P12004;O94782;P12956;O14929;Q01831;Q01105;P33992;P39748;Q99708;P23921;Q9Y5N6;P09429;Q14691;P33991;P33991;P52701;P99999;P49736;P55209;P16104;Q01105;P33316;Q92547;Q01105;P25205
16071	19	386	6.35	1.48	0.6548	2.242e-07	0.0001085	'mRNA metabolism'	6;7	P63162;P84103;Q96DI7;P84103;Q07955;Q16629;Q01130;O43390;Q9UN86;Q13573;P62308;Q13247;O94913;Q13838;P05455;Q6ZS99;Q99729;P62995;Q96C86
6261	11	122	3.67	0.46	0.9099	3.658e-07	0.000177	'DNA-dependent DNA replication'	8;7	P33991;P33991;Q99741;P52701;P09429;P17096;P12004;P49736;P33992;P09429;P25205
42254	10	102	3.34	0.39	0.9451	6.153e-07	0.0002977	'ribosome biogenesis and assembly'	6	Q15050;Q14978;P06748;Q9Y221;Q06265;Q99848;O60832;O00567;Q14684;Q92979
7049	33	1103	11.03	4.22	0.4486	8.07e-07	0.0003905	'cell cycle'	4	P01106;P49454;Q99741;Q13309;Q04917;P52732;P35240;Q14978;P50991;P06748;P06454;Q6PJX2;P52292;P12004;P49736;P78371;Q16667;P15531;O60832;P16104;O14744;P33992;P30305;Q12906;Q99708;Q02224;Q12834;Q14107;P51955;Q92547;P25205;O00444;O14965
6986	9	84	3.01	0.32	0.9824	1.145e-06	0.000554	'response to unfolded protein'	5	P08238;P34932;O14672;P55289;P11142;P55289;P07900;Q92598;P61604
7046	9	84	3.01	0.32	0.9824	1.145e-06	0.000554	'ribosome biogenesis'	7	Q15050;Q14978;Q9Y221;Q06265;Q99848;O60832;O00567;Q14684;Q92979
7028	10	117	3.34	0.44	0.8852	1.958e-06	0.0009472	'cytoplasm organization and biogenesis'	5	Q15050;Q14978;Q14684;P06748;Q9Y221;Q06265;Q99848;O60832;O00567;Q92979
6996	33	1155	11.03	4.42	0.4277	3.09e-06	0.0014944	'organelle organization and biogenesis'	5	Q15050;Q04917;P52732;Q96QB1;Q14978;P68363;Q14684;P06748;Q9Y221;P09429;P17096;Q06265;Q6PJX2;Q99848;P52292;Q14103;P08729;P55209;P05787;O60832;Q01105;P16104;Q01105;Q14103;O00567;Q92979;Q9UGU5;Q02224;Q01105;P09429;O00429;O43491;O14965
279	15	303	5.01	1.16	0.6525	4.011e-06	0.0019394	'M phase'	5	Q99741;Q04917;P52732;Q14978;P52292;O14744;P30305;Q02224;Q12834;P51955;P49454;Q6PJX2;P16104;Q12906;O14965
6397	16	351	5.35	1.34	0.6174	5.229e-06	0.0025276	'mRNA processing'	8;7	Q13573;P63162;P62308;P84103;Q13247;O94913;Q13838;Q96DI7;P84103;Q07955;Q6ZS99;Q16629;P62995;Q01130;O43390;Q9UN86
278	15	353	5.01	1.35	0.5854	2.266e-05	0.0109076	'mitotic cell cycle'	5	Q99741;Q13309;Q04917;P52732;Q14978;P52292;O14744;P30305;Q02224;Q12834;P51955;P49454;Q6PJX2;Q16667;O14965
7067	12	232	4.01	0.88	0.6682	2.467e-05	0.0118694	'mitosis'	7	Q99741;Q04917;P52732;Q14978;O14744;P30305;Q02224;Q12834;P51955;P49454;Q6PJX2;O14965
6913	12	234	4.01	0.89	0.6644	2.673e-05	0.0128541	'nucleocytoplasmic transport'	6;7	Q92621;P06748;Q13838;P52292;O14672;P05455;Q01105;Q01105;P55060;Q13283;Q01105;Q9UN86
87	12	236	4.01	0.9	0.6607	2.893e-05	0.0139047	'M phase of mitotic cell cycle'	6	Q99741;Q04917;P52732;Q14978;O14744;P30305;Q02224;Q12834;P51955;P49454;Q6PJX2;O14965
6337	4	13	1.33	0.04	1.4344	3.427e-05	0.0164501	'nucleosome disassembly'	11;7;10	P17096;Q01105;Q01105;Q01105
51053	4	13	1.33	0.04	1.4344	3.427e-05	0.0164501	'negative regulation of DNA metabolism'	8;7	Q99741;Q01105;Q01105;Q01105
43241	4	14	1.33	0.05	1.4022	4.367e-05	0.0209149	'protein complex disassembly'	6	P17096;Q01105;Q01105;Q01105
51052	6	56	2	0.21	0.9784	7.275e-05	0.0345995	'regulation of DNA metabolism'	6;7	Q99741;P52292;P12004;Q01105;Q01105;Q01105
6281	13	309	4.34	1.18	0.5787	8.74e-05	0.0414211	'DNA repair'	6;7	P09874;P52701;P09429;P46063;P12004;O94782;P12956;Q01831;P16104;P39748;Q99708;Q92547;P09429
16043	35	1504	11.7	5.76	0.3357	9.05e-05	0.0428584	'cell organization and biogenesis'	4	Q15050;Q04917;P52732;Q14978;P68363;P06748;Q9Y221;P09429;P17096;Q06265;Q99848;P52292;Q14103;P08729;P05787;O60832;Q01105;O00567;Q02224;P09429;Q14393;Q96QB1;Q14684;Q6PJX2;O14508;P55209;P16104;Q01105;Q14103;Q92979;Q9UGU5;Q01105;O00429;O43491;O14965
8380	12	274	4.01	1.05	0.5952	0.0001135	0.0534553	'RNA splicing'	8;7	P84103;Q96DI7;P84103;Q07955;Q16629;Q01130;Q13573;P62308;Q13247;Q13838;Q6ZS99;P62995
44267	74	4207	24.74	16.13	0.233	0.0001399	0.0654744	'cellular protein metabolism'	6	P08238;P62942;Q13309;P09874;Q5U5Q3;P78325;Q7L8P5;Q8WXX5;P62308;Q13247;P34932;P68363;O43324;P50991;Q9UHV9;P28838;Q9Y2Z4;P06748;O60711;P17096;O14672;O94782;P55289;Q15084;Q9NT62;Q86XS7;P78371;O14929;P55209;Q16667;Q01105;P16104;P49770;Q9HB71;Q8N1E6;Q01105;Q15046;P38571;P30305;P63010;O96028;Q07955;Q8WXX5;Q92979;Q9UHI8;P14373;P55210;Q9Y4L1;P50990;P11142;Q99543;Q12834;Q13177;P48643;P55289;Q9NZS9;Q9NYY3;…
43170	81	4717	27.09	18.08	0.226	0.0001486	0.0694018	'macromolecule metabolism'	4	P08238;P62942;Q13309;P09874;Q5U5Q3;P78325;Q7L8P5;Q8WXX5;P62308;Q13247;P34932;P07195;P68363;O43324;P50991;Q9UHV9;P28838;Q9Y2Z4;P06748;O60711;P17096;Q15717;O14672;O94782;Q14103;P55289;Q15084;Q9NT62;Q86XS7;P78371;O14929;P55209;Q16667;P16104;Q01105;P49770;Q9HB71;Q8N1E6;Q01105;Q15046;P30305;P38571;O96028;P63010;Q14103;P23368;Q07955;Q8WXX5;Q9UHI8;Q92979;P55210;P14373;P50990;Q9Y4L1;P11142;Q99543;Q12834;…
6364	6	65	2	0.24	0.9136	0.0001556	0.0725498	'rRNA processing'	8;7	Q14978;Q06265;O60832;O00567;Q14684;Q92979
35067	3	7	1	0.02	1.5769	0.0001631	0.0759109	'negative regulation of histone acetylation'	8;9;11;14;13;7;10	Q01105;Q01105;Q01105
31057	3	7	1	0.02	1.5769	0.0001631	0.0759109	'negative regulation of histone modification'	8;9;12;13;7;10	Q01105;Q01105;Q01105
16072	6	67	2	0.25	0.9004	0.0001815	0.0841053	'rRNA metabolism'	6;7	Q14978;Q06265;O60832;O00567;Q14684;Q92979
74	21	742	7.02	2.84	0.4115	0.0001845	0.0854345	'regulation of progression through cell cycle'	5	Q99741;Q13309;Q04917;P35240;P06454;P12004;P78371;O60832;O14744;P33992;P30305;Q99708;Q12834;Q14107;P51955;O00444;P01106;P49454;P50991;Q16667;P15531
19538	74	4237	24.74	16.24	0.2293	0.000198	0.0913919	'protein metabolism'	5	P08238;P62942;Q13309;P09874;Q5U5Q3;P78325;Q7L8P5;Q8WXX5;P62308;Q13247;P34932;P68363;O43324;P50991;Q9UHV9;P28838;Q9Y2Z4;P06748;O60711;P17096;O14672;O94782;P55289;Q15084;Q9NT62;Q86XS7;P78371;O14929;P55209;Q16667;Q01105;P16104;P49770;Q9HB71;Q8N1E6;Q01105;Q15046;P38571;P30305;P63010;O96028;Q07955;Q8WXX5;Q92979;Q9UHI8;P14373;P55210;Q9Y4L1;P50990;P11142;Q99543;Q12834;Q13177;P48643;P55289;Q9NZS9;Q9NYY3;…
44260	74	4263	24.74	16.34	0.2261	0.0002099	0.0966112	'cellular macromolecule metabolism'	5	P62942;Q13309;P09874;P68363;Q9Y2Z4;P06748;O60711;P17096;O94782;Q9NT62;P78371;O14929;Q01105;Q9HB71;Q15046;P38571;P30305;P63010;O96028;Q07955;P50990;P11142;Q12834;P48643;P55289;Q9NZS9;P51955;Q10471;O00444;P08581;P52815;P08238;Q5U5Q3;P78325;Q7L8P5;Q8WXX5;P62308;Q13247;P34932;O43324;P50991;Q9UHV9;P28838;O14672;P55289;Q15084;Q86XS7;P55209;Q16667;P16104;P49770;Q8N1E6;Q01105;Q8WXX5;Q92979;Q9UHI8;P14373;…
31056	3	8	1	0.03	1.5189	0.0002224	0.102061	'regulation of histone modification'	8;9;11;12;6;7	Q01105;Q01105;Q01105
35065	3	8	1	0.03	1.5189	0.0002224	0.102061	'regulation of histone acetylation'	8;9;12;13;7;10	Q01105;Q01105;Q01105
6974	13	351	4.34	1.34	0.5227	0.0002907	0.131267	'response to DNA damage stimulus'	5	P09874;P52701;P09429;P46063;P12004;O94782;P12956;Q01831;P16104;P39748;Q99708;Q92547;P09429
46907	23	889	7.69	3.4	0.3731	0.0003472	0.154709	'intracellular transport'	5;6	Q9NP61;Q01105;Q15035;Q01105;P63010;Q15436;P52732;Q9UGU5;Q92621;P55060;P68363;Q02224;P06748;Q9NSC5;Q13838;P55289;Q13283;P52292;O14672;P55289;Q01105;Q9UN86;P05455
9719	13	362	4.34	1.38	0.5091	0.0003859	0.1704	'response to endogenous stimulus'	4	P09874;P09429;P46063;P12004;O94782;P12956;Q01831;P39748;Q99708;P09429;P52701;P16104;Q92547
6473	4	27	1.33	0.1	1.1167	0.0003998	0.175965	'protein amino acid acetylation'	8;7	O14929;Q01105;Q01105;Q01105
6266	3	11	1	0.04	1.3805	0.0004783	0.206699	'DNA ligation'	6;7	P09429;P12956;P09429
6461	13	397	4.34	1.52	0.4684	0.0008835	0.34806	'protein complex assembly'	7	P06748;O60711;P17096;Q01105;P63010;Q07955;P62308;Q13247;P55209;P16104;Q01105;Q01105;Q9BWT7
6595	3	16	1	0.06	1.2177	0.001221	0.446407	'polyamine metabolism'	8;7	P19623;P17707;P11926
67	3	16	1	0.06	1.2177	0.001221	0.446407	'DNA replication and chromosome cycle'	5	Q02224;P49454;Q92547
8283	21	876	7.02	3.35	0.3371	0.00183	0.587917	'cell proliferation'	4	Q99741;Q13309;P35240;P06748;P12004;O60832;O14744;P30305;P55060;Q14107;P08581;P01106;Q14393;O15503;P55209;Q16667;P15531;Q9UHI8;P14373;Q06830;Q9Y3E1
30150	2	4	0.66	0.01	1.6424	0.001864	0.594655	'mitochondrial matrix protein import'	8;9;7;10	P55289;P55289
17038	7	148	2.34	0.56	0.6233	0.002001	0.62071	'protein import'	6;7	P52292;P55060;P55289;Q13283;Q9UN86;Q92621;P55289
51103	2	5	0.66	0.01	1.5455	0.00259	0.714977	'DNA ligation during DNA repair'	8;7	P09429;P09429
6220	4	47	1.33	0.18	0.8756	0.002659	0.724363	'pyrimidine nucleotide metabolism'	7	P33316;P17812;P11172;P15531
6811	2	923	0.66	3.53	-0.7362	0.003707	0.834291	'ion transport'	5;6	O15439;P02792
6605	9	260	3.01	0.99	0.4888	0.003764	0.838817	'protein targeting'	8;7	Q9NSC5;P52292;P55060;P55289;Q13283;Q9UN86;Q15035;Q92621;P55289
42401	3	27	1	0.1	0.9903	0.004667	0.896078	'biogenic amine biosynthesis'	8;7	P19623;P17707;P11926
6519	11	378	3.67	1.44	0.4144	0.005116	0.916466	'amino acid and derivative metabolism'	5	P19623;Q9Y2Z4;Q15046;O94760;P17707;P11926;P04181;Q01650;P48507;P30825;P17812
6401	4	59	1.33	0.22	0.7767	0.005702	0.937191	'RNA catabolism'	6;7	Q15717;Q14103;Q14103;Q96C86
51301	8	228	2.67	0.87	0.4937	0.005706	0.937314	'cell division'	4	Q99741;P52732;P30305;Q02224;Q12834;P51955;P49454;Q53HL2
6323	10	331	3.34	1.26	0.43	0.00582	0.940698	'DNA packaging'	6;7	P09429;P17096;P49321;O14929;Q01105;P09429;P55209;P16104;Q01105;Q01105
8654	4	61	1.33	0.23	0.7622	0.006368	0.954587	'phospholipid biosynthesis'	8;9;7	Q99447;P29218;Q8N3A6;P48651
7001	11	390	3.67	1.49	0.4007	0.006379	0.95483	'chromosome organization and biogenesis (sensu Eukaryota)'	7	P09429;P17096;Q14103;O60832;Q01105;P09429;P55209;P16104;Q01105;Q14103;Q01105
6221	3	31	1	0.11	0.9302	0.006653	0.960475	'pyrimidine nucleotide biosynthesis'	8;7	P11172;P15531;P17812
51244	66	4179	22.07	16.02	0.1715	0.006913	0.965178	'regulation of cellular physiological process'	4	Q99741;Q13309;Q04917;O00712;P35625;P35240;P06748;P09429;P17096;P06454;Q14119;P52292;Q9Y2Y1;P12004;Q14103;P12956;P78371;P37840;Q6NZI2;O60832;Q01105;O14744;P33992;Q9HB58;P30305;O96028;Q99708;Q12834;P41161;P31269;Q9NZS9;Q14107;P51955;Q8N3A6;P09429;Q9UN86;O00444;P33991;P33991;Q13573;P01106;P11473;P49454;Q14393;Q08945;Q96QB1;P50991;O15347;P49736;O14508;P55209;Q16667;P15531;O14763;Q01105;Q14103;Q12906;…
7088	4	63	1.33	0.24	0.7481	0.007084	0.967963	'regulation of mitosis'	8;6	P49454;Q04917;O14744;P51955
42398	3	33	1	0.12	0.903	0.007807	0.977481	'amino acid derivative biosynthesis'	6;7	P19623;P17707;P11926
51276	11	404	3.67	1.54	0.3851	0.008149	0.980942	'chromosome organization and biogenesis'	6	P09429;P17096;Q14103;O60832;Q01105;P09429;P55209;P16104;Q01105;Q14103;Q01105
45664	2	11	0.66	0.04	1.203	0.009196	0.988569	'regulation of neuron differentiation'	5;7	Q04917;O14508
48523	23	1133	7.69	4.34	0.2636	0.009574	0.990497	'negative regulation of cellular process'	4	P52565;Q13573;P01106;Q99741;Q04917;P35240;Q96QB1;P06748;P09429;O14672;P37840;O14508;Q16667;P15531;Q01105;Q01105;Q12906;Q9UHI8;Q9NZS9;Q14107;Q01105;P09429;Q9UN86
51243	21	1015	7.02	3.89	0.2707	0.01003	0.992396	'negative regulation of cellular physiological process'	5	Q99741;Q04917;P35240;P06748;P09429;P37840;Q01105;Q9NZS9;Q14107;P09429;Q9UN86;Q13573;P01106;Q96QB1;O14508;Q16667;P15531;Q01105;Q12906;Q9UHI8;Q01105
6950	28	1484	9.36	5.68	0.2336	0.01152	0.996332	'response to stress'	4	P55085;P09874;P06748;P09429;P46063;Q14119;P12004;O94782;P12956;Q01831;P39748;Q99708;P11142;P55289;Q8N3A6;P09429;P08238;P52701;P34932;O14672;Q5XM20;P55289;P16104;Q9Y4L1;P07900;Q92547;Q92598;P61604
8610	8	259	2.67	0.99	0.4378	0.01155	0.996385	'lipid biosynthesis'	5;6;7	Q15125;Q99447;P09493;P29218;Q9C068;Q8N3A6;P48651;Q96GI0
51169	7	208	2.34	0.79	0.4744	0.01164	0.996541	'nuclear transport'	6;7	P52292;P55060;Q13283;Q9UN86;Q92621;Q13838;P05455
7265	4	75	1.33	0.28	0.6722	0.0125	0.99773	'Ras protein signal transduction'	7	P09493;Q13283;Q99497;Q9UN86
46467	4	76	1.33	0.29	0.6664	0.01305	0.998267	'membrane lipid biosynthesis'	8;6;7	Q99447;P29218;Q8N3A6;P48651
6633	4	78	1.33	0.29	0.6551	0.01418	0.999004	'fatty acid biosynthesis'	8;6;7	P09493;Q9C068;Q8N3A6;Q96GI0
16570	3	42	1	0.16	0.7982	0.0144	0.999106	'histone modification'	8;11;7;10	Q01105;Q01105;Q01105
9451	4	79	1.33	0.3	0.6496	0.01477	0.999255	'RNA modification'	6;7	Q9Y2Z4;Q15046;P05455;Q99729
45934	8	274	2.67	1.05	0.4131	0.01558	0.999499	'negative regulation of nucleobase; nucleoside; nucleotide and nucleic acid metabolism'	7	Q99741;P09429;Q01105;P09429;Q13573;Q01105;Q12906;Q01105
6807	12	490	4.01	1.87	0.3391	0.01571	0.99953	'nitrogen compound metabolism'	4	P19623;Q9Y2Z4;Q15046;O94760;P17707;P08238;P11926;P04181;Q01650;P48507;P30825;P17812
43118	21	1045	7.02	4	0.2576	0.01657	0.999692	'negative regulation of physiological process'	4	Q99741;Q04917;P35240;P06748;P09429;P37840;Q01105;Q9NZS9;Q14107;P09429;Q9UN86;Q13573;P01106;Q96QB1;O14508;Q16667;P15531;Q01105;Q12906;Q9UHI8;Q01105
6812	1	607	0.33	2.32	-0.8513	0.01735	0.999791	'cation transport'	6;7	P02792
6310	5	127	1.67	0.48	0.541	0.01744	0.9998	'DNA recombination'	6;7	P16104;P09429;P52292;P09429;P12956
19752	14	600	4.68	2.3	0.3193	0.01775	0.999828	'carboxylic acid metabolism'	6	Q9Y2Z4;P04181;Q01650;P09493;Q16836;Q15046;P23368;O94760;P48507;P30825;P17812;Q9C068;Q8N3A6;Q96GI0
6082	14	602	4.68	2.3	0.3178	0.01789	0.999839	'organic acid metabolism'	5	Q9Y2Z4;P09493;Q15046;O94760;Q9C068;Q8N3A6;P04181;Q01650;Q16836;P23368;P48507;P30825;P17812;Q96GI0
9058	28	1529	9.36	5.86	0.2198	0.01798	0.999846	'biosynthesis'	4	P08238;Q15125;Q99447;P19623;O43324;Q9Y2Z4;P11926;Q9BZX2;P48651;P09493;P15531;P06132;P49770;Q15046;P38571;Q92979;P48507;P17707;P17812;P29218;P11172;Q9C068;Q8N3A6;Q9BVH7;P31939;Q10471;Q96GI0;P52815
7249	6	179	2	0.68	0.4717	0.01922	0.999917	'I-kappaB kinase/NF-kappaB cascade'	7	P62942;Q9UN86;Q8NF89;O14763;Q9NYY3;Q9BWT7
51	2	17	0.66	0.06	1.0138	0.01928	0.999919	'urea cycle intermediate metabolism'	4;5	O94760;P04181
7250	2	17	0.66	0.06	1.0138	0.01928	0.999919	'activation of NF-kappaB-inducing kinase'	8;7	O14763;Q9BWT7
16053	4	86	1.33	0.32	0.6126	0.01932	0.999921	'organic acid biosynthesis'	6	P09493;Q9C068;Q8N3A6;Q96GI0
46394	4	86	1.33	0.32	0.6126	0.01932	0.999921	'carboxylic acid biosynthesis'	7	P09493;Q9C068;Q8N3A6;Q96GI0
9613	2	724	0.66	2.77	-0.6273	0.01955	0.999929	'response to pest; pathogen or parasite'	5;6	Q14119;Q5XM20
9887	6	1252	2	4.8	-0.3913	0.01964	0.999932	'organogenesis'	4	Q15125;Q04917;P37840;P30626;O14508;Q06830
43207	2	735	0.66	2.81	-0.6341	0.01984	0.999939	'response to external biotic stimulus'	5	Q14119;Q5XM20
51170	5	132	1.67	0.5	0.5241	0.02014	0.999947	'nuclear import'	8;7	Q92621;P55060;Q13283;P52292;Q9UN86
6606	5	132	1.67	0.5	0.5241	0.02014	0.999947	'protein-nucleus import'	8;9;7	P52292;P55060;Q13283;Q9UN86;Q92621
45859	6	186	2	0.71	0.4549	0.02259	0.999984	'regulation of protein kinase activity'	5	Q99741;Q04917;Q16667;O14763;Q13177;Q9BWT7
51338	6	187	2	0.71	0.4526	0.0231	0.999988	'regulation of transferase activity'	4	Q99741;Q04917;Q16667;O14763;Q13177;Q9BWT7
6275	2	19	0.66	0.07	0.9655	0.02333	0.999989	'regulation of DNA replication'	8;9;7	Q99741;P12004
7017	6	189	2	0.72	0.4479	0.02415	0.999993	'microtubule-based process'	7	P52732;P68363;P52292;Q02224;Q6PJX2;O14965
9308	11	467	3.67	1.79	0.3211	0.0253	0.999996	'amine metabolism'	5	P19623;Q9Y2Z4;P11926;P04181;Q01650;Q15046;O94760;P48507;P17707;P30825;P17812
6284	2	20	0.66	0.07	0.9432	0.02547	0.999996	'base-excision repair'	8;7	P09429;P09429
51235	2	21	0.66	0.08	0.922	0.02769	0.999999	'maintenance of localization'	4	Q9UN86;P30626
6886	13	585	4.34	2.24	0.2968	0.02776	0.999999	'intracellular protein transport'	6;7	Q15436;P06748;Q9NSC5;P52292;Q9NP61;P63010;P55060;P55289;Q13283;Q9UN86;Q15035;Q92621;P55289
31324	8	309	2.67	1.18	0.3603	0.02882	0.999999	'negative regulation of cellular metabolism'	6	Q99741;P09429;Q01105;P09429;Q13573;Q01105;Q12906;Q01105
6520	8	315	2.67	1.2	0.3519	0.0317	1	'amino acid metabolism'	6;7	Q9Y2Z4;Q15046;O94760;P04181;Q01650;P48507;P30825;P17812
51236	3	79	1	0.3	0.5232	0.06646	1	'establishment of RNA localization'	5	Q9UN86;Q13838;P05455
48015	4	131	1.33	0.5	0.4291	0.06791	1	'phosphoinositide-mediated signaling'	7	P12004;P39748;Q6PJX2;O14965
7267	3	759	1	2.91	-0.4709	0.05332	1	'cell-cell signaling'	4	Q8N3A6;P30626;O14672
30001	1	460	0.33	1.76	-0.7283	0.07021	1	'metal ion transport'	8;7	P02792
9650	1	4	0.33	0.01	1.3399	0.05541	1	'UV protection'	7	P39748
6400	3	61	1	0.23	0.6358	0.03618	1	'tRNA modification'	8;7	Q9Y2Z4;Q15046;P05455
70	2	28	0.66	0.1	0.7969	0.04522	1	'mitotic sister chromatid segregation'	8;6	Q6PJX2;Q02224
9267	1	4	0.33	0.01	1.3399	0.05541	1	'cellular response to starvation'	5;6	Q8N3A6
51129	3	67	1	0.25	0.5949	0.04527	1	'negative regulation of cell organization and biogenesis'	6	Q01105;Q01105;Q01105
42594	1	5	0.33	0.01	1.243	0.06611	1	'response to starvation'	5	Q8N3A6
16556	1	4	0.33	0.01	1.3399	0.05541	1	'mRNA modification'	8;7	Q99729
8334	1	4	0.33	0.01	1.3399	0.05541	1	'histone mRNA metabolism'	8;7	P05455
15031	16	835	5.35	3.2	0.2328	0.04617	1	'protein transport'	5;6	Q15035;Q15436;Q92621;P06748;Q9NSC5;P52292;P55289;Q9NT62;Q9NP61;P63010;Q9UNH6;P55060;P55289;Q15382;Q13283;Q9UN86
8104	17	899	5.68	3.44	0.2275	0.0535	1	'protein localization'	4	Q15436;P06748;Q9NSC5;P52292;Q9NT62;Q9NP61;P63010;Q9UNH6;P55060;P55289;Q13283;Q9UN86;Q15035;Q92621;P13667;P55289;Q15382
43123	4	135	1.33	0.51	0.4159	0.07386	1	'positive regulation of I-kappaB kinase/NF-kappaB cascade'	9;6;7	P62942;Q8NF89;O14763;Q9NYY3
9120	1	5	0.33	0.01	1.243	0.06611	1	'deoxyribonucleoside metabolism'	7	P33316
7186	3	737	1	2.82	-0.4577	0.05259	1	'G-protein coupled receptor protein signaling pathway'	6	P55085;Q9NSC5;Q96PE1
45666	1	4	0.33	0.01	1.3399	0.05541	1	'positive regulation of neuron differentiation'	8;6	O14508
6575	3	79	1	0.3	0.5232	0.06646	1	'amino acid derivative metabolism'	6	P19623;P17707;P11926
50657	3	79	1	0.3	0.5232	0.06646	1	'nucleic acid transport'	6;7	Q13838;P05455;Q9UN86
30155	3	67	1	0.25	0.5949	0.04527	1	'regulation of cell adhesion'	4;5	P52565;Q96QB1;O14672
19882	4	115	1.33	0.44	0.4859	0.04673	1	'antigen presentation'	5;7	P13747;Q5XM20;Q860R0;P01889
7156	4	131	1.33	0.5	0.4291	0.06791	1	'homophilic cell adhesion'	6	O94985;P55289;O60245;P55289
819	2	29	0.66	0.11	0.7817	0.04799	1	'sister chromatid segregation'	5	Q6PJX2;Q02224
6880	1	4	0.33	0.01	1.3399	0.05541	1	'intracellular sequestering of iron ion'	9;6;10	P30626
50658	3	79	1	0.3	0.5232	0.06646	1	'RNA transport'	8;6;7	Q13838;P05455;Q9UN86
6325	8	320	2.67	1.22	0.345	0.03423	1	'establishment and/or maintenance of chromatin architecture'	8;7	P09429;P17096;P55209;Q01105;P16104;Q01105;Q01105;P09429
46456	2	36	0.66	0.13	0.6876	0.06894	1	'icosanoid biosynthesis'	8;9;7	Q8N3A6;Q96GI0
9116	2	33	0.66	0.12	0.7255	0.05964	1	'nucleoside metabolism'	6	P11172;P33316
6345	1	5	0.33	0.01	1.243	0.06611	1	'loss of chromatin silencing'	11;5;10	P17096
19883	3	73	1	0.27	0.5576	0.05538	1	'antigen presentation; endogenous antigen'	8;6	P13747;Q860R0;P01889
7162	2	32	0.66	0.12	0.7389	0.05664	1	'negative regulation of cell adhesion'	5;6	P52565;O14672
6405	3	79	1	0.3	0.5232	0.06646	1	'RNA-nucleus export'	8;9;7	Q9UN86;Q13838;P05455
6576	3	70	1	0.26	0.5758	0.0502	1	'biogenic amine metabolism'	6;7	P19623;P11926;P17707
51238	1	4	0.33	0.01	1.3399	0.05541	1	'sequestering of metal ion'	5	P30626
7266	2	37	0.66	0.14	0.6757	0.07213	1	'Rho protein signal transduction'	7	P52565;Q9NR81
19885	3	81	1	0.31	0.5123	0.07036	1	'antigen processing; endogenous antigen via MHC class I'	8;6	P13747;Q860R0;P01889
45595	3	70	1	0.26	0.5758	0.0502	1	'regulation of cell differentiation'	4	Q04917;Q8N3A6;O14508
6644	4	106	1.33	0.4	0.5214	0.03671	1	'phospholipid metabolism'	8;7	Q99447;P29218;Q8N3A6;P48651
6403	3	80	1	0.3	0.5177	0.0684	1	'RNA localization'	4	Q9UN86;Q13838;P05455
45184	17	874	5.68	3.35	0.2402	0.03475	1	'establishment of protein localization'	5	Q15436;P06748;Q9NSC5;P52292;Q9NT62;Q9NP61;P63010;Q9UNH6;P55060;P55289;Q13283;Q9UN86;Q15035;Q92621;P13667;P55289;Q15382
7010	11	548	3.67	2.1	0.2503	0.06709	1	'cytoskeleton organization and biogenesis'	6	Q04917;P52732;P68363;P52292;P08729;P05787;Q02224;Q96QB1;Q6PJX2;O43491;O14965
51028	2	64	0.66	0.24	0.4373	0.172	1	'mRNA transport'	8;9;7	Q13838;Q9UN86
31570	1	24	0.33	0.09	0.5614	0.2481	1	'DNA integrity checkpoint'	7	Q99741
43085	3	169	1	0.64	0.1914	0.4494	1	'positive regulation of enzyme activity'	4	P99999;O14763;Q9BWT7
6309	1	9	0.33	0.03	0.9877	0.1078	1	'DNA fragmentation during apoptosis'	8;9;7	P99999
45860	2	84	0.66	0.32	0.3189	0.2549	1	'positive regulation of protein kinase activity'	6	Q9BWT7;O14763
51223	1	17	0.33	0.06	0.7113	0.1856	1	'regulation of protein transport'	6;7	Q9UN86
46942	2	112	0.66	0.42	0.1935	0.3712	1	'carboxylic acid transport'	6;7	Q01650;P30825
7283	2	174	0.66	0.66	0.0011	1	1	'spermatogenesis'	6	P49321;P14373
7165	39	3853	13.04	14.77	-0.0628	0.4602	1	'signal transduction'	4	P55085;O14763;P52565;P11473;P62942;P18084;Q04917;Q96PE1;Q14393;O94760;P35625;Q9NR81;Q9UHI8;Q9UNH6;P39748;Q96QB1;Q13177;Q9NSC5;O60711;P17096;Q13572;Q9UQQ2;P29218;Q15382;Q9NYY3;Q6PJX2;Q13283;O14672;P12004;Q99497;Q9UN86;Q8N474;Q9BWT7;P09493;Q8NF89;O14508;P08581;O14965;Q99873
18	1	13	0.33	0.04	0.8279	0.1475	1	'regulation of DNA recombination'	8;7	P52292
1701	1	25	0.33	0.09	0.5437	0.2566	1	'embryonic development (sensu Mammalia)'	6	O14672
6302	2	38	0.66	0.14	0.6641	0.07538	1	'double-strand break repair'	8;7	P12956;P39748
6875	4	159	1.33	0.6	0.3445	0.1148	1	'metal ion homeostasis'	7	P55085;P01106;P30626;P02792
6470	3	214	1	0.82	0.0881	0.7396	1	'protein amino acid dephosphorylation'	8;7	P30305;Q16667;Q9P0J1
1508	1	11	0.33	0.04	0.9005	0.1279	1	'regulation of action potential'	6	P30626
45045	2	296	0.66	1.13	-0.2316	0.7787	1	'secretory pathway'	5;6	Q15436;Q9NP61
43067	7	495	2.34	1.89	0.0931	0.5201	1	'regulation of programmed cell death'	5;6	O14763;Q04917;P35625;Q9NZS9;P37840;Q9BWT7;O14508
16311	3	222	1	0.85	0.072	0.7445	1	'dephosphorylation'	7	P30305;Q16667;Q9P0J1
6865	2	80	0.66	0.3	0.3401	0.2381	1	'amino acid transport'	8;6;7	P30825;Q01650
30182	2	132	0.66	0.5	0.1218	0.6661	1	'neuron differentiation'	4;6	Q04917;O14508
9792	1	35	0.33	0.13	0.3974	0.3368	1	'embryonic development (sensu Metazoa)'	4	O14672
30198	1	69	0.33	0.26	0.1021	0.5502	1	'extracellular matrix organization and biogenesis'	4	Q04917
46580	1	11	0.33	0.04	0.9005	0.1279	1	'negative regulation of Ras protein signal transduction'	8;9;7	P09493
44255	9	629	3.01	2.41	0.0989	0.4478	1	'cellular lipid metabolism'	5;6	Q15125;Q99447;P09493;P29218;Q9C068;Q8N3A6;P48651;Q16836;Q96GI0
30865	1	14	0.33	0.05	0.7957	0.1572	1	'cortical cytoskeleton organization and biogenesis'	7	O43491
86	2	80	0.66	0.3	0.3401	0.2381	1	'G2/M transition of mitotic cell cycle'	7	Q99741;Q16667
42157	1	65	0.33	0.24	0.1281	0.5292	1	'lipoprotein metabolism'	7	P17096
6775	1	11	0.33	0.04	0.9005	0.1279	1	'fat-soluble vitamin metabolism'	6	P09455
8333	1	9	0.33	0.03	0.9877	0.1078	1	'endosome to lysosome transport'	8;9;7	Q9UGU5
726	1	7	0.33	0.02	1.0968	0.08717	1	'non-recombinational repair'	8;7	P12956
6206	1	11	0.33	0.04	0.9005	0.1279	1	'pyrimidine base metabolism'	7	P11172
9056	15	1285	5.01	4.92	0.0082	0.893	1	'catabolism'	4	P78325;P38571;Q14103;O94760;Q9UHI8;P55210;P07195;Q12834;P28838;P99999;Q15717;O14672;Q96C86;O94782;Q14103
6090	1	27	0.33	0.1	0.5102	0.2734	1	'pyruvate metabolism'	7	P23368
7059	2	54	0.66	0.2	0.5113	0.1326	1	'chromosome segregation'	4	Q02224;Q6PJX2
48193	2	180	0.66	0.69	-0.0136	1	1	'Golgi vesicle transport'	6;7	Q9NP61;Q15436
50954	2	150	0.66	0.57	0.066	0.6916	1	'sensory perception of mechanical stimulus'	8;6;7	P35240;O75083
30705	3	89	1	0.34	0.4712	0.08696	1	'cytoskeleton-dependent intracellular transport'	6;7	P52732;P68363;Q02224
9581	4	511	1.33	1.95	-0.1684	0.6705	1	'detection of external stimulus'	5	P35625;P35240;P04181;O75083
9892	8	370	2.67	1.41	0.2811	0.0804	1	'negative regulation of metabolism'	5	Q01105;Q13573;Q99741;Q01105;Q12906;P09429;Q01105;P09429
9966	7	346	2.34	1.32	0.2511	0.1256	1	'regulation of signal transduction'	4;5	O14763;P62942;Q04917;Q9NYY3;P09493;Q8NF89;O14508
45449	33	2604	11.03	9.98	0.0486	0.56	1	'regulation of transcription'	7	P33991;Q6NZI2;P33991;Q13573;P01106;P11473;P33992;Q9HB58;O00712;Q08945;Q14103;O96028;Q12906;Q9UGU5;P14373;Q99708;Q99543;P06748;Q15072;P09429;P41161;P31269;P17096;Q13045;Q14119;Q9Y2Y1;O15347;Q8N3A6;Q14103;P09429;P49736;P12956;P25205
15849	2	112	0.66	0.42	0.1935	0.3712	1	'organic acid transport'	5;6	Q01650;P30825
50982	2	150	0.66	0.57	0.066	0.6916	1	'detection of mechanical stimulus'	7	O75083;P35240
6479	1	22	0.33	0.08	0.5993	0.2307	1	'protein amino acid methylation'	8;9;7	Q99873
9069	1	49	0.33	0.18	0.251	0.4347	1	'serine family amino acid metabolism'	8;7	P48507
6108	1	10	0.33	0.03	0.9419	0.1179	1	'malate metabolism'	9;7	P23368
7155	11	922	3.67	3.53	0.0179	0.8742	1	'cell adhesion'	4	P52565;P43121;O60711;P18084;O94985;P55289;O60245;Q96QB1;O14672;Q5XM20;P55289
6955	8	1101	2.67	4.22	-0.2049	0.2436	1	'immune response'	4;6	Q860R0;Q01629;P13747;Q14119;Q06265;Q5XM20;Q07021;P01889
6631	5	205	1.67	0.78	0.3317	0.09145	1	'fatty acid metabolism'	6;7	Q16836;Q9C068;Q8N3A6;P09493;Q96GI0
51051	1	22	0.33	0.08	0.5993	0.2307	1	'negative regulation of transport'	6;7	Q9UN86
6888	2	118	0.66	0.45	0.1707	0.3953	1	'ER to Golgi transport'	8;6;7	Q15436;Q9NP61
9991	1	35	0.33	0.13	0.3974	0.3368	1	'response to extracellular stimulus'	4;5	Q8N3A6
16192	5	556	1.67	2.13	-0.1074	0.8386	1	'vesicle-mediated transport'	5;6	Q15436;Q9NP61;Q15811;Q9UGU5;O00429
6941	1	44	0.33	0.16	0.2979	0.4015	1	'striated muscle contraction'	5	P30626
6402	1	28	0.33	0.1	0.4944	0.2816	1	'mRNA catabolism'	8;7	Q96C86
7216	1	7	0.33	0.02	1.0968	0.08717	1	'metabotropic glutamate receptor signaling pathway'	7	Q9NSC5
43281	2	44	0.66	0.16	0.6004	0.09577	1	'regulation of caspase activity'	5	P99999;O14763
7569	1	13	0.33	0.04	0.8279	0.1475	1	'cell aging'	4;5	P06748
6468	8	873	2.67	3.34	-0.1002	0.6283	1	'protein amino acid phosphorylation'	8;7	Q7L8P5;O14672;Q13177;Q9NYY3;P51955;O00444;P08581;O14965
19222	40	2930	13.37	11.23	0.0864	0.2324	1	'regulation of metabolism'	4	P33991;P33991;Q13573;P08238;P01106;P11473;Q99741;O00712;Q08945;P06748;P09429;P17096;Q14119;P52292;Q9Y2Y1;P12004;O15347;Q14103;P49736;P12956;Q6NZI2;Q01105;P33992;Q01105;Q9HB58;Q14103;O96028;Q12906;Q9UGU5;P14373;Q99708;Q99543;Q15072;P41161;P31269;Q13045;Q8N3A6;Q01105;P09429;P25205
9314	1	43	0.33	0.16	0.3079	0.3947	1	'response to radiation'	6	P39748
6694	1	94	0.33	0.36	-0.0325	1	1	'steroid biosynthesis'	8;6;7	Q15125
51327	2	76	0.66	0.29	0.3625	0.2214	1	'M phase of meiotic cell cycle'	6	P51955;P16104
7050	3	119	1	0.45	0.3446	0.1612	1	'cell cycle arrest'	7	P01106;Q16667;Q14107
6779	1	19	0.33	0.07	0.663	0.2039	1	'porphyrin biosynthesis'	7	P06132
50878	1	161	0.33	0.61	-0.2674	1	1	'regulation of body fluids'	4	P55085
6919	2	44	0.66	0.16	0.6004	0.09577	1	'caspase activation'	8;7	P99999;O14763
9611	3	551	1	2.11	-0.3282	0.2249	1	'response to wounding'	5	P55085;Q14119;Q5XM20
42306	1	16	0.33	0.06	0.7377	0.1762	1	'regulation of protein-nucleus import'	8;9;7;10	Q9UN86
6937	2	41	0.66	0.15	0.6311	0.08539	1	'regulation of muscle contraction'	5	P30626;P09493
7041	1	10	0.33	0.03	0.9419	0.1179	1	'lysosomal transport'	8;6;7	Q9UGU5
42493	1	28	0.33	0.1	0.4944	0.2816	1	'response to drug'	7	P17812
5996	1	193	0.33	0.74	-0.3466	0.7296	1	'monosaccharide metabolism'	6;7	P07195
6914	1	21	0.33	0.08	0.6195	0.2219	1	'autophagy'	4	Q9NT62
80	1	34	0.33	0.13	0.41	0.3292	1	'G1 phase of mitotic cell cycle'	7	Q99741
6512	11	699	3.67	2.68	0.142	0.2776	1	'ubiquitin cycle'	8;7	Q13309;O94782;Q9NT62;Q9HB71;O96028;Q12834;Q9NZS9;Q5U5Q3;Q8N1E6;P14373;P60604
51094	1	27	0.33	0.1	0.5102	0.2734	1	'positive regulation of development'	4	O14508
48232	2	174	0.66	0.66	0.0011	1	1	'male gamete generation'	5	P49321;P14373
9306	2	38	0.66	0.14	0.6641	0.07538	1	'protein secretion'	6	Q9NP61;P13667
51258	1	58	0.33	0.22	0.1777	0.49	1	'protein polymerization'	7	P68363
15980	3	233	1	0.89	0.0509	0.752	1	'energy derivation by oxidation of organic compounds'	6	P07195;P99999;P23368
6067	1	6	0.33	0.02	1.1638	0.0767	1	'ethanol metabolism'	6	P11766
7169	2	237	0.66	0.9	-0.1341	1	1	'transmembrane receptor protein tyrosine kinase signaling pathway'	7	P35625;P17096
6525	1	16	0.33	0.06	0.7377	0.1762	1	'arginine metabolism'	8;9;5;6	O94760
44270	1	86	0.33	0.32	0.0061	1	1	'nitrogen compound catabolism'	5;6	O94760
6163	2	127	0.66	0.48	0.1386	0.6597	1	'purine nucleotide metabolism'	7	P15531;P31939
46903	3	365	1	1.39	-0.1462	0.803	1	'secretion'	5	Q15436;Q9NP61;P13667
51056	1	23	0.33	0.08	0.5799	0.2394	1	'regulation of small GTPase mediated signal transduction'	5;6;7	P09493
9057	12	984	4.01	3.77	0.0279	0.7601	1	'macromolecule catabolism'	5	P78325;P07195;P28838;Q15717;O14672;O94782;Q14103;Q14103;Q9UHI8;P55210;Q12834;Q96C86
43066	4	202	1.33	0.77	0.2398	0.3011	1	'negative regulation of apoptosis'	8;7	Q04917;P37840;Q9NZS9;O14508
7160	1	130	0.33	0.49	-0.174	1	1	'cell-matrix adhesion'	5	P18084
42127	9	471	3.01	1.8	0.2272	0.1239	1	'regulation of cell proliferation'	5	Q99741;P35240;P06748;P30305;Q14107;P55209;Q16667;P15531;Q9UHI8
30163	7	792	2.34	3.03	-0.116	0.6106	1	'protein catabolism'	6	O94782;Q12834;P78325;P28838;O14672;Q9UHI8;P55210
7243	7	464	2.34	1.77	0.1217	0.3828	1	'protein kinase cascade'	6	P62942;Q9UN86;Q8NF89;O14508;O14763;Q9NYY3;Q9BWT7
46822	1	28	0.33	0.1	0.4944	0.2816	1	'regulation of nucleocytoplasmic transport'	8;6;7	Q9UN86
7417	1	158	0.33	0.6	-0.2591	1	1	'central nervous system development'	6	P37840
43038	2	54	0.66	0.2	0.5113	0.1326	1	'amino acid activation'	8;7	Q9Y2Z4;Q15046
6298	1	36	0.33	0.13	0.3852	0.3443	1	'mismatch repair'	8;9;7;10	P52701
6690	2	53	0.66	0.2	0.5194	0.1288	1	'icosanoid metabolism'	8;7	Q8N3A6;Q96GI0
96	1	30	0.33	0.11	0.4644	0.2978	1	'sulfur amino acid metabolism'	8;6;7	P48507
7032	1	33	0.33	0.12	0.423	0.3215	1	'endosome organization and biogenesis'	6	Q9UGU5
51297	1	16	0.33	0.06	0.7377	0.1762	1	'centrosome organization and biogenesis'	7	P06748
8285	6	261	2	1	0.3065	0.1313	1	'negative regulation of cell proliferation'	6	Q99741;P35240;P06748;Q16667;P15531;Q9UHI8
7215	1	27	0.33	0.1	0.5102	0.2734	1	'glutamate signaling pathway'	6	Q9NSC5
15931	3	92	1	0.35	0.4568	0.09357	1	'nucleobase; nucleoside; nucleotide and nucleic acid transport'	5;6	Q9UN86;Q13838;P05455
6725	1	142	0.33	0.54	-0.2125	1	1	'aromatic compound metabolism'	5	P11172
8033	1	40	0.33	0.15	0.3393	0.3736	1	'tRNA processing'	8;7	Q15046
43412	35	2373	11.7	9.09	0.122	0.1289	1	'biopolymer modification'	5	Q13309;P09874;Q5U5Q3;Q7L8P5;Q9Y2Z4;O14672;O94782;Q9NT62;O14929;P05455;Q16667;Q01105;Q9HB71;Q8N1E6;Q01105;Q15046;P38571;P30305;O96028;Q99729;P14373;Q12834;Q13177;Q9NZS9;Q9NYY3;P51955;Q01105;P60604;Q9BVH7;Q10471;Q9P0J1;O00444;P08581;O14965;Q99873
45428	1	11	0.33	0.04	0.9005	0.1279	1	'regulation of nitric oxide biosynthesis'	6;7	P08238
51242	8	677	2.67	2.59	0.0135	0.8544	1	'positive regulation of cellular physiological process'	5	P35625;P17096;P12956;P30305;Q14107;P55209;O14763;Q12906
51220	1	13	0.33	0.04	0.8279	0.1475	1	'cytoplasmic sequestering of protein'	8;9;6	Q9UN86
51321	2	76	0.66	0.29	0.3625	0.2214	1	'meiotic cell cycle'	5	P51955;P16104
19219	39	2656	13.04	10.18	0.1215	0.1233	1	'regulation of nucleobase; nucleoside; nucleotide and nucleic acid metabolism'	6	Q99741;O00712;P06748;P09429;P17096;Q14119;P52292;Q9Y2Y1;P12004;Q14103;P12956;Q6NZI2;Q01105;P33992;Q9HB58;O96028;Q99708;P41161;P31269;Q8N3A6;P09429;P33991;P33991;Q13573;P01106;P11473;Q08945;O15347;P49736;Q01105;Q14103;Q12906;Q9UGU5;P14373;Q99543;Q15072;Q13045;Q01105;P25205
51224	1	14	0.33	0.05	0.7957	0.1572	1	'negative regulation of protein transport'	8;7	Q9UN86
8361	3	251	1	0.96	0.0182	0.7661	1	'regulation of cell size'	5;6	Q14393;Q96QB1;O14508
9108	1	119	0.33	0.45	-0.1354	1	1	'coenzyme biosynthesis'	7	P48507
7098	1	16	0.33	0.06	0.7377	0.1762	1	'centrosome cycle'	8;5	P06748
6289	1	29	0.33	0.11	0.4792	0.2898	1	'nucleotide-excision repair'	8;7	Q01831
51188	2	138	0.66	0.52	0.1024	0.6743	1	'cofactor biosynthesis'	6	P06132;P48507
7218	1	79	0.33	0.3	0.0431	0.5988	1	'neuropeptide signaling pathway'	7	Q96PE1
43068	2	280	0.66	1.07	-0.2072	0.775	1	'positive regulation of programmed cell death'	6;7	P35625;O14763
50767	1	29	0.33	0.11	0.4792	0.2898	1	'regulation of neurogenesis'	4;6	Q04917
6809	1	25	0.33	0.09	0.5437	0.2566	1	'nitric oxide biosynthesis'	5;6	P08238
30029	1	241	0.33	0.92	-0.4439	0.5326	1	'actin filament-based process'	7	O43491
51246	3	292	1	1.11	-0.0481	1	1	'regulation of protein metabolism'	5;6	Q01105;Q01105;Q01105
7596	1	136	0.33	0.52	-0.1937	1	1	'blood coagulation'	4;6;7	P55085
42981	7	489	2.34	1.87	0.0985	0.5163	1	'regulation of apoptosis'	6;7	Q04917;P35625;P37840;Q9NZS9;O14508;O14763;Q9BWT7
50808	1	40	0.33	0.15	0.3393	0.3736	1	'synapse organization and biogenesis'	5	Q04917
6471	1	43	0.33	0.16	0.3079	0.3947	1	'protein amino acid ADP-ribosylation'	8;7	P09874
51325	4	140	1.33	0.53	0.4	0.08167	1	'interphase'	5	Q99741;Q13309;P52292;Q16667
19856	1	9	0.33	0.03	0.9877	0.1078	1	'pyrimidine base biosynthesis'	8;7	P11172
43086	2	78	0.66	0.29	0.3512	0.2297	1	'negative regulation of enzyme activity'	4	Q04917;Q13177
8213	1	22	0.33	0.08	0.5993	0.2307	1	'protein amino acid alkylation'	8;7	Q99873
6629	10	789	3.34	3.02	0.045	0.7325	1	'lipid metabolism'	5	Q15125;Q99447;P09493;P38571;P29218;Q9C068;Q8N3A6;P48651;Q16836;Q96GI0
16547	1	6	0.33	0.02	1.1638	0.0767	1	'RNA editing'	8;7	Q99729
9123	1	32	0.33	0.12	0.4364	0.3137	1	'nucleoside monophosphate metabolism'	7	P11172
50801	4	189	1.33	0.72	0.2689	0.1767	1	'ion homeostasis'	4	P55085;P01106;P30626;P02792
48489	1	26	0.33	0.09	0.5267	0.265	1	'synaptic vesicle transport'	6;7	Q15811
19226	1	337	0.33	1.29	-0.5911	0.1932	1	'transmission of nerve impulse'	5	P30626
45815	1	11	0.33	0.04	0.9005	0.1279	1	'positive regulation of gene expression; epigenetic'	4	P17096
48522	12	815	4.01	3.12	0.1126	0.4	1	'positive regulation of cellular process'	4	P62942;P35625;P17096;P12956;P30305;Q14107;Q8NF89;O14508;P55209;O14763;Q12906;Q9NYY3
30308	1	42	0.33	0.16	0.3181	0.3877	1	'negative regulation of cell growth'	8;9;5;6;7	Q96QB1
51248	3	105	1	0.4	0.3992	0.1244	1	'negative regulation of protein metabolism'	6;7	Q01105;Q01105;Q01105
9309	3	89	1	0.34	0.4712	0.08696	1	'amine biosynthesis'	6;7	P19623;P11926;P17707
51347	2	85	0.66	0.32	0.3137	0.2591	1	'positive regulation of transferase activity'	5	O14763;Q9BWT7
6778	1	29	0.33	0.11	0.4792	0.2898	1	'porphyrin metabolism'	6	P06132
46823	1	14	0.33	0.05	0.7957	0.1572	1	'negative regulation of nucleocytoplasmic transport'	8;9;7	Q9UN86
9262	1	11	0.33	0.04	0.9005	0.1279	1	'deoxyribonucleotide metabolism'	7	P33316
9891	1	38	0.33	0.14	0.3616	0.3591	1	'positive regulation of biosynthesis'	6	P08238
6066	3	359	1	1.37	-0.1389	0.8025	1	'alcohol metabolism'	5	Q15125;P07195;P11766
6793	12	1242	4.01	4.76	-0.0776	0.6809	1	'phosphorus metabolism'	5	P30305;P29218;P51955;O00444;P08581;Q7L8P5;O14672;Q16667;Q13177;Q9NYY3;Q9P0J1;O14965
46365	1	110	0.33	0.42	-0.1011	1	1	'monosaccharide catabolism'	8;7	P07195
6412	9	813	3.01	3.11	-0.0156	1	1	'protein biosynthesis'	6;7	Q9Y2Z4;Q15046;P38571;Q10471;P52815;O43324;P49770;Q92979;Q9BVH7
46483	2	80	0.66	0.3	0.3401	0.2381	1	'heterocycle metabolism'	5	P06132;P11172
42994	1	13	0.33	0.04	0.8279	0.1475	1	'cytoplasmic sequestering of transcription factor'	9;11;12;13;7;10	Q9UN86
46112	1	20	0.33	0.07	0.6407	0.213	1	'nucleobase biosynthesis'	6;7	P11172
9142	1	91	0.33	0.34	-0.0184	1	1	'nucleoside triphosphate biosynthesis'	8;7	P15531
6936	4	229	1.33	0.87	0.1848	0.3415	1	'muscle contraction'	4	P30626;P09493;Q15417;Q13045
6091	7	790	2.34	3.02	-0.1149	0.6105	1	'generation of precursor metabolites and energy'	5	P07195;P99999;P13667;Q15084;Q86XS7;Q9HB58;P23368
31023	1	16	0.33	0.06	0.7377	0.1762	1	'microtubule organizing center organization and biogenesis'	6	P06748
6213	1	7	0.33	0.02	1.0968	0.08717	1	'pyrimidine nucleoside metabolism'	7	P33316
6796	12	1242	4.01	4.76	-0.0776	0.6809	1	'phosphate metabolism'	6	P30305;P29218;P51955;O00444;P08581;Q7L8P5;O14672;Q16667;Q13177;Q9NYY3;Q9P0J1;O14965
16042	1	109	0.33	0.41	-0.0971	1	1	'lipid catabolism'	5;6	P38571
6873	4	179	1.33	0.68	0.2927	0.1549	1	'cell ion homeostasis'	5	P55085;P01106;P30626;P02792
6464	31	2257	10.36	8.65	0.0867	0.3004	1	'protein modification'	6;7	Q13309;P09874;O94782;Q9NT62;O14929;Q01105;Q9HB71;P38571;P30305;O96028;Q12834;Q9NZS9;P51955;Q10471;O00444;P08581;Q5U5Q3;Q7L8P5;O14672;Q16667;Q8N1E6;Q01105;P14373;Q13177;Q9NYY3;Q01105;P60604;Q9BVH7;Q9P0J1;O14965;Q99873
43280	2	44	0.66	0.16	0.6004	0.09577	1	'positive regulation of caspase activity'	6	P99999;O14763
6942	1	8	0.33	0.03	1.0388	0.09752	1	'regulation of striated muscle contraction'	6	P30626
44272	1	43	0.33	0.16	0.3079	0.3947	1	'sulfur compound biosynthesis'	6	P48507
45429	1	9	0.33	0.03	0.9877	0.1078	1	'positive regulation of nitric oxide biosynthesis'	8;7	P08238
6732	1	210	0.33	0.8	-0.3836	0.7364	1	'coenzyme metabolism'	6	P48507
6968	2	161	0.66	0.61	0.035	0.7084	1	'cellular defense response'	5;6;7	Q14119;Q5XM20
9967	4	159	1.33	0.6	0.3445	0.1148	1	'positive regulation of signal transduction'	5;6	P62942;Q8NF89;O14763;Q9NYY3
7126	2	76	0.66	0.29	0.3625	0.2214	1	'meiosis'	7	P51955;P16104
9889	1	198	0.33	0.75	-0.3578	0.7312	1	'regulation of biosynthesis'	5	P08238
7219	1	64	0.33	0.24	0.1348	0.5238	1	'Notch signaling pathway'	6	O14672
8284	3	197	1	0.75	0.1243	0.4972	1	'positive regulation of cell proliferation'	6	P55209;P30305;Q14107
42255	1	10	0.33	0.03	0.9419	0.1179	1	'ribosome assembly'	8;7	P06748
16052	1	135	0.33	0.51	-0.1904	1	1	'carbohydrate catabolism'	6	P07195
79	2	59	0.66	0.22	0.4727	0.1521	1	'regulation of cyclin dependent protein kinase activity'	8;6	Q99741;Q16667
9063	1	76	0.33	0.29	0.06	0.5848	1	'amino acid catabolism'	8;7	O94760
7229	3	93	1	0.35	0.4521	0.09582	1	'integrin-mediated signaling pathway'	6	O14672;P18084;Q9UHI8
51234	41	3410	13.71	13.07	0.0238	0.7301	1	'establishment of localization'	4	Q15436;P52732;P68363;P06748;Q9NSC5;P17096;P52292;Q9NT62;P09455;Q9NP61;Q01105;Q9HB58;P63010;Q9UNH6;P55060;Q02224;O15439;P55289;Q13283;Q9UN86;Q15035;Q92621;Q8N1F7;P99999;Q13838;P30626;P13667;O14672;P55289;Q15084;Q01650;Q86XS7;P05455;Q15811;Q01105;Q9UGU5;P30825;Q15382;Q01105;O00429;P02792
6399	3	92	1	0.35	0.4568	0.09357	1	'tRNA metabolism'	6;7	Q9Y2Z4;P05455;Q15046
6643	4	173	1.33	0.66	0.3076	0.1423	1	'membrane lipid metabolism'	6;7	Q99447;P48651;P29218;Q8N3A6
46209	1	25	0.33	0.09	0.5437	0.2566	1	'nitric oxide metabolism'	5	P08238
16125	1	110	0.33	0.42	-0.1011	1	1	'sterol metabolism'	8;6;7	Q15125
7601	2	212	0.66	0.81	-0.0852	1	1	'visual perception'	8;7	P35625;P04181
15674	1	193	0.33	0.74	-0.3466	0.7296	1	'di-; tri-valent inorganic cation transport'	8;7	P02792
7599	1	145	0.33	0.55	-0.2216	1	1	'hemostasis'	5	P55085
45935	3	178	1	0.68	0.1687	0.4635	1	'positive regulation of nucleobase; nucleoside; nucleotide and nucleic acid metabolism'	7	P17096;P12956;Q12906
16055	1	143	0.33	0.54	-0.2156	1	1	'Wnt receptor signaling pathway'	6	Q8N474
19932	4	312	1.33	1.19	0.0491	0.785	1	'second-messenger-mediated signaling'	6	Q6PJX2;P12004;P39748;O14965
1501	2	197	0.66	0.75	-0.0531	1	1	'skeletal development'	5	Q15125;Q06830
6350	39	2740	13.04	10.5	0.1064	0.1553	1	'transcription'	6	P09874;O00712;P06748;P09429;P17096;P06454;Q14119;Q9Y2Y1;Q13610;Q14103;P12956;O43487;Q6NZI2;P33992;Q9HB58;O96028;Q99708;P41161;P31269;Q8N3A6;P09429;P33991;Q15645;P33991;Q13573;P01106;P11473;Q08945;O15347;P49736;P05455;Q14103;Q12906;Q9UGU5;P14373;Q99543;Q15072;Q13045;P25205
16337	4	243	1.33	0.93	0.1588	0.3666	1	'cell-cell adhesion'	5	O94985;P55289;O60245;P55289
6869	1	98	0.33	0.37	-0.0507	1	1	'lipid transport'	5;6	P17096
7276	2	214	0.66	0.82	-0.0893	1	1	'gametogenesis'	4	P49321;P14373
44257	7	774	2.34	2.96	-0.1057	0.7295	1	'cellular protein catabolism'	7	P78325;P28838;O14672;O94782;Q9UHI8;P55210;Q12834
15837	2	88	0.66	0.33	0.2986	0.2717	1	'amine transport'	5;6	Q01650;P30825
9124	1	32	0.33	0.12	0.4364	0.3137	1	'nucleoside monophosphate biosynthesis'	8;7	P11172
16310	8	1009	2.67	3.86	-0.1655	0.3635	1	'phosphorylation'	7	Q7L8P5;O14672;Q13177;Q9NYY3;P51955;O00444;P08581;O14965
902	3	431	1	1.65	-0.2195	0.4966	1	'cellular morphogenesis'	4;5	Q14393;Q96QB1;O14508
7166	11	1577	3.67	6.04	-0.2265	0.1099	1	'cell surface receptor linked signal transduction'	5	P55085;P35625;Q9NSC5;P17096;Q8N474;P18084;Q96PE1;O14672;O14763;Q9UHI8;Q99873
9893	4	225	1.33	0.86	0.1926	0.3348	1	'positive regulation of metabolism'	5	P17096;P12956;P08238;Q12906
45786	5	276	1.67	1.05	0.2014	0.255	1	'negative regulation of progression through cell cycle'	6	P01106;P35240;Q16667;P15531;Q14107
8632	3	89	1	0.34	0.4712	0.08696	1	'apoptotic program'	7	P99999;O14763;P55210
45792	1	42	0.33	0.16	0.3181	0.3877	1	'negative regulation of cell size'	6;7	Q96QB1
19318	1	191	0.33	0.73	-0.3421	0.729	1	'hexose metabolism'	8;7	P07195
9260	2	122	0.66	0.46	0.1562	0.6537	1	'ribonucleotide biosynthesis'	8;7	P11172;P15531
43087	1	48	0.33	0.18	0.26	0.4283	1	'regulation of GTPase activity'	5	Q9NP61
12501	10	770	3.34	2.95	0.0559	0.6072	1	'programmed cell death'	5	Q04917;P35625;P37840;P55060;Q9NZS9;P99999;O14508;O14763;P55210;Q9BWT7
45597	1	22	0.33	0.08	0.5993	0.2307	1	'positive regulation of cell differentiation'	5	O14508
16049	3	251	1	0.96	0.0182	0.7661	1	'cell growth'	3;4;6;7	Q14393;Q96QB1;O14508
6790	1	78	0.33	0.29	0.0487	0.5942	1	'sulfur metabolism'	5	P48507
7040	1	22	0.33	0.08	0.5993	0.2307	1	'lysosome organization and biogenesis'	7	Q9UGU5
8219	11	820	3.67	3.14	0.0706	0.6147	1	'cell death'	4	Q04917;P35625;P06748;P99999;P37840;O14508;O14763;P55060;P55210;Q9NZS9;Q9BWT7
12502	2	259	0.66	0.99	-0.173	1	1	'induction of programmed cell death'	8;7	P35625;O14763
44271	3	89	1	0.34	0.4712	0.08696	1	'nitrogen compound biosynthesis'	5;6	P19623;P17707;P11926
8037	1	26	0.33	0.09	0.5267	0.265	1	'cell recognition'	5	Q5XM20
31325	3	212	1	0.81	0.0922	0.7385	1	'positive regulation of cellular metabolism'	6	P17096;P12956;Q12906
6939	1	40	0.33	0.15	0.3393	0.3736	1	'smooth muscle contraction'	5	Q15417
9582	2	180	0.66	0.69	-0.0136	1	1	'detection of abiotic stimulus'	6	P35240;O75083
44249	22	1365	7.35	5.23	0.1577	0.1157	1	'cellular biosynthesis'	5	P19623;O43324;Q9Y2Z4;P11926;P09493;P15531;P06132;P49770;Q15046;P38571;Q92979;P48507;P17707;P17812;P11172;Q9C068;Q8N3A6;Q9BVH7;P31939;Q10471;Q96GI0;P52815
16044	1	37	0.33	0.14	0.3732	0.3517	1	'membrane organization and biogenesis'	5	O00429
30003	4	171	1.33	0.65	0.3127	0.1383	1	'cation homeostasis'	6	P55085;P01106;P30626;P02792
16197	1	27	0.33	0.1	0.5102	0.2734	1	'endosome transport'	6;7	Q9UGU5
9141	2	106	0.66	0.4	0.2175	0.3467	1	'nucleoside triphosphate metabolism'	7	P15531;P33316
7605	2	150	0.66	0.57	0.066	0.6916	1	'perception of sound'	8;9;7	P35240;O75083
44262	2	437	0.66	1.67	-0.4032	0.251	1	'cellular carbohydrate metabolism'	6	P07195;P23368
45185	1	17	0.33	0.06	0.7113	0.1856	1	'maintenance of protein localization'	5	Q9UN86
7263	1	9	0.33	0.03	0.9877	0.1078	1	'nitric oxide mediated signal transduction'	6	O94760
8016	2	38	0.66	0.14	0.6641	0.07538	1	'regulation of heart contraction rate'	5	P09493;P30626
19748	1	42	0.33	0.16	0.3181	0.3877	1	'secondary metabolism'	4	P06132
7033	1	23	0.33	0.08	0.5799	0.2394	1	'vacuole organization and biogenesis'	6	Q9UGU5
6308	1	15	0.33	0.05	0.7657	0.1668	1	'DNA catabolism'	6;7	P99999
43037	4	247	1.33	0.94	0.1517	0.3741	1	'translation'	8;7	Q9Y2Z4;P49770;Q15046;Q92979
7005	1	24	0.33	0.09	0.5614	0.2481	1	'mitochondrion organization and biogenesis'	6	O00429
46578	1	15	0.33	0.05	0.7657	0.1668	1	'regulation of Ras protein signal transduction'	8;6;7	P09493
9968	1	104	0.33	0.39	-0.0766	1	1	'negative regulation of signal transduction'	5;6	O14508
9605	10	1504	3.34	5.76	-0.2476	0.07906	1	'response to external stimulus'	4	P55085;P35625;P35240;Q14119;P39748;Q8N3A6;P04181;Q5XM20;O75083;P17812
51239	2	173	0.66	0.66	0.0036	1	1	'regulation of organismal physiological process'	4	P09493;P30626
19725	4	204	1.33	0.78	0.2355	0.3037	1	'cell homeostasis'	4	P55085;P01106;P30626;P02792
51168	3	88	1	0.33	0.4762	0.0848	1	'nuclear export'	8;7	Q9UN86;Q13838;P05455
6092	2	162	0.66	0.62	0.0323	0.71	1	'main pathways of carbohydrate metabolism'	7	P07195;P23368
9259	2	135	0.66	0.51	0.112	0.6701	1	'ribonucleotide metabolism'	7	P11172;P15531
51348	2	46	0.66	0.17	0.581	0.1029	1	'negative regulation of transferase activity'	5	Q04917;Q13177
42221	1	308	0.33	1.18	-0.5516	0.273	1	'response to chemical substance'	6	P17812
8203	1	100	0.33	0.38	-0.0595	1	1	'cholesterol metabolism'	8;9;7	Q15125
9100	3	195	1	0.74	0.1288	0.4935	1	'glycoprotein metabolism'	7	P38571;Q10471;Q9BVH7
51319	1	10	0.33	0.03	0.9419	0.1179	1	'G2 phase'	6	P52292
9607	18	1397	6.02	5.35	0.0537	0.6044	1	'response to biotic stimulus'	4	Q14119;Q06265;Q01629;P11142;P55289;P08238;P13747;P34932;O14672;Q5XM20;P55289;Q860R0;P07900;Q92598;Q07021;P01889;P61604;Q99873
48167	1	20	0.33	0.07	0.6407	0.213	1	'regulation of synaptic plasticity'	5;7	Q04917
30333	3	115	1	0.44	0.3595	0.1503	1	'antigen processing'	5;7	P13747;Q860R0;P01889
6749	1	15	0.33	0.05	0.7657	0.1668	1	'glutathione metabolism'	6;7	P48507
50877	5	795	1.67	3.04	-0.2668	0.2312	1	'neurophysiological process'	4	P35625;P35240;P30626;P04181;O75083
7034	1	16	0.33	0.06	0.7377	0.1762	1	'vacuolar transport'	6;7	Q9UGU5
51345	2	44	0.66	0.16	0.6004	0.09577	1	'positive regulation of hydrolase activity'	5	P99999;O14763
75	2	68	0.66	0.26	0.4109	0.1883	1	'cell cycle checkpoint'	6	Q99741;Q99708
6069	1	6	0.33	0.02	1.1638	0.0767	1	'ethanol oxidation'	7	P11766
7517	2	262	0.66	1	-0.178	0.7735	1	'muscle development'	4	P09493;P30626
7242	20	1603	6.68	6.14	0.0392	0.6296	1	'intracellular signaling cascade'	5	P52565;P62942;P12004;P09493;O94760;Q9UNH6;P39748;Q9UQQ2;Q13283;Q9UN86;Q6PJX2;Q8NF89;O14508;O14763;Q9NR81;Q15382;Q9NYY3;Q99497;Q9BWT7;O14965
8015	2	183	0.66	0.7	-0.0209	1	1	'circulation'	4	P09493;P30626
6527	1	9	0.33	0.03	0.9877	0.1078	1	'arginine catabolism'	9;6;7;10	O94760
5975	3	599	1	2.29	-0.3653	0.1706	1	'carbohydrate metabolism'	5	P29218;P07195;P23368
6801	1	22	0.33	0.08	0.5993	0.2307	1	'superoxide metabolism'	6	Q14684
51128	3	92	1	0.35	0.4568	0.09357	1	'regulation of cell organization and biogenesis'	5	Q01105;Q01105;Q01105
9064	2	58	0.66	0.22	0.4802	0.1481	1	'glutamine family amino acid metabolism'	8;7	O94760;P17812
48488	1	13	0.33	0.04	0.8279	0.1475	1	'synaptic vesicle endocytosis'	8;7	Q15811
51186	2	251	0.66	0.96	-0.1592	1	1	'cofactor metabolism'	5	P06132;P48507
7399	3	680	1	2.6	-0.4218	0.09629	1	'neurogenesis'	5	Q04917;P37840;O14508
51318	1	34	0.33	0.13	0.41	0.3292	1	'G1 phase'	6	Q99741
7089	1	15	0.33	0.05	0.7657	0.1668	1	'traversing start control point of mitotic cell cycle'	8;6	Q99741
7259	1	61	0.33	0.23	0.1557	0.5072	1	'JAK-STAT cascade'	7	O14508
6897	2	238	0.66	0.91	-0.1359	1	1	'endocytosis'	6;7	Q15811;O00429
7416	1	36	0.33	0.13	0.3852	0.3443	1	'synaptogenesis'	6	Q04917
44265	12	966	4.01	3.7	0.0362	0.757	1	'cellular macromolecule catabolism'	6	Q15717;O94782;Q14103;Q12834;P78325;P07195;P28838;O14672;Q14103;Q9UHI8;P55210;Q96C86
85	1	10	0.33	0.03	0.9419	0.1179	1	'G2 phase of mitotic cell cycle'	7	P52292
6766	1	63	0.33	0.24	0.1417	0.5183	1	'vitamin metabolism'	5	P09455
50953	2	212	0.66	0.81	-0.0852	1	1	'sensory perception of light'	6;7	P35625;P04181
9112	1	24	0.33	0.09	0.5614	0.2481	1	'nucleobase metabolism'	6	P11172
7167	2	328	0.66	1.25	-0.2767	0.5952	1	'enzyme linked receptor protein signaling pathway'	6	P35625;P17096
6952	9	1207	3.01	4.62	-0.1941	0.2123	1	'defense response'	5	Q14119;Q06265;Q01629;P13747;Q5XM20;Q860R0;Q07021;P01889;Q99873
6776	1	11	0.33	0.04	0.9005	0.1279	1	'vitamin A metabolism'	7	P09455
6800	1	83	0.33	0.31	0.0216	0.6167	1	'oxygen and reactive oxygen species metabolism'	5	Q14684
82	3	90	1	0.34	0.4664	0.08914	1	'G1/S transition of mitotic cell cycle'	7	Q99741;Q13309;Q16667
30005	4	153	1.33	0.58	0.3613	0.1037	1	'di-; tri-valent inorganic cation homeostasis'	7	P55085;P01106;P30626;P02792
6351	34	2552	11.37	9.78	0.0729	0.3777	1	'transcription; DNA-dependent'	7	P09874;O00712;P09429;P17096;Q14119;Q9Y2Y1;Q14103;P12956;O43487;Q6NZI2;P33992;Q9HB58;O96028;Q99708;P41161;P31269;P09429;P33991;Q15645;P33991;Q13573;P01106;P11473;Q08945;O15347;P49736;P05455;Q14103;Q12906;Q9UGU5;P14373;Q15072;Q13045;P25205
43009	1	25	0.33	0.09	0.5437	0.2566	1	'embryonic development (sensu Vertebrata)'	5	O14672
43414	1	49	0.33	0.18	0.251	0.4347	1	'biopolymer methylation'	6	Q99873
9117	5	272	1.67	1.04	0.2078	0.2489	1	'nucleotide metabolism'	6	P11172;P15531;P33316;P17812;P31939
51329	4	140	1.33	0.53	0.4	0.08167	1	'interphase of mitotic cell cycle'	6	Q99741;Q13309;P52292;Q16667
51058	1	12	0.33	0.04	0.8627	0.1378	1	'negative regulation of small GTPase mediated signal transduction'	8;6;7	P09493
7600	4	470	1.33	1.8	-0.1314	0.8245	1	'sensory perception'	5;6	P35625;P35240;P04181;O75083
7018	3	89	1	0.34	0.4712	0.08696	1	'microtubule-based movement'	8;7	P52732;P68363;Q02224
1558	3	177	1	0.67	0.1712	0.4619	1	'regulation of cell growth'	8;4;5;7	Q14393;Q96QB1;O14508
31323	39	2826	13.04	10.83	0.0914	0.2239	1	'regulation of cellular metabolism'	5	Q99741;O00712;P06748;P09429;P17096;Q14119;P52292;Q9Y2Y1;P12004;Q14103;P12956;Q6NZI2;Q01105;P33992;Q9HB58;O96028;Q99708;P41161;P31269;Q8N3A6;P09429;P33991;P33991;Q13573;P01106;P11473;Q08945;O15347;P49736;Q01105;Q14103;Q12906;Q9UGU5;P14373;Q99543;Q15072;Q13045;Q01105;P25205
43285	7	807	2.34	3.09	-0.1244	0.6119	1	'biopolymer catabolism'	5	O94782;Q12834;P78325;P28838;O14672;Q9UHI8;P55210
7264	7	371	2.34	1.42	0.2204	0.2101	1	'small GTPase mediated signal transduction'	6	P52565;P09493;Q13283;Q9UN86;Q9NR81;Q15382;Q99497
42168	1	22	0.33	0.08	0.5993	0.2307	1	'heme metabolism'	6;7	P06132
42440	1	37	0.33	0.14	0.3732	0.3517	1	'pigment metabolism'	5	P06132
43065	2	278	0.66	1.06	-0.2041	0.7747	1	'positive regulation of apoptosis'	8;7	P35625;O14763
7006	1	14	0.33	0.05	0.7957	0.1572	1	'mitochondrial membrane organization and biogenesis'	6;7	O00429
44248	14	1201	4.68	4.6	0.0075	0.8896	1	'cellular catabolism'	5	Q15717;O94782;Q14103;O94760;Q12834;P78325;P07195;P28838;P99999;O14672;Q14103;Q9UHI8;P55210;Q96C86
9310	1	83	0.33	0.31	0.0216	0.6167	1	'amine catabolism'	6;7	O94760
6164	2	116	0.66	0.44	0.1782	0.3873	1	'purine nucleotide biosynthesis'	8;7	P15531;P31939
7507	1	46	0.33	0.17	0.2785	0.415	1	'heart development'	5	P30626
6534	1	8	0.33	0.03	1.0388	0.09752	1	'cysteine metabolism'	8;9;7	P48507
43069	4	206	1.33	0.78	0.2312	0.3063	1	'negative regulation of programmed cell death'	6;7	Q04917;P37840;Q9NZS9;O14508
6810	41	3224	13.71	12.36	0.0517	0.4796	1	'transport'	4;5	Q15436;P52732;P68363;P06748;Q9NSC5;P17096;P52292;Q9NT62;P09455;Q9NP61;Q01105;Q9HB58;P63010;Q9UNH6;P55060;Q02224;O15439;P55289;Q13283;Q9UN86;Q15035;Q92621;Q8N1F7;P99999;Q13838;P30626;P13667;O14672;P55289;Q15084;Q01650;Q86XS7;P05455;Q15811;Q01105;Q9UGU5;P30825;Q15382;Q01105;O00429;P02792
43119	9	695	3.01	2.66	0.0544	0.7157	1	'positive regulation of physiological process'	4	P35625;P17096;P12956;P30305;Q14107;P08238;P55209;O14763;Q12906
6118	5	449	1.67	1.72	-0.0128	1	1	'electron transport'	5;6	Q9HB58;P99999;P13667;Q15084;Q86XS7
46148	1	32	0.33	0.12	0.4364	0.3137	1	'pigment biosynthesis'	6	P06132
7220	1	13	0.33	0.04	0.8279	0.1475	1	'Notch receptor processing'	7	O14672
9059	9	897	3.01	3.43	-0.0598	0.8725	1	'macromolecule biosynthesis'	5;6	Q9Y2Z4;Q15046;P38571;Q10471;P52815;O43324;P49770;Q92979;Q9BVH7
46164	1	113	0.33	0.43	-0.1128	1	1	'alcohol catabolism'	6	P07195
9165	4	185	1.33	0.7	0.2782	0.1679	1	'nucleotide biosynthesis'	6;7	P11172;P15531;P17812;P31939
51049	1	66	0.33	0.25	0.1214	0.5345	1	'regulation of transport'	5;6	Q9UN86
45333	1	59	0.33	0.22	0.1702	0.4958	1	'cellular respiration'	7	P99999
42060	1	140	0.33	0.53	-0.2063	1	1	'wound healing'	6	P55085
6486	3	162	1	0.62	0.2099	0.4395	1	'protein amino acid glycosylation'	8;9;7	P38571;Q10471;Q9BVH7
6915	10	764	3.34	2.92	0.0594	0.6047	1	'apoptosis'	6	Q04917;P35625;P37840;P55060;Q9NZS9;P99999;O14508;O14763;P55210;Q9BWT7
51336	3	92	1	0.35	0.4568	0.09357	1	'regulation of hydrolase activity'	4	Q9NP61;P99999;O14763
43122	4	143	1.33	0.54	0.3908	0.08654	1	'regulation of I-kappaB kinase/NF-kappaB cascade'	8;5;6	P62942;Q8NF89;O14763;Q9NYY3
16126	1	46	0.33	0.17	0.2785	0.415	1	'sterol biosynthesis'	8;9;7	Q15125
7568	1	18	0.33	0.06	0.6865	0.1948	1	'aging'	3;4	P06748
9628	4	533	1.33	2.04	-0.1871	0.5353	1	'response to abiotic stimulus'	5	P35240;P39748;O75083;P17812
43413	3	164	1	0.62	0.2045	0.4422	1	'biopolymer glycosylation'	6	P38571;Q10471;Q9BVH7
44275	1	135	0.33	0.51	-0.1904	1	1	'cellular carbohydrate catabolism'	7	P07195
6469	2	46	0.66	0.17	0.581	0.1029	1	'negative regulation of protein kinase activity'	6	Q04917;Q13177
6783	1	17	0.33	0.06	0.7113	0.1856	1	'heme biosynthesis'	8;7	P06132
6636	1	8	0.33	0.03	1.0388	0.09752	1	'fatty acid desaturation'	8;7	Q8N3A6
8202	1	218	0.33	0.83	-0.3999	0.5255	1	'steroid metabolism'	6;7	Q15125
6750	1	13	0.33	0.04	0.8279	0.1475	1	'glutathione biosynthesis'	8;7	P48507
9101	3	166	1	0.63	0.1992	0.445	1	'glycoprotein biosynthesis'	8;7	P38571;Q10471;Q9BVH7
45926	1	46	0.33	0.17	0.2785	0.415	1	'negative regulation of growth'	4	Q96QB1

[truncated: 24 more sheets: cluster10.BP, cluster11.BP, cluster2.CC, cluster1.CC, cluster3.CC, cluster4.CC, cluster5.CC, cluster6.CC, cluster7.CC, cluster8.CC, cluster9.CC, cluster10.CC, cluster11.CC, cluster1.MF, cluster2.MF, cluster3.MF, cluster4.MF, cluster5.MF, cluster6.MF, cluster7.MF …]
