# Supplementary material for: Dynamic and Physical Clustering of Gene Expression during Epidermal Barrier Formation in Differentiating Keratinocytes
Source: PLoS One. 2009 Oct 30;4(10):e7651. doi: 10.1371/journal.pone.0007651 (PMC2766255; doi:10.1371/journal.pone.0007651)
Supplement: Table S7 — OMIM list of disease-associated genes expressed in Keratinocytes during differentiation (0.05 MB XLS) [file pone.0007651.s008.xls]

## Sheet: OMIM
cluster1	BMP2	ENSG00000125845	112261	Fibrodysplasia ossificans progressiva (1) (?)
cluster1	PGK1	ENSG00000102144	311800	Hemolytic anemia due to PGK deficiency (3)
cluster1	PGK1	ENSG00000102144	311800	Myoglobinuria/hemolysis due to PGK deficiency (3)
cluster1	SOS1	ENSG00000115904	135300	Fibromatosis, gingival (2)
cluster1	ALDOA	ENSG00000149925	103850	Aldolase A deficiency (3)
cluster1	TGFBI	ENSG00000120708	601692	Corneal dystrophy, Avellino type (3)
cluster1	TGFBI	ENSG00000120708	601692	Corneal dystrophy, Groenouw type I, 121900 (3)
cluster1	TGFBI	ENSG00000120708	601692	Corneal dystrophy, lattice type I, 122200 (3)
cluster1	TGFBI	ENSG00000120708	601692	Reis-Bucklers corneal dystrophy (3)
cluster2	RCP	ENSG00000156675	303900	Colorblindness, protan (3)
cluster2	APOB	ENSG00000084674	107730	Abetalipoproteinemia (3)
cluster2	APOB	ENSG00000084674	107730	Apolipoprotein B-100, ligand-defective (3)
cluster2	APOB	ENSG00000084674	107730	Hyperbetalipoproteinemia (3)
cluster2	APOB	ENSG00000084674	107730	Hypobetalipoproteinemia (3)
cluster2	CYB5	ENSG00000166347	250790	Methemoglobinemia due to cytochrome b5 deficiency (3)
cluster2	GJA1	ENSG00000152661	121014	Heterotaxia, visceroatrial, autosomal recessive (3)
cluster2	GJA1	ENSG00000152661	164200	Oculodentodigital dysplasia (2)
cluster2	GJA1	ENSG00000152661	164200	Syndactyly, type III, 186100 (2)
cluster2	MXI1	ENSG00000119950	600020	Prostate cancer, 176807 (3)
cluster2	PEPD	ENSG00000124299	170100	Prolidase deficiency (3)
cluster2	ETFDH	ENSG00000171503	231675	Glutaricaciduria, type IIC (3)
cluster2	POF1B	ENSG00000124429	311360	Ovarian failure, premature (2)
cluster2	SCNN1B	ENSG00000168447	600760	Liddle syndrome, 177200 (3)
cluster2	SCNN1B	ENSG00000168447	600760	Pseudohypoaldosteronism, type I, 264350 (3)
cluster2	CYP2C18	ENSG00000108242	124020	Mephenytoin poor metabolizer (3)
cluster2	SLC19A2	ENSG00000117479	249270	Thiamine-responsive megaloblastic anemia (2)
cluster3	HAL	ENSG00000084110	235800	[Histidinemia] (1)
cluster3	ARG1	ENSG00000118520	207800	Argininemia (3)
cluster3	KRT1	ENSG00000167768	139350	Epidermolytic hyperkeratosis, 113800 (3)
cluster3	KRT1	ENSG00000167768	139350	Keratoderma, palmoplantar, nonepidermolytic (3)
cluster3	KRT10	ENSG00000186395	148080	Epidermolytic hyperkeratosis, 113800 (3)
cluster3	ELOVL4	ENSG00000118402	153900	Stargardt disease-2 (2)
cluster3	ELOVL4	ENSG00000118402	600110	Stargardt disease-3 (2)
cluster3	S100A9	ENSG00000163220	600957	Persistent Mullerian duct syndrome, type I, 261550 (3)
cluster4	AK1	ENSG00000106992	103000	Hemolytic anemia due to adenylate kinase deficiency (3)
cluster4	ASS	ENSG00000130707	215700	Citrullinemia (3)
cluster4	CAT	ENSG00000121691	115500	Acatalasemia (3)
cluster4	CTH	ENSG00000116761	219500	[Cystathioninuria] (1)
cluster4	GHR	ENSG00000112964	600946	Laron dwarfism, 262500 (3)
cluster4	GHR	ENSG00000112964	600946	Short stature, autosomal dominant, with normal serum growth hormone binding protein (3)
cluster4	GHR	ENSG00000112964	600946	Short stature, idiopathic (3)
cluster4	MCC	ENSG00000171444	159350	Colorectal cancer (3)
cluster4	G6PD	ENSG00000160211	305900	Favism (3)
cluster4	G6PD	ENSG00000160211	305900	G6PD deficiency (3)
cluster4	G6PD	ENSG00000160211	305900	Hemolytic anemia due to G6PD deficiency (3)
cluster4	MSX2	ENSG00000120149	123101	Craniosynostosis, type 2 (3)
cluster4	MSX2	ENSG00000120149	168500	Parietal foramina (2)
cluster4	NQO1	ENSG00000181019	222600	Achondrogenesis Ib, 600972 (3)
cluster4	NQO1	ENSG00000181019	222600	Atelosteogenesis II, 256050 (3)
cluster4	NQO1	ENSG00000181019	222600	Diastrophic dysplasia (3)
cluster4	OXCT	ENSG00000083720	245050	Ketoacidosis due to SCOT deficiency (3)
cluster4	ATP7A	ENSG00000165240	300011	Cutis laxa, neonatal (3)
cluster4	ATP7A	ENSG00000165240	300011	Menkes disease, 309400 (3)
cluster4	ATP7A	ENSG00000165240	300011	Occipital horn syndrome, 304150 (3)
cluster4	CPT1A	ENSG00000110090	600528	CPT deficiency, hepatic, type I, 255120 (1)
cluster4	EPHX1	ENSG00000143819	132810	Diphenylhydantoin toxicity (1)
cluster4	EPHX1	ENSG00000143819	132810	Fetal hydantoin syndrome (1) (?)
cluster4	HADHB	ENSG00000138029	143450	Trifunctional protein deficiency, type II (3)
cluster4	MOCOS	ENSG00000075643	236700	McKusick-Kaufman syndrome (2)
cluster4	PROS1	ENSG00000184500	176880	Protein S deficiency (3)
cluster4	ALDH3A2	ENSG00000072210	270200	Sjogren-Larsson syndrome (3)
cluster4	HSD17B4	ENSG00000133835	601860	D-bifunctional protein deficiency (3)
cluster4	UGT1A10	ENSG00000167165	191740	Crigler-Najjar syndrome, type I, 218800 (3)
cluster4	UGT1A10	ENSG00000167165	191740	[Gilbert syndrome], 143500 (3)
cluster5	GBA	ENSG00000177628	230800	Gaucher disease (3)
cluster5	GBA	ENSG00000177628	230800	Gaucher disease with cardiovascular calcification (3)
cluster5	TST	ENSG00000128311	179605	Butterfly dystrophy, retinal (3)
cluster5	TST	ENSG00000128311	179605	Macular dystrophy (3)
cluster5	TST	ENSG00000128311	179605	Retinitis pigmentosa, digenic (3)
cluster5	TST	ENSG00000128311	179605	Retinitis pigmentosa-7, peripherin-related (3)
cluster5	TST	ENSG00000128311	179605	Retinitis punctata albescens (3)
cluster5	BTG2	ENSG00000159388	162150	Obestiy with impaired prohormone processing, 600955 (3)
cluster5	CSTB	ENSG00000160213	601145	Epilepsy, progressive myoclonic 1, 254800 (3)
cluster5	KRT4	ENSG00000170477	123940	White sponge nevus, 193900 (3)
cluster5	PPGB	ENSG00000064601	256540	Galactosialidosis (3)
cluster5	THBD	ENSG00000178726	188040	Thrombophilia due to thrombomodulin defect (3)
cluster5	CEBPB	ENSG00000172216	150270	Laryngeal adductor paralysis (2) (?)
cluster5	ERBB2	ENSG00000141736	256550	Sialidosis, type I (3)
cluster5	ERBB2	ENSG00000141736	256550	Sialidosis, type II (3)
cluster5	PRSS2	ENSG00000173636	276000	Pancreatitis, hereditary, 167800 (3)
cluster5	PRSS2	ENSG00000173636	276000	Trypsinogen deficiency (1)
cluster5	CARD15	ENSG00000167207	186580	Arthrocutaneouveal granulomatosis (2)
cluster5	CARD15	ENSG00000167207	266600	Inflammatory bowel disease-1 (2)
cluster5	CDKN1C	ENSG00000129757	130650	Beckwith-Wiedemann syndrome (2)
cluster5	CDKN1C	ENSG00000129757	600856	Beckwith-Wiedemann syndrome, 130650 (3)
cluster5	COL1A1	ENSG00000108821	120150	Ehlers-Danlos syndrome, type VIIA1, 130060 (3)
cluster5	COL1A1	ENSG00000108821	120150	Osteogenesis imperfecta, 4 clinical forms, 166200, 166210, 259420, 166220 (3)
cluster5	COL1A1	ENSG00000108821	120150	Osteoporosis, idiopathic, 166710 (3)
cluster5	CYP2C9	ENSG00000138109	601130	Tolbutamide poor metabolizer (3)
cluster5	NPEPPS	ENSG00000141279	181030	Salivary gland pleomorphic adenoma (2)
cluster5	SLC2A1	ENSG00000117394	138140	Glucose transport defect, blood-brain barrier (3)
cluster5	SLC5A1	ENSG00000100170	182380	Glucose/galactose malabsorption (3)
cluster6	CA2	ENSG00000104267	259730	Renal tubular acidosis-osteopetrosis syndrome (3)
cluster6	BCL6	ENSG00000113916	109565	Lymphoma, B-cell (2)
cluster6	BCL6	ENSG00000113916	109565	Lymphoma, diffuse large cell (3)
cluster6	PKP1	ENSG00000081277	601975	Ectodermal dysplasia/skin fragility syndrome (3)
cluster6	RGS2	ENSG00000116741	601499	Rieger syndrome, type 2 (2)
cluster6	SLPI	ENSG00000124107	108725	{Atherosclerosis, susceptibility to} (2)
cluster6	SLPI	ENSG00000124107	601284	Hereditary hemorrhagic telangiectasia-2, 600376 (3)
cluster6	TGM1	ENSG00000092295	190195	Ichthyosiform erythroderma, congenital, 242100 (3)
cluster6	TGM1	ENSG00000092295	190195	Ichthyosis, lamellar, autosomal recessive, 242300 (3)
cluster6	KRT16	ENSG00000186832	148067	Nonepidermolytic palmoplantar keratoderma, 600962 (3)
cluster6	KRT16	ENSG00000186832	148067	Pachyonychia congenita, Jadassohn-Lewandowsky type, 167200 (3)
cluster6	NOTCH3	ENSG00000074181	600276	Cerebral arteriopathy with subcortical infarcts and leukoencephalopathy, 125310 (3)
cluster6	PLA2G7	ENSG00000146070	601545	Lissencephaly-1 (3)
cluster7	FN1	ENSG00000115414	135600	Ehlers-Danlos syndrome, type X (1) (?)
cluster7	HMGA2	ENSG00000149948	600698	Lipoma (3)
cluster7	HMGA2	ENSG00000149948	600698	Lipomatosis, mutiple, 151900 (2) (?)
cluster7	HMGA2	ENSG00000149948	600698	Salivary adenoma (3)
cluster7	HMGA2	ENSG00000149948	600698	Uterine leiomyoma (3)
cluster7	LAMC2	ENSG00000058085	150292	Epidermolysis bullosa, Herlitz junctional type, 226700 (3)
cluster7	LAMC2	ENSG00000058085	226450	Epidermolysis bullosa inversa, junctional (2)
cluster7	PTHLH	ENSG00000087494	168470	Humoral hypercalcemia of malignancy (1) (?)
cluster7	CYP27B1	ENSG00000111012	264700	Pseudo-vitamin D dependency rickets 1 (2)
cluster8	CD59	ENSG00000085063	107271	CD59 deficiency (3)
cluster8	ENO1	ENSG00000074800	172430	Enolase deficiency (1)
cluster8	FBN2	ENSG00000138829	121050	Contractural arachnodactyly, congenital (3)
cluster8	JAG1	ENSG00000101384	601920	Alagille syndrome, 118450 (3)
cluster8	LDHA	ENSG00000134333	150000	Exertional myoglobinuria due to deficiency of LDH-A (3)
cluster8	LDLR	ENSG00000130164	143890	Hypercholesterolemia, familial (3)
cluster8	PRNP	ENSG00000171867	176640	Creutzfeldt-Jakob disease, 123400 (3)
cluster8	PRNP	ENSG00000171867	176640	Gerstmann-Straussler disease, 137440 (3)
cluster8	PRNP	ENSG00000171867	176640	Insomnia, fatal familial (3)
cluster8	PRNP	ENSG00000171867	601002	5-oxoprolinuria, 266130 (3)
cluster8	PRNP	ENSG00000171867	601002	Hemolytic anemia due to glutathione synthetase deficiency, 231900 (3)
cluster8	PYGL	ENSG00000100504	232700	Glycogen storage disease VI (3)
cluster8	SMTN	ENSG00000183963	102200	Somatotrophinoma (2)
cluster8	STOM	ENSG00000148175	185000	Stomatocytosis I (1) (?)
cluster8	TGIF	ENSG00000177426	142946	Holoprosencephaly-4 (2)
cluster8	COPEB	ENSG00000067082	601188	Prostate adenocarcinoma (2)
cluster8	DFNA5	ENSG00000105928	600994	Deafness, autosomal dominant 5 (2)
cluster8	ITGA2	ENSG00000164171	192974	Glycoprotein Ia deficiency (2) (?)
cluster8	ITGA2	ENSG00000164171	192974	Neonatal alloimmune thrombocytopenia (2)
cluster8	ITGB4	ENSG00000132470	147557	Epidermolysis bullosa, junctional, with pyloric atresia, 226730 (3)
cluster8	LTBP2	ENSG00000119681	602091	Marfan syndrome, atypical (3)
cluster8	PEA15	ENSG00000162734	203200	Albinism, ocular, autosomal recessive (3)
cluster8	PEA15	ENSG00000162734	203200	Albinism, oculocutaneous, type II (3)
cluster8	RASA1	ENSG00000145715	139150	Basal cell carcinoma (3)
cluster8	SERPINE1	ENSG00000106366	173360	Hemorrhagic diathesis due to PAI1 deficiency (1)
cluster8	SERPINE1	ENSG00000106366	173360	Thrombophilia due to excessive plasminogen activator inhibitor (1)
cluster9	EBP	ENSG00000147155	302960	Chondrodysplasia punctata, X-linked dominant (2)
cluster9	EBP	ENSG00000147155	303400	Cleft palate, X-linked (2)
cluster9	FTL	ENSG00000087086	134790	Hyperferritinemia-cataract syndrome, 600886 (3)
cluster9	MET	ENSG00000105976	164860	Renal cell carcinoma, papillary, familial and sporadic (3)
cluster9	MET	ENSG00000105976	312390	Renal cell carcinoma, papillary, 2 (2)
cluster9	MYC	ENSG00000136997	190080	Burkitt lymphoma (3)
cluster9	NF2	ENSG00000186575	101000	Malignant mesothelioma, sporadic (3)
cluster9	NF2	ENSG00000186575	101000	Meningioma, NF2-related, sporadic (3) Schwannoma, sporadic (3)
cluster9	NF2	ENSG00000186575	101000	Neurofibromatosis, type 2 (3)
cluster9	NF2	ENSG00000186575	101000	Neurolemmomatosis (3)
cluster9	OAT	ENSG00000065154	258870	Gyrate atrophy of choroid and retina with ornithinemia, B6 responsive or unresponsive (3)
cluster9	VDR	ENSG00000111424	601769	Osteoporosis, involutional (1) (?)
cluster9	VDR	ENSG00000111424	601769	Rickets, vitamin D-resistant, 277440 (3)
cluster9	XPC	ENSG00000154767	278720	Xeroderma pigmentosum, group C (3)
cluster9	CYCS	ENSG00000172115	253270	Multiple carboxylase deficiency, biotin-responsive (3)
cluster9	DKC1	ENSG00000130826	300126	Dyskeratosis congenita-1, 305000 (3)
cluster9	DLC1	ENSG00000164741	140100	[Anhaptoglobinemia] (3)
cluster9	DLC1	ENSG00000164741	140100	[Hypohaptogloginemia] (3)
cluster9	LAP3	ENSG00000002549	150270	Laryngeal adductor paralysis (2) (?)
cluster9	LDHB	ENSG00000111716	150100	Lactate dehydrogenase-B deficiency (3)
cluster9	LIPA	ENSG00000107798	278000	Cholesteryl ester storage disease (3)
cluster9	LIPA	ENSG00000107798	278000	Wolman disease (3)
cluster9	MSH6	ENSG00000116062	600678	{Cancer susceptibility} (3)
cluster9	NPM1	ENSG00000181163	164040	Leukemia, acute promyelocytic, NPM/RARA type (3)
cluster9	SNCA	ENSG00000145335	163890	Parkinson disease, type 1, 601508 (3)
cluster9	TPM1	ENSG00000140416	191010	Cardiomyopathy, familial hypertrophic, 3, 115196 (3)
cluster9	UMPS	ENSG00000114491	258900	Oroticaciduria (3)
cluster9	UROD	ENSG00000126088	176100	Porphyria cutanea tarda (3)
cluster9	UROD	ENSG00000126088	176100	Porphyria, hepatoerythropoietic (3)
cluster9	ACAT1	ENSG00000075239	203750	3-ketothiolase deficiency (3)
cluster9	ADPRT	ENSG00000143799	173870	Fanconi anemia (1) (?)
cluster9	ADPRT	ENSG00000143799	173870	Xeroderma pigmentosum (1) (?)
cluster9	HMGA1	ENSG00000137309	600701	Lipoma (1) (?)
cluster9	TIMP3	ENSG00000100234	188826	Sorsby fundus dystrophy, 136900 (3)
cluster10	DEK	ENSG00000124795	125264	Leukemia, acute nonlymphocytic (2)
cluster10	SMS	ENSG00000102172	309583	Mental retardation, Snyder-Robinson type (2)
cluster10	NRG1	ENSG00000157168	142640	Thrombophilia due to elevated HRG (1) (?)
cluster10	PLAT	ENSG00000104368	173370	Plasminogen activator deficiency (1)
cluster10	SOX9	ENSG00000125398	114290	Campomelic dysplasia with autosomal sex reversal (3)
cluster10	SOX9	ENSG00000125398	600884	Cardiomyopathy, familial dilated 1B (2)
cluster10	CCND1	ENSG00000110092	151400	Leukemia/lymphoma, B-cell, 1 (2)
cluster10	CCND1	ENSG00000110092	168461	Centrocytic lymphoma (2)
cluster10	CCND1	ENSG00000110092	168461	Multiple myeloma, 254250 (2)
cluster10	CCND1	ENSG00000110092	168461	Parathyroid adenomatosis 1 (2)
cluster10	ITGA6	ENSG00000091409	147556	Epidermolysis bullosa, junctional, with pyloric stenosis, 226730 (3)
cluster10	PLEC1	ENSG00000178209	131950	Epidermolysis bullosa, Ogna type (2)
cluster10	PLEC1	ENSG00000178209	601282	Muscular dystrophy with epidermolysis bullosa simplex, 226670 (3)
cluster10	TGFBR2	ENSG00000163513	190182	Colon cancer (3)
cluster10	TGFBR2	ENSG00000163513	190182	Colorectal cancer, familial nonpolyposis, type 6 (3)
cluster11	KRT2A	ENSG00000172867	600194	Ichthyosis bullosa of Siemens, 146800 (3)

## Sheet: Skin Diseases
Cluster	Gene	Disease	Disease features
3	Keratin 1 & 10	Epidermolytic hyperkeratosis	Skin thickening, non-inflamed, histology shows lysed keratinocytes
3	Keratin 1	Nonepidermolytic palmoplantar keratoderma	Skin thickening, palms & soles, no keratinocyte lysis seen
4	ATP7A	Cutis laxia / Menkes disease	Loose inelastic skin which hangs in folds. Abnormal hair. Skin hypopigmentation.
5	COL1A1	Ehlers-Danlos syndrome type VIIA1	Hyperextensible skin & joint hypermobility (leads to dislocation)
6	PKP1	Ectodermal dysplasia/skin fragility syndrome	Sparse hair, anhydrosis (and heat intolerance), dry skin, conical teeth
6	TGM1	Ichthyosiform erythroderma/ ichthyosis, lamellar	Dry, peeling red skin (>90% skin is red & inflamed) / Very dry, peeling skin, not inflamed
6	Keratin 16	Nonepidermolytic palmoplantar keratoderma / Pachyonychia congenita	Thickened palms & soles and nails
7	FN1	Ehlers-Danlos syndrome, type X	Hyperextensible skin & mild joint hypermobility. Also poor wound healing & easy bruising
7	LAMC2	Epidermolysis bullosa	Fragile skin, blisters, trauma-induced blisters, skin splits & blisters at basement membrane, squamous cell carcinomas common
8	ITGB4/ITGA6	Epidermolysis bullosa with pyloric atresia/stenosis	GI manifestations more serious than skin manifestations
8	RASA1	Basal cell carcinoma	Most common type of skin cancer (secondary to sun damage)
9	XPC	Xeroderma pigmentosum C	Photosensitivity, skin cancers develop from early age
10	PLEC1	Epidermoylsis bullosa, Ogna type	Blistering as above, skin bruising
10	Keratin 2A	Ichthyosis bullosa of Siemens	Mild hyperkeratosis on flexural areas, epidermolytic
